# Supplementary material for: Genomic Insights Into the Population History and Biological Adaptation of Southwestern Chinese Hmong–Mien People
Source: Front Genet. 2022 Jan 3;12:815160. doi: 10.3389/fgene.2021.815160 (PMC8762323; doi:10.3389/fgene.2021.815160)
Supplement: Supplementary file 1 [file DataSheet1.xlsx]

## Sheet: Table S1
Table S1. The basal information of included reference samples.
Language families	Used pops	Latitude	Longitude	Sample size
Studied_Miao	Miao_Baila	28.02	105.381	14
Studied_Miao	Miao_Jiancao	28.02	105.381	19
Studied_Miao	Miao_Hele	28.02	105.381	19
Austroasiatic	Blang	19.56	99.09	9
Austroasiatic	Bru	17.39	103.7	12
Austroasiatic	Cambodian	12	105	8
Austroasiatic	Htin_Mal	19.3865	100.201	10
Austroasiatic	HtinPray	19.23	100.52	11
Austroasiatic	Khmu	19.49	100.89	10
Austroasiatic	KhoMu	21.4	103	10
Austroasiatic	Kinh_HGDP	21	105.9	8
Austroasiatic	Kinh_Vietnam	22	106.9	12
Austroasiatic	Lawa_Eastern	18.23	97.56	10
Austroasiatic	Lawa_Western	18.08	98.2	9
Austroasiatic	Mang	22.4	102.7	12
Austroasiatic	Mlabri	18.9122	101.348	10
Austroasiatic	Mon	14.69	102.06	49
Austroasiatic	Muong	20.7	105.6	10
Austroasiatic	Palaung	20.25	99.52	9
Austroasiatic	Soa	17.37	104.3	15
Austroasiatic	Vietnamese	21.03	105.85	10
Austroasiatic	Blang_Menghai	21.9256	100.077	13
Austroasiatic	Wa_Cangyuan	23.1529	99.2527	11
Austronesian	Ami	22.8	121.2	10
Austronesian	Atayal	24.6	121.3	9
Austronesian	Cham	11.5	108.9	10
Austronesian	Dusun	4.71	114.67	10
Austronesian	Ede	12.9	108.9	9
Austronesian	Giarai	13.8	107.7	12
Austronesian	Ilocano	14.6	120.98	2
Austronesian	Kankanaey	17.07	121.03	10
Austronesian	Malay	1.35	103.82	9
Austronesian	Murut	4.62	115.14	10
Austronesian	SouthernThai_AN	6.77	101.08	15
Austronesian	Tagalog	13.76	121.06	5
Austronesian	Visayan	9.76	125.51	4
Hmong_Mien	Dao	22.7	104.7	12
Hmong_Mien	Hmong	21.4	103	22
Hmong_Mien	HmongDaw	19.9	100.11	9
Hmong_Mien	HmongNjua	19.09	100.56	8
Hmong_Mien	IuMien	19.34	100.43	8
Hmong_Mien	Miao_HGDP	28	109	10
Hmong_Mien	PaThen	22.4	104.7	12
Hmong_Mien	She_HGDP	27	119	10
Hmong_Mien	Dongjia_Kaili	26.4676	107.98	8
Hmong_Mien	Gejia_Kaili	26.5676	107.98	9
Hmong_Mien	Miao_Pengshui	29.2938	108.166	11
Hmong_Mien	Miao_Qianjiang	29.5332	108.771	16
Hmong_Mien	Xijia_Kaili	26.5676	107.88	9
Japonic_Koreanic	Japanese_HGDP	36.5	138	30
Japonic_Koreanic	Korean	37.6	127	6
Mongolic	Baoan_Jishishan	35.7	102.8	10
Mongolic	Buryat_Aginsky	51.11	114.54	9
Mongolic	Buryat_Bohansky	57.3	105.69	4
Mongolic	Buryat_Duldurginsky	50.68	113.59	4
Mongolic	Buryat_Ehirit	57.3	105.69	5
Mongolic	Buryat_Selenginsky	52.61	109.85	4
Mongolic	Buryat_Zakamensky	50.88	103.43	5
Mongolic	Kalmyk	46.1694	45.3428	10
Mongolic	Khamnegan	50.68	114.6	8
Mongolic	Mogolian_HGDP	45	111	6
Mongolic	Mongol_Minorities	47.3571	108.351	8
Mongolic	Mongol_Sainnoyon	47	101	8
Mongolic	Mongol_Uuld	48.95	91.16	10
Mongolic	Mongol_Zasagt	48	96	7
Mongolic	Tu_HGDP	36	101	10
Mongolic	Yugur_Sunan	38.9	99.6	16
Mongolic	Daur_HGDP	48.4975	124	9
Mongolic	Dongxiang_Linxia	35.6	103.2	7
Mongolic	Mongolian_Guizhou	27.5715	104.487	16
Sinitic	Han_Chongqing	29.5158	106.512	187
Sinitic	Han_Fujian	26.1	119.3	202
Sinitic	Han_Hubei	30.5	114.3	5
Sinitic	Han_Jiangsu	32.1	118.8	7
Sinitic	Han_Shanghai	31.2	121.5	2
Sinitic	Han_Sichuan	30.7	104.1	60
Sinitic	Han_Zhejiang	30.3	120.2	5
Sinitic	Chuanqing_Bijie	27.2985	105.305	12
Sinitic	Han_Guizhou	26.2593	105.954	43
Sinitic	Han_Gansu	36.104	103.719	31
Sinitic	Han_Shaanxi	34.3536	108.942	183
Sinitic	Hui_Sichuan	31.1372	105.284	33
Sinitic	Hui_Guizhou	26.6787	106.633	34
Sinitic	She_Fujian	26.0477	119.373	33
Sinitic	Tanka_Fujian	24.2368	117.771	43
Sinitic	Hui_Sanya	18.241	109.538	88
Tai_KadaiN	Dong_Hunan	27.4	109.2	33
Tai_KadaiN	Dai_HGDP	21	100	10
Tai_KadaiN	Gelao_Longlin	24.8	105.3	10
Tai_KadaiN	Maonan_Huanjiang	24.8	108.3	17
Tai_KadaiN	Mulam_Luocheng	24.8	108.9	17
Tai_KadaiN	Shui_Guizhou	25.99	107.876	24
Tai_KadaiS	BlackTai	17.79	101.73	9
Tai_KadaiS	BoY	22.7	104.1	12
Tai_KadaiS	CentralThai	13.71	99.77	20
Tai_KadaiS	CoLao	22.7	104.7	11
Tai_KadaiS	Kalueang	17.33	104.59	10
Tai_KadaiS	Khonmueang	19.58	99.51	20
Tai_KadaiS	Khuen	18.38	98.51	9
Tai_KadaiS	LaChi	22.7	104.7	12
Tai_KadaiS	LaoIsan	15.62	103.5	20
Tai_KadaiS	Laotian	17.97	102.59	30
Tai_KadaiS	Lue	19.09	100.56	9
Tai_KadaiS	Nung	22.8	105	12
Tai_KadaiS	Nyaw	17.55	104.09	10
Tai_KadaiS	Phuan	17.51	99.77	10
Tai_KadaiS	Phutai	17.28	103.65	9
Tai_KadaiS	Saek	17.45	104.74	14
Tai_KadaiS	Shan	19.37	98.14	9
Tai_KadaiS	SouthernThai_TK	8.31	100.05	14
Tai_KadaiS	Tay	11.7	108.4	12
Tai_KadaiS	Thai	13.8	100.5	22
Tai_KadaiS	Yuan	13.54	99.83	8
Tibeto_Burman	Qiang_Danba	30.8	101.9	4
Tibeto_Burman	Qiang_Daofu	30.9	101.1	8
Tibeto_Burman	Sherpa_Nepal	27.4	85.3	4
Tibeto_Burman	Tamang_Nepal	27.4	86.2	7
Tibeto_Burman	Tibetan_Chamdo	31.1	97.2	11
Tibeto_Burman	Tibetan_Gangcha	37.3	100.2	19
Tibeto_Burman	Tibetan_Gannan	35	102.9	5
Tibeto_Burman	Tibetan_Lhasa	30	91.1	9
Tibeto_Burman	Tibetan_Nagqu	31.5	92.1	7
Tibeto_Burman	Tibetan_Shannan	29.2	91.8	9
Tibeto_Burman	Tibetan_Shigatse	29.3	88.9	8
Tibeto_Burman	Tibetan_Xinlong	31	100.3	5
Tibeto_Burman	Tibetan_Xunhua	35.8	102.5	3
Tibeto_Burman	Tibetan_Yajiang	30	101	7
Tibeto_Burman	TibetanHO_Yunnan	27.8	99.7	4
Tibeto_Burman	Tujia_HGDP	29	109	10
Tibeto_Burman	Tujia_Qianjiang	29.5332	108.671	29
Tibeto_Burman	Yi_HGDP	28	103	10
Tibeto_Burman	Cong	22.45	102.75	12
Tibeto_Burman	HaNhi	22.4	102.7	12
Tibeto_Burman	KarenPadaung	19.14	97.93	10
Tibeto_Burman	KarenPwo	18.15	97.93	10
Tibeto_Burman	KarenSkaw	19.58	98.31	9
Tibeto_Burman	Lahu	19.58	98.21	19
Tibeto_Burman	Lisu	19.5	98.23	9
Tibeto_Burman	LoLo	23.1	105.4	12
Tibeto_Burman	PhuLa	22.7	104.1	12
Tibeto_Burman	Sila	22.4	102.7	12
Tibeto_Burman	Vietnam_Lahu	22.4	102.7	12
Tibeto_Burman	Bai_Heqing	26.5662	100.182	15
Tibeto_Burman	Hani_Honghe	23.3716	103.379	14
Tibeto_Burman	Lahu_HGDP	22	100	8
Tibeto_Burman	Lahu_Lancang	22.5673	99.9353	9
Tibeto_Burman	Naxi_HGDP	26	100	9
Tibeto_Burman	Pumi_Lanping	26.4591	99.4226	13
Tungusic	Hezhen_HGDP	47.4976	133.5	8
Tungusic	Nanai	49.44	136.51	10
Tungusic	Negidal	52.47	136.59	3
Tungusic	Oroqen_HGDP	50.4339	126.5	9
Tungusic	Ulchi	52.37	140.45	25
Tungusic	Xibo_HGDP	43.4979	81.5	7
Tungusic	Manchu_Guizhou	27.2985	105.305	50
Ancient_AMR_WLR	Wuqi_EN	49.1771	117.764	1
Ancient_AMR_WLR	Banlashan_MN	41.4147	120.274	2
Ancient_AMR_WLR	Erdaojingzi_LN	42.0996	118.948	3
Ancient_AMR_WLR	Haminmangha_MN	44.0355	121.995	1
Ancient_AMR_WLR	Longtoushan_BA	43.0597	118.319	2
Ancient_AMR_WLR	Mogushan_Xianbei_IA	49.1771	117.764	2
Ancient_AMR_WLR	Zhalainuoer_EN	49.1771	117.764	1
Ancient_AMR_WLR	Zhalainuoer_IA	49.1671	117.764	1
Ancient_Guangxi	GaoHuaHua	25.1	107.66	7
Ancient_Guangxi	BaBanQinCen	24.1	107.51	7
Ancient_Guangxi	LaCen	23.4	107.4	3
Ancient_Guangxi	Yiyang	23.33	107.5	1
Ancient_Guangxi	Shenxian	23.31	107.59	1
Ancient_Guangxi	Baojianshan	22.34	106.85	1
Ancient_Guangxi	Dushan	23.6	107.13	1
Ancient_Guangxi	Layi	24.08	107.62	1
Ancient_Guangxi	Longlin	24.64	105.17	1
Ancient_Japan	Japan_Jomon	35.55	140.157	7
Ancient_Mongolia	Fofonovo_EN	52.0484	106.766	4
Ancient_Mongolia	Khovsgol_LBA	49.6568	99.7267	18
Ancient_Mongolia	Mongolia_N_East	48.29	115.1	2
Ancient_Mongolia	Mongolia_N_North	49.3925	102.703	7
Ancient_Nepa	Chokhopani_2700BP	29.0499	81.2437	1
Ancient_Nepa	Mebrak_2125BP	28.7071	82.3315	1
Ancient_Nepa	Samdzong_1500BP	29.1499	83.6172	3
Ancient_Russia	Boisman_MN	42.7894	131.276	12
Ancient_Russia	DevilsCave_N	44.797	134.622	4
Ancient_Russia	Russia_Shamanka_EBA	51.6983	103.703	5
Ancient_Russia	Russia_Shamanka_Eneolithic	51.6983	103.703	10
Ancient_Russia	Russia_UstBelaya_Angara	52.9169	103.657	7
Ancient_Russia	Russia_UstIda_EBA	53.1889	103.368	4
Ancient_Russia	Russia_UstIda_LN	53.1889	103.368	4
Ancient_Russia	UstBelaya_EBA	53	103.7	4
Ancient_SChina	Chuanyun_H	25.6572	117.316	1
Ancient_SChina	Liangdao1_EN	26.3	120.2	1
Ancient_SChina	Liangdao2_EN	26.4	120.2	1
Ancient_SChina	Qihe_EN	25.4644	117.663	1
Ancient_SChina	Suogang_LN	23.5	119.6	2
Ancient_SChina	Taiwan_Gongguan	22.675	121.49	1
Ancient_SChina	Taiwan_Hanben	24.3278	121.766	36
Ancient_SChina	Tanshishan_LN	26.1463	119.158	4
Ancient_SChina	Xitoucun_LN	26.2272	119.077	7
Ancient_YRB	Bianbian_EN	36.0547	118.482	1
Ancient_YRB	Boshan_EN	36.5041	117.838	1
Ancient_YRB	China_Tianyuan	39.6504	115.879	1
Ancient_YRB	Dacaozi_IA	36.531	101.962	3
Ancient_YRB	Haojiatai_LBIA	33.5922	114.022	1
Ancient_YRB	Haojiatai_LN	33.5822	114.022	2
Ancient_YRB	Jiaozuoniecun_LBIA	35.1708	113.155	2
Ancient_YRB	Jinchankou_LN	36.9196	102.532	1
Ancient_YRB	Lajia_LN	35.8612	102.812	4
Ancient_YRB	Luoheguxiang_LBIA	33.872	113.919	2
Ancient_YRB	Miaozigou_MN	40.7575	113.354	2
Ancient_YRB	Pingliangtai_LN	33.7086	114.922	4
Ancient_YRB	Shimao_LN	38.5665	110.31	2
Ancient_YRB	Wadian_LN	34.1784	113.372	2
Ancient_YRB	Wanggou_MN	34.8192	113.396	5
Ancient_YRB	Wuzhuangguoliang_LN	37.8206	109.051	9
Ancient_YRB	Xiaogao_EN	36.8273	117.954	1
Ancient_YRB	Xiaojingshan_EN	36.833	117.541	3
Ancient_YRB	Xiaowu_MN	34.5646	110.978	1
Ancient_YRB	Yumin_EN	42.01	114.21	1

## Sheet: Table S2
Table S2. The pairwise Fst genetic distance between Sichuan Miao and other reference populations included in the Illumina dataset.
Populations	Miao_Baila	Miao_Jiancao	Miao_Hele	Han_Fujian	Chuanqing_Bijie	Mongolian_Xinjiang	Mongolian_InnerMongolia	Dongjia_Kaili	Xijia_Kaili	Gejia_Kaili	Miao_Qianjiang	Tujia_Qianjiang	Miao_Pengshui	Hui_Guizhou	Han_Guizhou	Han_Chongqing	Blang_Menghai	Bai_Heqing	Pumi_Lanping	Lahu_Lancang	Wa_Cangyuan	Hani_Honghe	Han_Shaanxi	Han_Gansu	Han_Sichuan	Hui_Sichuan	Manchu_Guizhou	Mongolian_Guizhou	Tanka_Fujian
Miao_Baila	0	0.00267482	0.00535702	0.0246104	0.0182629	0.0442486	0.0323983	0.0100437	0.0092801	0.00789299	0.0239199	0.0231627	0.0237668	0.03069	0.0211378	0.0231594	0.0401541	0.0281902	0.0403079	0.0444183	0.0434431	0.0344732	0.0268979	0.0271167	0.0237528	0.0256771	0.0275992	0.021419	0.0262184
Miao_Jiancao	0.00267482	0	0.0046009	0.0207878	0.014733	0.0404576	0.0288405	0.00829922	0.00631968	0.0060353	0.0198925	0.0196212	0.019707	0.0270327	0.0173706	0.0193707	0.0367065	0.0245329	0.0363905	0.0400008	0.0387529	0.0305099	0.0229673	0.0232931	0.019978	0.0219345	0.0237244	0.0180825	0.0223731
Miao_Hele	0.00535702	0.0046009	0	0.0248348	0.0191466	0.0448912	0.0329305	0.011144	0.0104224	0.00920051	0.0244013	0.0237644	0.0243958	0.0314331	0.0215695	0.0234321	0.0411046	0.0287211	0.0407285	0.0445615	0.0437217	0.034822	0.0270396	0.0273352	0.0239979	0.0261463	0.0274073	0.0220267	0.0266318
Gejia_Kaili	0.00789299	0.0060353	0.00920051	0.0139736	0.00920787	0.0339143	0.0228684	0.0035566	0.00205097	0	0.0129783	0.0124956	0.0126805	0.020773	0.0110976	0.0129063	0.0293743	0.0185	0.0310011	0.0334445	0.0321663	0.0233017	0.0170152	0.0170846	0.0133094	0.0154189	0.018025	0.0112348	0.0154448
Xijia_Kaili	0.0092801	0.00631968	0.0104224	0.00879838	0.00494073	0.0277997	0.0173511	0.00367677	0	0.00205097	0.00828739	0.00773622	0.00760968	0.015983	0.00605616	0.00773959	0.0244277	0.0127404	0.0251816	0.0276103	0.0271944	0.0184404	0.0115728	0.011528	0.00832328	0.0101707	0.0132442	0.00661846	0.0100341
Dongjia_Kaili	0.0100437	0.00829922	0.011144	0.0125091	0.00843155	0.0334424	0.0222242	0	0.00367677	0.0035566	0.0118652	0.0115681	0.0112292	0.0199882	0.00968557	0.0116572	0.0268898	0.0174067	0.03022	0.0313048	0.030232	0.0222068	0.0161931	0.0163313	0.0121727	0.0144949	0.0169248	0.0102241	0.0137406
Chuanqing_Bijie	0.0182629	0.014733	0.0191466	0.00319745	0	0.0210456	0.0107588	0.00843155	0.00494073	0.00920787	0.0028969	0.00250179	0.00227667	0.0102248	0.00173318	0.00255273	0.0202802	0.00671506	0.0182436	0.0239992	0.0222869	0.013014	0.00487523	0.00484031	0.00274839	0.0044241	0.00952291	0.00204928	0.00455383
Han_Guizhou	0.0211378	0.0173706	0.0215695	0.000632333	0.00173318	0.0187931	0.00793934	0.00968557	0.00605616	0.0110976	0.000292863	0.00029099	-8.13256e-05	0.00794367	0	6.49388e-05	0.0195846	0.00431827	0.0153361	0.0218225	0.0208986	0.0111993	0.00179484	0.00189444	0.000276612	0.00153704	0.00787884	0.000659297	0.00206204
Mongolian_Guizhou	0.021419	0.0180825	0.0220267	0.00140006	0.00204928	0.0194438	0.00846141	0.0102241	0.00661846	0.0112348	0.000904415	0.000715263	0.000714603	0.00848761	0.000659297	0.000830819	0.0192335	0.00452796	0.0158949	0.0220887	0.0213432	0.011525	0.00252953	0.00285985	0.00084637	0.00200898	0.00828864	0	0.00263019
Han_Chongqing	0.0231594	0.0193707	0.0234321	0.000475181	0.00255273	0.0185313	0.00742436	0.0116572	0.00773959	0.0129063	0.00014939	0.000110107	-8.17194e-05	0.00774784	6.49388e-05	0	0.0200832	0.00387858	0.0145928	0.0219404	0.0213121	0.0111398	0.00124671	0.00139566	1.61647e-07	0.00125348	0.00819024	0.000830819	0.00191647
Tujia_Qianjiang	0.0231627	0.0196212	0.0237644	0.00082436	0.00250179	0.018131	0.00730788	0.0115681	0.00773622	0.0124956	-2.47194e-05	0	-6.93956e-05	0.00757475	0.00029099	0.000110107	0.0199737	0.00368825	0.0142718	0.0224555	0.0215543	0.0109698	0.00128311	0.00130568	0.000186406	0.00100696	0.00810067	0.000715263	0.00207951
Han_Sichuan	0.0237528	0.019978	0.0239979	0.000701509	0.00274839	0.0170741	0.00649649	0.0121727	0.00832328	0.0133094	2.41059e-05	0.000186406	-7.22624e-05	0.00727224	0.000276612	1.61647e-07	0.0202643	0.00339337	0.0136982	0.022194	0.0212916	0.010816	0.000721798	0.000836812	0	0.000963605	0.00815162	0.00084637	0.00200907
Miao_Pengshui	0.0237668	0.019707	0.0243958	0.000574453	0.00227667	0.0170019	0.00692781	0.0112292	0.00760968	0.0126805	-0.000413417	-6.93956e-05	0	0.0075304	-8.13256e-05	-8.17194e-05	0.0197596	0.0034282	0.0143978	0.0224996	0.0213003	0.0110234	0.00119886	0.00106367	-7.22624e-05	0.00104374	0.00786765	0.000714603	0.00169514
Miao_Qianjiang	0.0239199	0.0198925	0.0244013	0.000882602	0.0028969	0.0176177	0.0070997	0.0118652	0.00828739	0.0129783	0	-2.47194e-05	-0.000413417	0.0075031	0.000292863	0.00014939	0.0195909	0.00371742	0.0143154	0.0222562	0.0217229	0.0109141	0.00132219	0.00133907	2.41059e-05	0.000967277	0.0082103	0.000904415	0.00223689
Han_Fujian	0.0246104	0.0207878	0.0248348	0	0.00319745	0.0200445	0.00876108	0.0125091	0.00879838	0.0139736	0.000882602	0.00082436	0.000574453	0.00872181	0.000632333	0.000475181	0.0214221	0.00530847	0.0165857	0.0231573	0.0225355	0.0125256	0.00209536	0.00229749	0.000701509	0.0021749	0.00921305	0.00140006	0.00133048
Hui_Sichuan	0.0256771	0.0219345	0.0261463	0.0021749	0.0044241	0.0153314	0.00554269	0.0144949	0.0101707	0.0154189	0.000967277	0.00100696	0.00104374	0.0074004	0.00153704	0.00125348	0.0212824	0.00336439	0.0128089	0.0233622	0.0221743	0.0113056	0.000922817	0.00098545	0.000963605	0	0.00916528	0.00200898	0.00332685
Tanka_Fujian	0.0262184	0.0223731	0.0266318	0.00133048	0.00455383	0.0211146	0.009793	0.0137406	0.0100341	0.0154448	0.00223689	0.00207951	0.00169514	0.00986014	0.00206204	0.00191647	0.0228762	0.0066286	0.0177	0.024526	0.0241654	0.0139399	0.0033626	0.0035728	0.00200907	0.00332685	0.0106074	0.00263019	0
Han_Shaanxi	0.0268979	0.0229673	0.0270396	0.00209536	0.00487523	0.0140706	0.00439494	0.0161931	0.0115728	0.0170152	0.00132219	0.00128311	0.00119886	0.0071232	0.00179484	0.00124671	0.0227452	0.00324178	0.0124357	0.0244783	0.0234219	0.0119293	0	6.76846e-05	0.000721798	0.000922817	0.00949617	0.00252953	0.0033626
Han_Gansu	0.0271167	0.0232931	0.0273352	0.00229749	0.00484031	0.0125808	0.00374979	0.0163313	0.011528	0.0170846	0.00133907	0.00130568	0.00106367	0.00686681	0.00189444	0.00139566	0.0219297	0.00284598	0.0117356	0.0246815	0.022833	0.0119282	6.76846e-05	0	0.000836812	0.00098545	0.00972155	0.00285985	0.0035728
Manchu_Guizhou	0.0275992	0.0237244	0.0274073	0.00921305	0.00952291	0.0261383	0.0152658	0.0169248	0.0132442	0.018025	0.0082103	0.00810067	0.00786765	0.0154505	0.00787884	0.00819024	0.0261489	0.0108908	0.0206606	0.0284103	0.0275711	0.0174406	0.00949617	0.00972155	0.00815162	0.00916528	0	0.00828864	0.0106074
Bai_Heqing	0.0281902	0.0245329	0.0287211	0.00530847	0.00671506	0.0170806	0.00742193	0.0174067	0.0127404	0.0185	0.00371742	0.00368825	0.0034282	0.00915046	0.00431827	0.00387858	0.0205787	0	0.011271	0.0238533	0.0211808	0.0112244	0.00324178	0.00284598	0.00339337	0.00336439	0.0108908	0.00452796	0.0066286
Hui_Guizhou	0.03069	0.0270327	0.0314331	0.00872181	0.0102248	0.0175249	0.00981441	0.0199882	0.015983	0.020773	0.0075031	0.00757475	0.0075304	0	0.00794367	0.00774784	0.0251602	0.00915046	0.0180117	0.0277698	0.0265828	0.0161591	0.0071232	0.00686681	0.00727224	0.0074004	0.0154505	0.00848761	0.00986014
Mongolian_InnerMongolia	0.0323983	0.0288405	0.0329305	0.00876108	0.0107588	0.00391313	0	0.0222242	0.0173511	0.0228684	0.0070997	0.00730788	0.00692781	0.00981441	0.00793934	0.00742436	0.0259408	0.00742193	0.0146781	0.0287561	0.0265564	0.0160622	0.00439494	0.00374979	0.00649649	0.00554269	0.0152658	0.00846141	0.009793
Hani_Honghe	0.0344732	0.0305099	0.034822	0.0125256	0.013014	0.0255453	0.0160622	0.0222068	0.0184404	0.0233017	0.0109141	0.0109698	0.0110234	0.0161591	0.0111993	0.0111398	0.0205965	0.0112244	0.0197587	0.0252609	0.0221579	0	0.0119293	0.0119282	0.010816	0.0113056	0.0174406	0.011525	0.0139399
Blang_Menghai	0.0401541	0.0367065	0.0411046	0.0214221	0.0202802	0.0338469	0.0259408	0.0268898	0.0244277	0.0293743	0.0195909	0.0199737	0.0197596	0.0251602	0.0195846	0.0200832	0	0.0205787	0.0307279	0.0285743	0.0193419	0.0205965	0.0227452	0.0219297	0.0202643	0.0212824	0.0261489	0.0192335	0.0228762
Pumi_Lanping	0.0403079	0.0363905	0.0407285	0.0165857	0.0182436	0.0238427	0.0146781	0.03022	0.0251816	0.0310011	0.0143154	0.0142718	0.0143978	0.0180117	0.0153361	0.0145928	0.0307279	0.011271	0	0.034969	0.0317328	0.0197587	0.0124357	0.0117356	0.0136982	0.0128089	0.0206606	0.0158949	0.0177
Wa_Cangyuan	0.0434431	0.0387529	0.0437217	0.0225355	0.0222869	0.0347725	0.0265564	0.030232	0.0271944	0.0321663	0.0217229	0.0215543	0.0213003	0.0265828	0.0208986	0.0213121	0.0193419	0.0211808	0.0317328	0.0318635	0	0.0221579	0.0234219	0.022833	0.0212916	0.0221743	0.0275711	0.0213432	0.0241654
Mongolian_Xinjiang	0.0442486	0.0404576	0.0448912	0.0200445	0.0210456	0	0.00391313	0.0334424	0.0277997	0.0339143	0.0176177	0.018131	0.0170019	0.0175249	0.0187931	0.0185313	0.0338469	0.0170806	0.0238427	0.0389639	0.0347725	0.0255453	0.0140706	0.0125808	0.0170741	0.0153314	0.0261383	0.0194438	0.0211146
Lahu_Lancang	0.0444183	0.0400008	0.0445615	0.0231573	0.0239992	0.0389639	0.0287561	0.0313048	0.0276103	0.0334445	0.0222562	0.0224555	0.0224996	0.0277698	0.0218225	0.0219404	0.0285743	0.0238533	0.034969	0	0.0318635	0.0252609	0.0244783	0.0246815	0.022194	0.0233622	0.0284103	0.0220887	0.024526

## Sheet: Table S3
Table S3. The pairwise Fst genetic distance between Sichuan Miao and other reference populations included in the merged Human Origin dataset.
Populations	Miao_Baila	Miao_Jiancao	Miao_Hele	Hui_Sanya	HmongDaw	HmongNjua	IuMien	Tujia_HGDP	Yi_HGDP	Miao_HGDP	Dai_HGDP	She_HGDP	Tibetan_Gannan	Maonan_Huanjiang	Han_Fujian	Gelao_Longlin	Han_Hubei	Han_Jiangsu	Tamang_Nepal	Sherpa_Nepal	Han_Shanghai	Tibetan_Chamdo	Mulam_Luocheng	Qiang_Daofu	Tibetan_Xunhua	Tibetan_Gangcha	Tibetan_Lhasa	TibetanHO_Yunnan	Han_Zhejiang	Tibetan_Nagqu	Tibetan_Yajiang	Qiang_Danba	Tibetan_Shigatse	Tibetan_Xinlong	Tibetan_Shannan	Dong_Hunan	Han_Chongqing	Dao	Hmong	PaThen	GaoHuaHua	LaCen	Yiyang	BaBanQinCen	Shenxian	Baojianshan	Dushan	Layi	Longlin
Miao_Baila	0	0.00313138	0.00572444	0.0318565	0.00264213	0.0125443	0.0136243	0.0230859	0.0295431	0.0201663	0.0279185	0.0293674	0.034022	0.0256308	0.0240745	0.027251	0.025593	0.027892	0.0417215	0.044007	0.0332282	0.0395295	0.0262304	0.039886	0.0369099	0.0355845	0.0408166	0.0500437	0.0278011	0.0385929	0.0365453	0.043708	0.0403348	0.0254784	0.0421779	0.0198761	0.0225598	0.0275303	0.0089722	0.0383745	0.139757	0.219194	0.238647	0.177165	0.241889	0.269562	0.259834	0.245424	0.271842
HmongDaw	0.00264213	0.00222488	0.00482333	0.0312783	0	0.0107095	0.0134773	0.0235936	0.0294251	0.0206525	0.028209	0.0293976	0.033813	0.0261013	0.0245066	0.026407	0.0269193	0.0287934	0.041667	0.0434615	0.0351723	0.039519	0.0261331	0.0401505	0.0369348	0.0358131	0.0417866	0.0504645	0.0278334	0.0384063	0.0367048	0.043439	0.040053	0.0262051	0.0422609	0.0202315	0.0229043	0.0277274	0.0066036	0.0393238	0.137161	0.220312	0.241655	0.174115	0.240114	0.270317	0.259358	0.245453	0.27308
Miao_Jiancao	0.00313138	0	0.00480479	0.0279067	0.00222488	0.0102039	0.0108031	0.0200471	0.0259011	0.0164753	0.0248396	0.0247738	0.0294377	0.0226285	0.0203436	0.0228316	0.0218603	0.0232958	0.0383537	0.0398831	0.0273859	0.0350597	0.0224139	0.0356877	0.0330848	0.0317183	0.0371431	0.0451562	0.0226904	0.0348603	0.0322756	0.0385597	0.0358844	0.0217277	0.0377336	0.0167522	0.0188795	0.0239578	0.00775482	0.0352328	0.139427	0.211557	0.23272	0.172563	0.229182	0.258443	0.246607	0.235998	0.259993
Miao_Hele	0.00572444	0.00480479	0	0.0325256	0.00482333	0.0124676	0.0153829	0.0241715	0.0299374	0.0206616	0.0291277	0.0296242	0.0338762	0.0267093	0.0246577	0.0276777	0.0262551	0.0281527	0.0420242	0.0431788	0.0319854	0.0389185	0.0268122	0.039863	0.0367495	0.0359459	0.0410947	0.0498544	0.02741	0.0385815	0.0357285	0.0431982	0.0404784	0.0261491	0.0415542	0.0209595	0.0231539	0.0287941	0.00974479	0.0397013	0.141876	0.216968	0.237251	0.176067	0.23445	0.263396	0.251319	0.240473	0.266699
Gejia_Kaili	0.00750912	0.00537736	0.0086859	0.0209358	0.00766711	0.015672	0.0068058	0.0130973	0.0204837	0.011312	0.0162595	0.0193513	0.0235352	0.0143113	0.0138868	0.0164365	0.01513	0.0179503	0.0329386	0.0353908	0.0217606	0.0306165	0.0142019	0.031537	0.0273794	0.0273477	0.0330913	0.040772	0.0167496	0.030097	0.0270351	0.0338623	0.0314968	0.0159588	0.0334983	0.00983015	0.0129442	0.0172394	0.0126829	0.0308344	0.134198	0.204361	0.229154	0.161356	0.227437	0.256699	0.245531	0.231909	0.260738
Xijia_Kaili	0.0083991	0.00598678	0.0100961	0.0158697	0.00792541	0.0160298	0.00308188	0.00787173	0.0149069	0.00702695	0.010639	0.0135612	0.0163838	0.0093882	0.00871228	0.0113151	0.00849396	0.0114902	0.0259728	0.0280008	0.0129603	0.0246901	0.00950342	0.02507	0.0181261	0.0211861	0.026696	0.0333245	0.00912216	0.0236128	0.0212616	0.0272678	0.0255375	0.00998993	0.02739	0.00529677	0.00763341	0.0126106	0.0146646	0.0271659	0.130352	0.198137	0.221433	0.15465	0.21893	0.248855	0.237163	0.223551	0.251867
Hmong	0.0089722	0.00775482	0.00974479	0.0372986	0.0066036	0.0166783	0.0201302	0.0301694	0.0370649	0.0268834	0.0351008	0.0351802	0.0420777	0.031755	0.0300748	0.0332308	0.03329	0.0349746	0.0497224	0.0520328	0.0420287	0.0465144	0.0321672	0.0470936	0.0464667	0.0423965	0.0489743	0.0570281	0.0350792	0.0462636	0.0440727	0.052633	0.0476394	0.0335742	0.0491186	0.0261419	0.0284296	0.0335246	0	0.0436604	0.149551	0.226718	0.245122	0.184698	0.242728	0.271804	0.260232	0.248181	0.275358
Dongjia_Kaili	0.00961373	0.00816609	0.011225	0.0186818	0.00974004	0.0186958	0.00512939	0.0116443	0.019966	0.0104841	0.0128696	0.0178517	0.0223963	0.0113337	0.0121419	0.0140807	0.0132386	0.0161958	0.0317261	0.0342804	0.0192709	0.0299192	0.0115877	0.0302233	0.0262343	0.0265254	0.0325685	0.0402075	0.0146706	0.0294628	0.0266961	0.0336152	0.0311214	0.0138939	0.0326969	0.00830911	0.0113115	0.0146093	0.0160925	0.0306874	0.132973	0.201603	0.225744	0.156479	0.224434	0.253539	0.243745	0.231672	0.260021
HmongNjua	0.0125443	0.0102039	0.0124676	0.0381618	0.0107095	0	0.0217893	0.0311336	0.0370931	0.0283714	0.0356945	0.0362904	0.0427477	0.0324586	0.0306379	0.0345482	0.035134	0.0353275	0.0483439	0.0539405	0.047186	0.0463026	0.0331482	0.0482584	0.0484125	0.0419478	0.0482863	0.0592863	0.0364667	0.046511	0.0447403	0.0539881	0.0480705	0.0343764	0.0491386	0.0265946	0.0292	0.034955	0.0166783	0.0467418	0.14926	0.23402	0.256349	0.186494	0.255616	0.286245	0.273109	0.264067	0.28505
IuMien	0.0136243	0.0108031	0.0153829	0.0117285	0.0134773	0.0217893	0	0.00512207	0.0117252	0.00505325	0.00575646	0.0117023	0.0130424	0.00540872	0.00596759	0.00726306	0.00634497	0.00734079	0.0212168	0.0232201	0.00830795	0.0209166	0.0048748	0.0217551	0.0163026	0.0186177	0.0219924	0.029518	0.00705544	0.020411	0.017617	0.0222705	0.0220756	0.00565201	0.0237291	0.0025316	0.00516071	0.00874962	0.0201302	0.0266874	0.132263	0.188713	0.212361	0.147342	0.212418	0.239231	0.228437	0.216101	0.246498
Chuanqing_Bijie	0.017764	0.0140889	0.0188683	0.012374	0.0176924	0.0247402	0.00459517	0.00290107	0.00953682	0.00491562	0.00758738	0.00961226	0.0103462	0.0071314	0.00308117	0.00856176	0.00299047	0.00447029	0.0194854	0.0202201	0.00463491	0.0178092	0.00630332	0.0178155	0.011623	0.0143692	0.0194414	0.0272903	0.00367271	0.0168618	0.0143036	0.0201525	0.0184275	0.00342247	0.0202974	0.00211879	0.00247477	0.010616	0.02392	0.0285517	0.141572	0.193031	0.213734	0.152321	0.212769	0.240839	0.230951	0.21407	0.243619
Dong_Hunan	0.0198761	0.0167522	0.0209595	0.0102645	0.0202315	0.0265946	0.0025316	0.00125806	0.00853344	0.00358603	0.0053568	0.00828929	0.00930102	0.00417839	0.00137109	0.00712858	0.00166439	0.00291766	0.0202712	0.0202107	0.00291867	0.0167418	0.00342517	0.017062	0.0120115	0.0142294	0.0186103	0.0263065	0.00173646	0.0164382	0.0135113	0.0191234	0.0181291	0.0020108	0.0198641	0	0.000926572	0.00835991	0.0261419	0.025678	0.144117	0.188677	0.207375	0.151909	0.207198	0.235149	0.224465	0.209783	0.238146
Miao_HGDP	0.0201663	0.0164753	0.0206616	0.0142698	0.0206525	0.0283714	0.00505325	0.00401367	0.00976385	0	0.00951883	0.0114084	0.0118445	0.00907858	0.00535329	0.0107287	0.00486198	0.00753894	0.0204762	0.0214303	0.00749648	0.0172496	0.00910749	0.0183924	0.0133596	0.0153095	0.0195431	0.026295	0.00511285	0.0175333	0.0146953	0.0202102	0.019913	0.00523788	0.0200828	0.00358603	0.00424783	0.012897	0.0268834	0.0291897	0.140325	0.1946	0.214914	0.152713	0.217875	0.244187	0.235251	0.219294	0.245894
Han_Guizhou	0.0205531	0.0169882	0.0212939	0.0106343	0.0205763	0.0274578	0.00375345	0.000563512	0.00689629	0.0038624	0.00672733	0.00736343	0.00716913	0.00587816	0.000548065	0.00826491	0.000281412	0.00115548	0.0178391	0.0176513	0.000963668	0.0136013	0.00493114	0.0146523	0.00883285	0.0116499	0.0159741	0.0240404	0.000542412	0.0142499	0.0112826	0.0171854	0.0156789	0.00123183	0.0171133	0.000534375	-1.40992e-05	0.00935333	0.0266623	0.0266765	0.145074	0.188522	0.206899	0.152097	0.206483	0.233906	0.224842	0.208466	0.237672
Shui_Guizhou	0.0211098	0.0174335	0.021702	0.0106119	0.0213656	0.0274749	0.00330224	0.00396022	0.0122267	0.00547877	0.00418392	0.0101161	0.0139467	0.00320759	0.00346497	0.00671972	0.00417892	0.0059089	0.024233	0.0252947	0.00694835	0.0216569	0.00263786	0.021817	0.0163058	0.0187103	0.0231442	0.0307358	0.00457627	0.0213565	0.0179512	0.0244181	0.0234444	0.00450056	0.0246968	0.00156606	0.00331155	0.00807983	0.0272695	0.0271419	0.144235	0.189495	0.207046	0.150575	0.207143	0.236866	0.225614	0.210178	0.239409
Han_Chongqing	0.0225598	0.0188795	0.0231539	0.0110793	0.0229043	0.0292	0.00516071	0.00087773	0.0065956	0.00424783	0.00779778	0.00765892	0.00664913	0.00690343	0.00048218	0.00900368	2.66521e-05	0.000677222	0.0180063	0.0171553	0.000303953	0.0132804	0.00552556	0.0138435	0.00821165	0.0112342	0.0152226	0.0229734	-7.80337e-06	0.0131267	0.0105302	0.0163703	0.0150961	0.000730631	0.0166661	0.000926572	0	0.0103103	0.0284296	0.0274141	0.146806	0.18923	0.205677	0.153522	0.20611	0.233376	0.22334	0.208279	0.236438
Tujia_Qianjiang	0.0225909	0.0189887	0.0231829	0.0114903	0.0229702	0.0295554	0.00468269	0.00109114	0.00639452	0.00402301	0.00817842	0.00813137	0.006066	0.00728956	0.000776397	0.00937132	0.000308876	0.000587531	0.0172508	0.0160868	0.00116377	0.0129621	0.00597276	0.0138209	0.00849111	0.0107769	0.0147966	0.0228031	0.000159586	0.0127381	0.00971081	0.0157485	0.0148954	0.00110493	0.016058	0.00114029	-1.15522e-05	0.0107577	0.0290498	0.0283577	0.146611	0.190371	0.207554	0.153133	0.209517	0.236692	0.225719	0.210081	0.236802
Miao_Qianjiang	0.0229167	0.0191285	0.0240687	0.0116034	0.0234192	0.0300208	0.00535044	0.00119447	0.00596882	0.00393988	0.00853883	0.00830775	0.00640973	0.00717272	0.000922635	0.00927313	0.00026742	0.000757869	0.016584	0.016503	0.00106841	0.0127707	0.00603364	0.0134692	0.00816798	0.0106786	0.01478	0.0224767	0.000446159	0.0119784	0.00918448	0.0151882	0.0145204	0.000880663	0.0159537	0.000964607	0.000140979	0.0112442	0.030196	0.0290995	0.144425	0.19133	0.211202	0.15343	0.210491	0.238504	0.229125	0.211855	0.241223
Tujia_HGDP	0.0230859	0.0200471	0.0241715	0.0119267	0.0235936	0.0311336	0.00512207	0	0.00675322	0.00401367	0.00843212	0.0085464	0.00611835	0.00781698	0.00146151	0.00918162	-4.4681e-05	0.00153	0.0154203	0.0162105	-0.000517437	0.0126846	0.00637332	0.0137839	0.00713067	0.0109905	0.0148022	0.0230268	0.000801466	0.0130433	0.00931049	0.0157142	0.0145163	0.000473457	0.016071	0.00125806	0.00087773	0.0110849	0.0301694	0.0292493	0.142679	0.190973	0.211173	0.150327	0.211961	0.237653	0.22874	0.21381	0.241652
Han_Sichuan	0.0233146	0.0194319	0.0236631	0.0114513	0.0234562	0.0298668	0.0056277	0.000594151	0.00581584	0.0041718	0.00859821	0.00821627	0.00579487	0.00757096	0.000687776	0.00966111	-0.0001179	0.00068825	0.0169768	0.0157251	0.00018927	0.0120952	0.00625656	0.0129405	0.0073488	0.0102021	0.0139961	0.0221391	-0.000422852	0.012083	0.00947262	0.0150634	0.0139308	0.000381807	0.0157934	0.00112017	-9.88308e-06	0.0110892	0.0296096	0.0281974	0.147191	0.189879	0.206536	0.152696	0.206698	0.233745	0.224149	0.208518	0.236198
Miao_Pengshui	0.0234131	0.0187654	0.0239747	0.0102926	0.0235524	0.0314255	0.00455617	1.81673e-05	0.00601488	0.00314205	0.00737121	0.00837331	0.00674084	0.0066973	0.000249608	0.00898059	0.000165398	0.000922718	0.0158091	0.0170286	0.000281106	0.0131328	0.00542323	0.0131747	0.00754277	0.0102979	0.015571	0.0241049	0.00024392	0.0135191	0.00942738	0.0155749	0.0147868	-0.000139531	0.0162324	0.000318309	-0.0004117	0.010587	0.0300795	0.029229	0.144473	0.19323	0.210599	0.150794	0.213413	0.239683	0.228732	0.214284	0.242397
Han_Fujian	0.0240745	0.0203436	0.0246577	0.0110569	0.0245066	0.0306379	0.00596759	0.00146151	0.00853132	0.00535329	0.00768315	0.0074693	0.00816111	0.0069711	0	0.00982047	0.000413685	0.00128573	0.0203878	0.0193927	0.000974581	0.0157491	0.00557947	0.0160756	0.0103405	0.0133814	0.017667	0.0254519	0.000381115	0.0155825	0.0127265	0.0186025	0.0175334	0.00184101	0.0192427	0.00137109	0.00048218	0.0106938	0.0300748	0.0281262	0.148525	0.189767	0.206179	0.154162	0.207096	0.234276	0.224406	0.208733	0.238085
Hui_Sichuan	0.0251709	0.0217156	0.0258155	0.0133309	0.0259273	0.0315615	0.00758848	0.0015844	0.0057646	0.00593096	0.0111252	0.00928521	0.00484369	0.0103919	0.00215585	0.0114622	0.000610334	0.00101709	0.0150418	0.0144537	-0.000325714	0.0109394	0.00863361	0.0114451	0.00602766	0.0088366	0.0127725	0.0212806	0.000808008	0.0105705	0.00854835	0.0138044	0.012497	0.000711115	0.0141759	0.0029544	0.00122949	0.0135491	0.0320583	0.0301717	0.147518	0.190452	0.208039	0.154924	0.208865	0.234326	0.224974	0.212308	0.237406
Tibetan_Xinlong	0.0254784	0.0217277	0.0261491	0.0126726	0.0262051	0.0343764	0.00565201	0.000473457	0.00448159	0.00523788	0.0092391	0.00964741	0.00452598	0.00992165	0.00184101	0.00930719	-0.000396624	0.00065941	0.0131821	0.013513	-0.000774833	0.0103318	0.00768609	0.011562	0.00395181	0.0077677	0.012729	0.0217202	-0.000481623	0.00988507	0.00743318	0.0126019	0.012721	0	0.0146257	0.0020108	0.000730631	0.0127953	0.0335742	0.031731	0.133893	0.188927	0.217063	0.142419	0.216499	0.245763	0.237432	0.221412	0.245641
She_Fujian	0.025512	0.0214452	0.0261163	0.0131012	0.0257743	0.0325603	0.00739529	0.00402201	0.0112725	0.00753564	0.00939951	0.0065901	0.011331	0.00925059	0.00262745	0.0120853	0.00333806	0.0045333	0.023502	0.0225758	0.0052338	0.0193706	0.00778969	0.0194231	0.0145003	0.016539	0.0210463	0.0287067	0.00351065	0.0190008	0.0160067	0.0221146	0.0207873	0.00506857	0.0224331	0.00364079	0.0030996	0.012411	0.0315678	0.0303422	0.150706	0.194239	0.213	0.156822	0.213382	0.240254	0.229243	0.214981	0.243018
Han_Hubei	0.025593	0.0218603	0.0262551	0.0114177	0.0269193	0.035134	0.00634497	-4.4681e-05	0.00674334	0.00486198	0.00796746	0.00855199	0.00599844	0.00834268	0.000413685	0.0100629	0	6.38027e-05	0.0148448	0.0163138	-0.000470865	0.0124756	0.00677528	0.0137508	0.00733875	0.00982496	0.0163747	0.0251582	-0.00208738	0.0130846	0.00977326	0.0163052	0.0164727	-0.000396624	0.0168964	0.00166439	2.66521e-05	0.0126469	0.03329	0.0332474	0.141801	0.19492	0.220429	0.147587	0.225495	0.251167	0.239167	0.22131	0.256192
Tanka_Fujian	0.0256195	0.0217976	0.0262233	0.0124033	0.0259568	0.0321207	0.00749676	0.00261497	0.00952785	0.00675144	0.009225	0.009248	0.00908701	0.00859111	0.00132137	0.0115982	0.0013254	0.00248056	0.020673	0.0203715	0.00113688	0.0162966	0.00720127	0.0170965	0.0106322	0.0143965	0.0185625	0.0265309	0.000753445	0.0166693	0.0135002	0.0193888	0.0184115	0.00266405	0.0198418	0.00282085	0.00195242	0.0123819	0.0320035	0.0300026	0.149531	0.191482	0.208213	0.155384	0.208432	0.236126	0.226631	0.210627	0.23887
Maonan_Huanjiang	0.0256308	0.0226285	0.0267093	0.0121905	0.0261013	0.0324586	0.00540872	0.00781698	0.016556	0.00907858	0.00485697	0.0131128	0.0179716	0	0.0069711	0.00863888	0.00834268	0.0105777	0.0286351	0.0305504	0.0117569	0.02765	0.00396602	0.0283978	0.0226839	0.0239549	0.0284351	0.0360982	0.00910558	0.0270224	0.0235502	0.0301177	0.0285678	0.00992165	0.030129	0.00417839	0.00690343	0.00877198	0.031755	0.0299523	0.147994	0.190906	0.209188	0.15144	0.210481	0.240888	0.228576	0.208957	0.245638
Han_Shaanxi	0.0259123	0.022301	0.0264952	0.0140813	0.0265632	0.0326145	0.00908523	0.00174405	0.00553319	0.00634848	0.0125756	0.00949285	0.00436943	0.0119471	0.00204203	0.0129752	0.000582855	0.000492461	0.0151636	0.0135264	-0.00084312	0.00985068	0.0100165	0.0106358	0.00503262	0.00804644	0.011963	0.0207601	7.99053e-05	0.0100588	0.0078918	0.0131865	0.0119416	0.00105076	0.013707	0.00351076	0.00120704	0.0147982	0.0324093	0.0306943	0.149472	0.191015	0.207555	0.156251	0.207612	0.233149	0.225116	0.210506	0.23538
Han_Gansu	0.0261176	0.0223711	0.0267417	0.014164	0.0267598	0.0328405	0.00908114	0.00201628	0.00516424	0.00649842	0.0124243	0.00968882	0.00327477	0.0122775	0.00235039	0.0130305	0.000656305	0.000576803	0.0135239	0.012428	-0.000855031	0.00893395	0.0101342	0.0101024	0.00399523	0.00719604	0.0110748	0.0204806	0.000173382	0.00910188	0.00780281	0.0125836	0.0115402	0.000818418	0.0126355	0.00371505	0.00137088	0.015116	0.033083	0.0312448	0.148267	0.191957	0.209805	0.154562	0.209475	0.234219	0.224644	0.211444	0.234668
Mulam_Luocheng	0.0262304	0.0224139	0.0268122	0.0117353	0.0261331	0.0331482	0.0048748	0.00637332	0.0149068	0.00910749	0.00457581	0.0116447	0.0160319	0.00396602	0.00557947	0.00821139	0.00677528	0.00935996	0.0266155	0.0290221	0.00971443	0.025124	0	0.0252531	0.0196102	0.0222442	0.0268038	0.0333628	0.00793376	0.0245183	0.0212779	0.0275327	0.0263081	0.00768609	0.0285023	0.00342517	0.00552556	0.00928022	0.0321672	0.0298037	0.149149	0.191207	0.210597	0.153225	0.210946	0.241155	0.228949	0.214035	0.245647
Gelao_Longlin	0.027251	0.0228316	0.0276777	0.0154885	0.026407	0.0345482	0.00726306	0.00918162	0.0157629	0.0107287	0.00806915	0.0162486	0.0174161	0.00863888	0.00982047	0	0.0100629	0.0126876	0.0269847	0.0287882	0.0125418	0.025774	0.00821139	0.026426	0.0205295	0.0230759	0.0275899	0.0345974	0.0103171	0.0253746	0.022128	0.0282635	0.0267149	0.00930719	0.0289806	0.00712858	0.00900368	0.0130012	0.0332308	0.0339932	0.145675	0.190808	0.214436	0.149762	0.213101	0.244406	0.231635	0.213217	0.246159
Dao	0.0275303	0.0239578	0.0287941	0.0162707	0.0277274	0.034955	0.00874962	0.0110849	0.0190933	0.012897	0.00943996	0.0181323	0.0209253	0.00877198	0.0106938	0.0130012	0.0126469	0.0142053	0.0317184	0.033323	0.0164341	0.0294606	0.00928022	0.0298357	0.024795	0.026136	0.0315268	0.0385871	0.0132711	0.0295945	0.0267795	0.0334126	0.0311467	0.0127953	0.0317975	0.00835991	0.0103103	0	0.0335246	0.0337978	0.149151	0.196427	0.220032	0.156209	0.217759	0.24667	0.238489	0.218964	0.252383
Han_Zhejiang	0.0278011	0.0226904	0.02741	0.0113413	0.0278334	0.0364667	0.00705544	0.000801466	0.00573279	0.00511285	0.00904386	0.00937009	0.00377753	0.00910558	0.000381115	0.0103171	-0.00208738	-0.000701166	0.0140439	0.0159052	-0.000658687	0.0116429	0.00793376	0.0138965	0.00602097	0.00976917	0.0152104	0.0241631	0	0.012116	0.00918987	0.0149776	0.0141186	-0.000481623	0.0154042	0.00173646	-7.80337e-06	0.0132711	0.0350792	0.0338772	0.139036	0.197352	0.224329	0.146131	0.222066	0.250243	0.240249	0.229568	0.255186
Han_Jiangsu	0.027892	0.0232958	0.0281527	0.0132172	0.0287934	0.0353275	0.00734079	0.00153	0.00606969	0.00753894	0.0114205	0.010111	0.00523713	0.0105777	0.00128573	0.0126876	6.38027e-05	0	0.0147811	0.0162833	-0.00103796	0.0115768	0.00935996	0.0128696	0.00663118	0.00946071	0.0141166	0.0231793	-0.000701166	0.0120699	0.0100368	0.0150815	0.0135484	0.00065941	0.0158578	0.00291766	0.000677222	0.0142053	0.0349746	0.033365	0.143919	0.198248	0.219956	0.151898	0.220401	0.247337	0.24003	0.220095	0.249369
Dai_HGDP	0.0279185	0.0248396	0.0291277	0.011887	0.028209	0.0356945	0.00575646	0.00843212	0.0168427	0.00951883	0	0.0138341	0.0179009	0.00485697	0.00768315	0.00806915	0.00796746	0.0114205	0.0272042	0.0297728	0.0123864	0.0269626	0.00457581	0.0278223	0.021511	0.0236456	0.0287698	0.0359708	0.00904386	0.0277169	0.0240894	0.0295619	0.028456	0.0092391	0.0297622	0.0053568	0.00779778	0.00943996	0.0351008	0.0324098	0.146431	0.191015	0.211484	0.150338	0.212378	0.242049	0.228675	0.212508	0.246116
She_HGDP	0.0293674	0.0247738	0.0296242	0.0172994	0.0293976	0.0362904	0.0117023	0.0085464	0.0155799	0.0114084	0.0138341	0	0.0156032	0.0131128	0.0074693	0.0162486	0.00855199	0.010111	0.0264622	0.0279328	0.0122441	0.0227586	0.0116447	0.0234935	0.0195793	0.0197817	0.0259583	0.0332128	0.00937009	0.0234144	0.0196913	0.0259211	0.0248776	0.00964741	0.0261418	0.00828929	0.00765892	0.0181323	0.0351802	0.0355193	0.151824	0.201066	0.222032	0.160955	0.222432	0.252059	0.243377	0.225472	0.254682
Yi_HGDP	0.0295431	0.0259011	0.0299374	0.0186972	0.0294251	0.0370931	0.0117252	0.00675322	0	0.00976385	0.0168427	0.0155799	0.00637752	0.016556	0.00853132	0.0157629	0.00674334	0.00606969	0.0113326	0.0108954	0.00472883	0.0054874	0.0149068	0.0073204	0.00540071	0.00557919	0.00825952	0.0169257	0.00573279	0.00593459	0.0048954	0.00853557	0.0091583	0.00448159	0.00982948	0.00853344	0.0065956	0.0190933	0.0370649	0.0363244	0.148948	0.196677	0.216301	0.156894	0.216388	0.240509	0.235073	0.221842	0.245143
Hui_Guizhou	0.0297331	0.0264004	0.0308028	0.0181672	0.0306639	0.0365487	0.0128815	0.00780387	0.0108878	0.0117066	0.0161604	0.0157072	0.00948429	0.0163149	0.0086886	0.0173074	0.00692743	0.00720533	0.0179913	0.0177468	0.00506548	0.0152708	0.0147308	0.0164706	0.00936029	0.0129906	0.0169731	0.0248075	0.0065797	0.01504	0.0129977	0.0182374	0.0170692	0.00714215	0.0183872	0.00913508	0.00768559	0.0189175	0.0365306	0.0359363	0.149441	0.192642	0.207875	0.156697	0.207831	0.233128	0.224632	0.21187	0.235513
Hui_Sanya	0.0318565	0.0279067	0.0325256	0	0.0312783	0.0381618	0.0117285	0.0119267	0.0186972	0.0142698	0.011887	0.0172994	0.0180154	0.0121905	0.0110569	0.0154885	0.0114177	0.0132172	0.0276622	0.029434	0.0131697	0.0271183	0.0117353	0.0276748	0.0208612	0.0238693	0.0283104	0.0358193	0.0113413	0.0264855	0.0237974	0.0298635	0.0278068	0.0126726	0.0296719	0.0102645	0.0110793	0.0162707	0.0372986	0.0349897	0.152505	0.190962	0.208636	0.156965	0.208536	0.233451	0.22407	0.21125	0.238053
Han_Shanghai	0.0332282	0.0273859	0.0319854	0.0131697	0.0351723	0.047186	0.00830795	-0.000517437	0.00472883	0.00749648	0.0123864	0.0122441	0.00241646	0.0117569	0.000974581	0.0125418	-0.000470865	-0.00103796	0.00986525	0.0151242	0	0.0102214	0.00971443	0.0141218	0.00391833	0.00576922	0.0144174	0.0251894	-0.000658687	0.0114961	0.00750145	0.0127547	0.0142954	-0.000774833	0.016008	0.00291867	0.000303953	0.0164341	0.0420287	0.0406772	0.096914	0.191635	0.240661	0.11285	0.246869	0.275666	0.264305	0.243432	0.276427
Tibetan_Gannan	0.034022	0.0294377	0.0338762	0.0180154	0.033813	0.0427477	0.0130424	0.00611835	0.00637752	0.0118445	0.0179009	0.0156032	0	0.0179716	0.00816111	0.0174161	0.00599844	0.00523713	0.0103618	0.011013	0.00241646	0.00792835	0.0160319	0.00865817	0.00232895	0.00593685	0.0092404	0.0216094	0.00377753	0.00817885	0.00683735	0.0103856	0.00999556	0.00452598	0.0118577	0.00930102	0.00664913	0.0209253	0.0420777	0.0407712	0.138712	0.194154	0.217883	0.147484	0.217924	0.240614	0.232836	0.220257	0.246486
Tibetan_Gangcha	0.0355845	0.0317183	0.0359459	0.0238693	0.0358131	0.0419478	0.0186177	0.0109905	0.00557919	0.0153095	0.0236456	0.0197817	0.00593685	0.0239549	0.0133814	0.0230759	0.00982496	0.00946071	0.00891125	0.00666521	0.00576922	0.00132892	0.0222442	0.00353633	0.00213478	0	0.00357984	0.0162057	0.00976917	0.00154913	0.00260496	0.006825	0.00351105	0.0077677	0.00462831	0.0142294	0.0112342	0.026136	0.0423965	0.0412131	0.154428	0.196839	0.214278	0.160696	0.212042	0.234547	0.227741	0.218435	0.234205
Tibetan_Yajiang	0.0365453	0.0322756	0.0357285	0.0237974	0.0367048	0.0447403	0.017617	0.00931049	0.0048954	0.0146953	0.0240894	0.0196913	0.00683735	0.0235502	0.0127265	0.022128	0.00977326	0.0100368	0.0101153	0.00680853	0.00750145	0.000596172	0.0212779	0.00277691	0.00413644	0.00260496	0.005851	0.016654	0.00918987	0.00111675	0	0.00472033	0.00572388	0.00743318	0.00655959	0.0135113	0.0105302	0.0267795	0.0440727	0.0440234	0.151846	0.202078	0.224332	0.159036	0.223584	0.248723	0.238974	0.229881	0.241784
Tibetan_Xunhua	0.0369099	0.0330848	0.0367495	0.0208612	0.0369348	0.0484125	0.0163026	0.00713067	0.00540071	0.0133596	0.021511	0.0195793	0.00232895	0.0226839	0.0103405	0.0205295	0.00733875	0.00663118	0.00488339	0.0089076	0.00391833	0.00332873	0.0196102	0.00738976	0	0.00213478	0.00753428	0.0200484	0.00602097	0.00362581	0.00413644	0.00875875	0.00664289	0.00395181	0.00745316	0.0120115	0.00821165	0.024795	0.0464667	0.0454157	0.120678	0.194218	0.220559	0.135628	0.227333	0.24927	0.245052	0.228482	0.24891
PaThen	0.0383745	0.0352328	0.0397013	0.0349897	0.0393238	0.0467418	0.0266874	0.0292493	0.0363244	0.0291897	0.0324098	0.0355193	0.0407712	0.0299523	0.0281262	0.0339932	0.0332474	0.033365	0.0485619	0.0518871	0.0406772	0.0448819	0.0298037	0.0467737	0.0454157	0.0412131	0.047654	0.0567743	0.0338772	0.0456183	0.0440234	0.0518315	0.0471538	0.031731	0.0487725	0.025678	0.0274141	0.0337978	0.0436604	0	0.16951	0.224232	0.248834	0.183927	0.248455	0.275547	0.264303	0.250754	0.276412
Tibetan_Nagqu	0.0385929	0.0348603	0.0385815	0.0264855	0.0384063	0.046511	0.020411	0.0130433	0.00593459	0.0175333	0.0277169	0.0234144	0.00817885	0.0270224	0.0155825	0.0253746	0.0130846	0.0120699	0.00809886	0.00241115	0.0114961	0.00019497	0.0245183	0.00333032	0.00362581	0.00154913	0.000369794	0.017236	0.012116	0	0.00111675	0.00522206	0.0012925	0.00988507	0.00140239	0.0164382	0.0131267	0.0295945	0.0462636	0.0456183	0.153368	0.204028	0.228955	0.163107	0.225956	0.247574	0.24272	0.230104	0.249987
Tibetan_Chamdo	0.0395295	0.0350597	0.0389185	0.0271183	0.039519	0.0463026	0.0209166	0.0126846	0.0054874	0.0172496	0.0269626	0.0227586	0.00792835	0.02765	0.0157491	0.025774	0.0124756	0.0115768	0.0092628	0.00478243	0.0102214	0	0.025124	0.00257049	0.00332873	0.00132892	0.00161294	0.0154878	0.0116429	0.00019497	0.000596172	0.00415629	0.00288076	0.0103318	0.00343453	0.0167418	0.0132804	0.0294606	0.0465144	0.0448819	0.157648	0.203502	0.224936	0.165932	0.222004	0.242943	0.23775	0.228195	0.243199
Qiang_Daofu	0.039886	0.0356877	0.039863	0.0276748	0.0401505	0.0482584	0.0217551	0.0137839	0.0073204	0.0183924	0.0278223	0.0234935	0.00865817	0.0283978	0.0160756	0.026426	0.0137508	0.0128696	0.0124455	0.00929566	0.0141218	0.00257049	0.0252531	0	0.00738976	0.00353633	0.00689023	0.0185744	0.0138965	0.00333032	0.00277691	0.00503558	0.00598246	0.011562	0.00754553	0.017062	0.0138435	0.0298357	0.0470936	0.0467737	0.15626	0.208394	0.228594	0.168997	0.226684	0.250934	0.244247	0.23257	0.249979
Tibetan_Shigatse	0.0403348	0.0358844	0.0404784	0.0278068	0.040053	0.0480705	0.0220756	0.0145163	0.0091583	0.019913	0.028456	0.0248776	0.00999556	0.0285678	0.0175334	0.0267149	0.0164727	0.0135484	0.00887959	0.00303073	0.0142954	0.00288076	0.0263081	0.00598246	0.00664289	0.00351105	0.000189926	0.0200898	0.0141186	0.0012925	0.00572388	0.0115636	0	0.012721	0.000446854	0.0181291	0.0150961	0.0311467	0.0476394	0.0471538	0.15661	0.20622	0.22785	0.163942	0.225309	0.248253	0.242244	0.227849	0.246184
Tibetan_Lhasa	0.0408166	0.0371431	0.0410947	0.0283104	0.0417866	0.0482863	0.0219924	0.0148022	0.00825952	0.0195431	0.0287698	0.0259583	0.0092404	0.0284351	0.017667	0.0275899	0.0163747	0.0141166	0.0089881	0.00407905	0.0144174	0.00161294	0.0268038	0.00689023	0.00753428	0.00357984	0	0.0190935	0.0152104	0.000369794	0.005851	0.0103192	0.000189926	0.012729	0.000393405	0.0186103	0.0152226	0.0315268	0.0489743	0.047654	0.158251	0.205786	0.229716	0.16678	0.2264	0.244919	0.239716	0.2319	0.245155
Tamang_Nepal	0.0417215	0.0383537	0.0420242	0.0276622	0.041667	0.0483439	0.0212168	0.0154203	0.0113326	0.0204762	0.0272042	0.0264622	0.0103618	0.0286351	0.0203878	0.0269847	0.0148448	0.0147811	0	0.00750474	0.00986525	0.0092628	0.0266155	0.0124455	0.00488339	0.00891125	0.0089881	0.0216465	0.0140439	0.00809886	0.0101153	0.0138298	0.00887959	0.0131821	0.00946464	0.0202712	0.0180063	0.0317184	0.0497224	0.0485619	0.145141	0.192933	0.214916	0.15474	0.214409	0.230353	0.222928	0.215609	0.233015
Tibetan_Shannan	0.0421779	0.0377336	0.0415542	0.0296719	0.0422609	0.0491386	0.0237291	0.016071	0.00982948	0.0200828	0.0297622	0.0261418	0.0118577	0.030129	0.0192427	0.0289806	0.0168964	0.0158578	0.00946464	0.0037353	0.016008	0.00343453	0.0285023	0.00754553	0.00745316	0.00462831	0.000393405	0.0203948	0.0154042	0.00140239	0.00655959	0.0121688	0.000446854	0.0146257	0	0.0198641	0.0166661	0.0317975	0.0491186	0.0487725	0.158079	0.208627	0.227743	0.166909	0.226568	0.247301	0.241363	0.230852	0.247478
Qiang_Danba	0.043708	0.0385597	0.0431982	0.0298635	0.043439	0.0539881	0.0222705	0.0157142	0.00853557	0.0202102	0.0295619	0.0259211	0.0103856	0.0301177	0.0186025	0.0282635	0.0163052	0.0150815	0.0138298	0.0116324	0.0127547	0.00415629	0.0275327	0.00503558	0.00875875	0.006825	0.0103192	0.0203155	0.0149776	0.00522206	0.00472033	0	0.0115636	0.0126019	0.0121688	0.0191234	0.0163703	0.0334126	0.052633	0.0518315	0.146928	0.205431	0.233536	0.157568	0.232987	0.258505	0.250586	0.246293	0.258413
Sherpa_Nepal	0.044007	0.0398831	0.0431788	0.029434	0.0434615	0.0539405	0.0232201	0.0162105	0.0108954	0.0214303	0.0297728	0.0279328	0.011013	0.0305504	0.0193927	0.0287882	0.0163138	0.0162833	0.00750474	0	0.0151242	0.00478243	0.0290221	0.00929566	0.0089076	0.00666521	0.00407905	0.0231625	0.0159052	0.00241115	0.00680853	0.0116324	0.00303073	0.013513	0.0037353	0.0202107	0.0171553	0.033323	0.0520328	0.0518871	0.146235	0.207265	0.232148	0.155492	0.235556	0.256888	0.248303	0.238476	0.256479
TibetanHO_Yunnan	0.0500437	0.0451562	0.0498544	0.0358193	0.0504645	0.0592863	0.029518	0.0230268	0.0169257	0.026295	0.0359708	0.0332128	0.0216094	0.0360982	0.0254519	0.0345974	0.0251582	0.0231793	0.0216465	0.0231625	0.0251894	0.0154878	0.0333628	0.0185744	0.0200484	0.0162057	0.0190935	0	0.0241631	0.017236	0.016654	0.0203155	0.0200898	0.0217202	0.0203948	0.0263065	0.0229734	0.0385871	0.0570281	0.0567743	0.156505	0.220151	0.249221	0.167397	0.252192	0.27408	0.265182	0.258992	0.274797
GaoHuaHua	0.139757	0.139427	0.141876	0.152505	0.137161	0.14926	0.132263	0.142679	0.148948	0.140325	0.146431	0.151824	0.138712	0.147994	0.148525	0.145675	0.141801	0.143919	0.145141	0.146235	0.096914	0.157648	0.149149	0.15626	0.120678	0.154428	0.158251	0.156505	0.139036	0.153368	0.151846	0.146928	0.15661	0.133893	0.158079	0.144117	0.146806	0.149151	0.149551	0.16951	0	0.0541919	0.0510273	0.0449716	0.05024	0.0959762	0.0672166	0.0652575	0.0870346
BaBanQinCen	0.177165	0.172563	0.176067	0.156965	0.174115	0.186494	0.147342	0.150327	0.156894	0.152713	0.150338	0.160955	0.147484	0.15144	0.154162	0.149762	0.147587	0.151898	0.15474	0.155492	0.11285	0.165932	0.153225	0.168997	0.135628	0.160696	0.16678	0.167397	0.146131	0.163107	0.159036	0.157568	0.163942	0.142419	0.166909	0.151909	0.153522	0.156209	0.184698	0.183927	0.0449716	0.0228346	0.0268744	0	0.00923226	0.0540624	0.0297352	0.015123	0.0747998
LaCen	0.219194	0.211557	0.216968	0.190962	0.220312	0.23402	0.188713	0.190973	0.196677	0.1946	0.191015	0.201066	0.194154	0.190906	0.189767	0.190808	0.19492	0.198248	0.192933	0.207265	0.191635	0.203502	0.191207	0.208394	0.194218	0.196839	0.205786	0.220151	0.197352	0.204028	0.202078	0.205431	0.20622	0.188927	0.208627	0.188677	0.18923	0.196427	0.226718	0.224232	0.0541919	0	0.00714404	0.0228346	0.0282327	0.0643016	0.0536339	0.0523818	0.0886291
Yiyang	0.238647	0.23272	0.237251	0.208636	0.241655	0.256349	0.212361	0.211173	0.216301	0.214914	0.211484	0.222032	0.217883	0.209188	0.206179	0.214436	0.220429	0.219956	0.214916	0.232148	0.240661	0.224936	0.210597	0.228594	0.220559	0.214278	0.229716	0.249221	0.224329	0.228955	0.224332	0.233536	0.22785	0.217063	0.227743	0.207375	0.205677	0.220032	0.245122	0.248834	0.0510273	0.00714404	0	0.0268744	NA	NA	NA	NA	NA
Shenxian	0.241889	0.229182	0.23445	0.208536	0.240114	0.255616	0.212418	0.211961	0.216388	0.217875	0.212378	0.222432	0.217924	0.210481	0.207096	0.213101	0.225495	0.220401	0.214409	0.235556	0.246869	0.222004	0.210946	0.226684	0.227333	0.212042	0.2264	0.252192	0.222066	0.225956	0.223584	0.232987	0.225309	0.216499	0.226568	0.207198	0.20611	0.217759	0.242728	0.248455	0.05024	0.0282327	NA	0.00923226	0	NA	NA	NA	NA
Layi	0.245424	0.235998	0.240473	0.21125	0.245453	0.264067	0.216101	0.21381	0.221842	0.219294	0.212508	0.225472	0.220257	0.208957	0.208733	0.213217	0.22131	0.220095	0.215609	0.238476	0.243432	0.228195	0.214035	0.23257	0.228482	0.218435	0.2319	0.258992	0.229568	0.230104	0.229881	0.246293	0.227849	0.221412	0.230852	0.209783	0.208279	0.218964	0.248181	0.250754	0.0652575	0.0523818	NA	0.015123	NA	NA	NA	0	NA
Dushan	0.259834	0.246607	0.251319	0.22407	0.259358	0.273109	0.228437	0.22874	0.235073	0.235251	0.228675	0.243377	0.232836	0.228576	0.224406	0.231635	0.239167	0.24003	0.222928	0.248303	0.264305	0.23775	0.228949	0.244247	0.245052	0.227741	0.239716	0.265182	0.240249	0.24272	0.238974	0.250586	0.242244	0.237432	0.241363	0.224465	0.22334	0.238489	0.260232	0.264303	0.0672166	0.0536339	NA	0.0297352	NA	NA	0	NA	NA
Baojianshan	0.269562	0.258443	0.263396	0.233451	0.270317	0.286245	0.239231	0.237653	0.240509	0.244187	0.242049	0.252059	0.240614	0.240888	0.234276	0.244406	0.251167	0.247337	0.230353	0.256888	0.275666	0.242943	0.241155	0.250934	0.24927	0.234547	0.244919	0.27408	0.250243	0.247574	0.248723	0.258505	0.248253	0.245763	0.247301	0.235149	0.233376	0.24667	0.271804	0.275547	0.0959762	0.0643016	NA	0.0540624	NA	0	NA	NA	NA
Longlin	0.271842	0.259993	0.266699	0.238053	0.27308	0.28505	0.246498	0.241652	0.245143	0.245894	0.246116	0.254682	0.246486	0.245638	0.238085	0.246159	0.256192	0.249369	0.233015	0.256479	0.276427	0.243199	0.245647	0.249979	0.24891	0.234205	0.245155	0.274797	0.255186	0.249987	0.241784	0.258413	0.246184	0.245641	0.247478	0.238146	0.236438	0.252383	0.275358	0.276412	0.0870346	0.0886291	NA	0.0747998	NA	NA	NA	NA	0
[truncated: 16 more columns]

## Sheet: Table S4
Table S4. Admixture results of three studied populations
Miao_Baila								Miao_Hele								Miao_Baila
Source1	Source2	Target	f_3	std.err	Z	SNPs	-	Source1	Source2	Target	f_3	std.err	Z	SNPs	-	Source1	Source2	Target	f_3	std.err	Z	SNPs
LateXiongnu	Miao_Baila	Miao_Jiancao	-0.001436	0.000378	-3.798	137674		China_AR_Xianbei_IA	GaoHuaHua	Miao_Hele	-0.001034	0.003124	-0.331	28352		Nepal_Mebrak_2125BP.SG	GaoHuaHua	Miao_Baila	0.000262	0.001917	0.137	71020
Miao_Baila	Hui_Sanya	Miao_Jiancao	-0.001266	0.000339	-3.734	141833		China_AR_IA	Yao_Guizhou	Miao_Hele	0.000364	0.001886	0.193	7100		China_AR_Xianbei_IA	GaoHuaHua	Miao_Baila	0.000433	0.003166	0.137	27378
LateXiongnu_han	Miao_Baila	Miao_Jiancao	-0.001525	0.000435	-3.506	132369		GaoHuaHua	China_Miaozigou_MN	Miao_Hele	0.001567	0.002655	0.59	33223		China_AR_IA	Yao_Guizhou	Miao_Baila	0.000518	0.002201	0.235	7043
Tu.SDG	Miao_Baila	Miao_Jiancao	-0.001244	0.000361	-3.445	138176		Nepal_Mebrak_2125BP.SG	GaoHuaHua	Miao_Hele	0.001263	0.001929	0.655	73542		GaoHuaHua	China_Miaozigou_MN	Miao_Baila	0.000926	0.002769	0.334	32090
Li_Hainan	Miao_Baila	Miao_Jiancao	-0.001143	0.000332	-3.412	142550		AR33K	Miao_Baila	Miao_Hele	0.000557	0.000765	0.729	110558		China_HMMH_MN	GaoHuaHua	Miao_Baila	0.000791	0.002113	0.374	63158
Wa_Cangyuan	Miao_Baila	Miao_Jiancao	-0.001259	0.000369	-3.412	136892		China_AR_EN	GaoHuaHua	Miao_Hele	0.001931	0.002554	0.756	36256		China_Wuzhuangguoliang_LN.EC	Miao_Hele	Miao_Baila	0.001449	0.001436	1.01	10318
Manchu_Guizhou	Miao_Baila	Miao_Jiancao	-0.001063	0.000321	-3.315	139595		China_HMMH_MN	GaoHuaHua	Miao_Hele	0.001586	0.002067	0.768	65369		China_AR_EN	GaoHuaHua	Miao_Baila	0.003105	0.002705	1.148	35006
Mongola.SDG	Miao_Baila	Miao_Jiancao	-0.001276	0.00039	-3.27	136285		China_AR_IA	Miao_Baila	Miao_Hele	0.001649	0.002133	0.773	6921		China_SEastAsia_Island_EN	Miao_Hele	Miao_Baila	0.00087	0.000755	1.152	103985
Gaoshan_Fujian	Miao_Baila	Miao_Jiancao	-0.001361	0.000417	-3.266	134557		China_AR_IA	Longlin	Miao_Hele	0.015522	0.01513	1.026	1627		China_AR_IA	China_SEastAsia_Coastal_Historic	Miao_Baila	0.015276	0.013141	1.162	2078
EarlyMed_Turk	Miao_Baila	Miao_Jiancao	-0.001463	0.000455	-3.219	132282		AR19K	China_SEastAsia_Island_LN	Miao_Hele	0.009608	0.006892	1.394	7597		GaoHuaHua	China_Upper_YR_LN	Miao_Baila	0.00158	0.001272	1.242	107246
Han_Shaanxi	Miao_Baila	Miao_Jiancao	-0.001062	0.000333	-3.188	143805		China_SEastAsia_Island_LN	Miao_Baila	Miao_Hele	0.002715	0.00194	1.399	8683		China_SEastAsia_Island_LN	Miao_Hele	Miao_Baila	0.002463	0.001955	1.26	8683
Mongolian_Xinjiang	Miao_Baila	Miao_Jiancao	-0.001236	0.00039	-3.172	139221		China_Tianyuan	Miao_Baila	Miao_Hele	0.001164	0.000809	1.439	102309		GaoHuaHua	China_Wuzhuangguoliang_LN.EC	Miao_Baila	0.004878	0.003855	1.265	9016
Hui_Dahejia	Miao_Baila	Miao_Jiancao	-0.001104	0.000348	-3.171	140858		GaoHuaHua	Longlin	Miao_Hele	0.004344	0.002947	1.474	25337		GaoHuaHua	China_Upper_YR_IA	Miao_Baila	0.001773	0.001373	1.291	103701
Burusho.SDG	Miao_Baila	Miao_Jiancao	-0.001317	0.000417	-3.159	143406		GaoHuaHua	China_Upper_YR_IA	Miao_Hele	0.001921	0.001304	1.474	107025		Nepal_Samdzong_1500BP.SG	GaoHuaHua	Miao_Baila	0.001622	0.001231	1.317	108566
Miao_Qianjiang	Miao_Baila	Miao_Jiancao	-0.001087	0.000345	-3.151	137755		China_Miaozigou_MN	China_SEastAsia_Island_LN	Miao_Hele	0.016281	0.010715	1.519	2842		GaoHuaHua	China_SEastAsia_Island_EN	Miao_Baila	0.002239	0.001674	1.337	89905
Miao_Baila	Nanjing_Xique	Miao_Jiancao	-0.001207	0.000385	-3.137	134977		China_AR_IA	China_Wuzhuangguoliang_LN.EC	Miao_Hele	0.031029	0.018215	1.703	543		China_Wuzhuangguoliang_LN.EC	Yao_Guizhou	Miao_Baila	0.002018	0.001477	1.366	10568
She_Fujian	Miao_Baila	Miao_Jiancao	-0.001004	0.00032	-3.134	139079		China_AR_IA	GaoHuaHua	Miao_Hele	0.010668	0.005958	1.79	6093		China_AR_IA	Longlin	Miao_Baila	0.021587	0.015669	1.378	1564
Dongxiang_Nalesi	Miao_Baila	Miao_Jiancao	-0.001127	0.00036	-3.131	140065		China_AR_Xianbei_IA	Miao_Baila	Miao_Hele	0.002078	0.001113	1.867	32996		China_AR_IA	Miao_Hele	Miao_Baila	0.003331	0.002182	1.527	6921
Han_Shandong	Miao_Baila	Miao_Jiancao	-0.001036	0.000332	-3.117	144070		China_AR_IA	China_SEastAsia_Coastal_Historic	Miao_Hele	0.024139	0.01289	1.873	2155		AR19K	China_SEastAsia_Island_LN	Miao_Baila	0.01097	0.006997	1.568	7334
Salar_Dahejia	Miao_Baila	Miao_Jiancao	-0.001074	0.000347	-3.099	141302		GaoHuaHua	China_Wuzhuangguoliang_LN.EC	Miao_Hele	0.007061	0.003747	1.884	9236		Fofonovo_EN	GaoHuaHua	Miao_Baila	0.002953	0.001852	1.595	85861
Oroqen.SDG	Miao_Baila	Miao_Jiancao	-0.001155	0.000374	-3.091	137193		GaoHuaHua	China_YR_MN	Miao_Hele	0.0025	0.001257	1.989	110557		GaoHuaHua	Longlin	Miao_Baila	0.004833	0.002986	1.618	24481
Han_Shanxi	Miao_Baila	Miao_Jiancao	-0.001023	0.000333	-3.076	143877		China_HMMH_MN	China_SEastAsia_Island_LN	Miao_Hele	0.018285	0.008568	2.134	5210		GaoHuaHua	China_YR_MN	Miao_Baila	0.002147	0.001306	1.644	107135
Han_Henan	Miao_Baila	Miao_Jiancao	-0.001013	0.000332	-3.053	144311		Dushan	Miao_Baila	Miao_Hele	0.001767	0.000818	2.16	67186		China_Wuzhuangguoliang_LN.EC	Miao_Jiancao	Miao_Baila	0.002274	0.001373	1.656	10484
Hui_Guizhou	Miao_Baila	Miao_Jiancao	-0.001004	0.000331	-3.032	140982		AR19K	GaoHuaHua	Miao_Hele	0.004173	0.001888	2.21	78148		GaoHuaHua	China_WLR_BA	Miao_Baila	0.003395	0.001987	1.709	59022
Druze.SDG	Miao_Baila	Miao_Jiancao	-0.001367	0.000453	-3.016	144151		China_Wuzhuangguoliang_LN.EC	Miao_Baila	Miao_Hele	0.003196	0.001424	2.245	10318		China_AR_IA	GaoHuaHua	Miao_Baila	0.011011	0.006318	1.743	5843
Han_Gansu	Miao_Baila	Miao_Jiancao	-0.00101	0.000338	-2.991	140817		GaoHuaHua	China_Upper_YR_LN	Miao_Hele	0.002717	0.001208	2.25	110405		China_Miaozigou_MN	China_SEastAsia_Island_LN	Miao_Baila	0.019575	0.011094	1.764	2743
Yugu_Kangle	Miao_Baila	Miao_Jiancao	-0.00132	0.000443	-2.982	135270		China_Wuzhuangguoliang_LN.EC	China_SEastAsia_Island_LN	Miao_Hele	0.028952	0.012854	2.252	1035		China_Wuzhuangguoliang_LN.EC	China_SEastAsia_Island_LN	Miao_Baila	0.024152	0.013455	1.795	1012
Han.SDG	Miao_Baila	Miao_Jiancao	-0.000977	0.000328	-2.981	140773		China_SEastAsia_Coastal_Historic	Miao_Baila	Miao_Hele	0.002559	0.001105	2.316	36404		GaoHuaHua	China_WLR_LN	Miao_Baila	0.003349	0.00175	1.914	89849
Italian_North.SDG	Miao_Baila	Miao_Jiancao	-0.001357	0.000457	-2.966	143652		Nepal_Samdzong_1500BP.SG	GaoHuaHua	Miao_Hele	0.00271	0.001151	2.354	111768		Chemurchek_northAlai	Miao_Hele	Miao_Baila	0.001452	0.000747	1.944	120852
Mongolian_InnerMongolia	Miao_Baila	Miao_Jiancao	-0.001025	0.000346	-2.963	143258		China_AR_IA	China_SEastAsia_Coastal_EN	Miao_Hele	0.020172	0.008477	2.38	4507		GaoHuaHua	China_Shimao_LN	Miao_Baila	0.002809	0.001417	1.983	106134
Han_Fujian	Miao_Baila	Miao_Jiancao	-0.00096	0.000324	-2.96	142741		China_AR_EN	Miao_Baila	Miao_Hele	0.002263	0.00094	2.408	41781		China_AR_IA	China_SEastAsia_Coastal_EN	Miao_Baila	0.017691	0.008896	1.989	4347
Han_Sichuan	Miao_Baila	Miao_Jiancao	-0.00095	0.000321	-2.96	141386		GaoHuaHua	China_SEastAsia_Coastal_Historic	Miao_Hele	0.006392	0.002574	2.483	34410		LateMed_Khitan	GaoHuaHua	Miao_Baila	0.002945	0.001473	1.999	94895
Xibo.SDG	Miao_Baila	Miao_Jiancao	-0.001165	0.000394	-2.957	136730		Longlin	Miao_Baila	Miao_Hele	0.003111	0.001239	2.511	26720		China_HMMH_MN	China_SEastAsia_Island_LN	Miao_Baila	0.017983	0.008855	2.031	5046
Dai_Yunnan	Miao_Baila	Miao_Jiancao	-0.000973	0.000329	-2.952	139524		China_AR_IA	China_SEastAsia_Island_EN	Miao_Hele	0.019086	0.007509	2.542	5740		GaoHuaHua	China_WLR_MN	Miao_Baila	0.003152	0.001552	2.031	106637
Pathan.SDG	Miao_Baila	Miao_Jiancao	-0.001235	0.00042	-2.939	143784		China_AR_IA	China_SEastAsia_Island_LN	Miao_Hele	0.0689	0.026994	2.552	533		GaoHuaHua	Pumi_Lanping	Miao_Baila	0.00181	0.000883	2.049	115285
Han_Chongqing	Miao_Baila	Miao_Jiancao	-0.000929	0.000317	-2.929	143049		China_Miaozigou_MN	Miao_Baila	Miao_Hele	0.002551	0.000987	2.585	38496		AR19K	GaoHuaHua	Miao_Baila	0.004083	0.001948	2.096	75476
Baoan_Dahejia	Miao_Baila	Miao_Jiancao	-0.000998	0.000344	-2.905	142093		AR19K	Miao_Baila	Miao_Hele	0.00219	0.000832	2.633	85746		China_AR_IA	China_SEastAsia_Island_EN	Miao_Baila	0.015769	0.007373	2.139	5536
China_Lahu.SDG	Miao_Baila	Miao_Jiancao	-0.001091	0.000379	-2.882	135700		GaoHuaHua	China_WLR_BA	Miao_Hele	0.005051	0.001893	2.667	61089		GaoHuaHua	China_SEastAsia_Coastal_Historic	Miao_Baila	0.006062	0.002721	2.227	33166
Yoruba.SDG	Miao_Baila	Miao_Jiancao	-0.001391	0.000484	-2.873	143038		GaoHuaHua	China_WLR_MN	Miao_Hele	0.003984	0.001468	2.714	110165		China_AR_IA	China_Wuzhuangguoliang_LN.EC	Miao_Baila	0.041718	0.0183	2.28	531
Tanka_Fujian	Miao_Baila	Miao_Jiancao	-0.00094	0.000327	-2.87	139897		Fofonovo_EN	GaoHuaHua	Miao_Hele	0.004783	0.001723	2.776	88867		Chemurchek_northAlai	GaoHuaHua	Miao_Baila	0.004064	0.001757	2.313	101085
Daur.SDG	Miao_Baila	Miao_Jiancao	-0.001077	0.000378	-2.847	136860		GaoHuaHua	China_Shimao_LN	Miao_Hele	0.003752	0.001329	2.824	109664		Nepal_Mebrak_2125BP.SG	Miao_Hele	Miao_Baila	0.001935	0.000822	2.355	86659
AR33K	Miao_Baila	Miao_Jiancao	-0.002056	0.000724	-2.839	111442		China_AR_IA	Miao_Jiancao	Miao_Hele	0.005456	0.001915	2.849	7012		GaoHuaHua	Naxi.SDG	Miao_Baila	0.002088	0.000881	2.37	113747
Makrani.SDG	Miao_Baila	Miao_Jiancao	-0.001227	0.000433	-2.832	143625		China_AR_IA	Gejia_Kaili	Miao_Hele	0.006756	0.002329	2.901	6951		GaoHuaHua	Oroqen.SDG	Miao_Baila	0.002249	0.000931	2.416	115089
LateMed_Mongol	Miao_Baila	Miao_Jiancao	-0.001005	0.000355	-2.827	140854		AR13_10K	Miao_Baila	Miao_Hele	0.002051	0.0007	2.931	62376		China_AR_IA	China_SEastAsia_Island_LN	Miao_Baila	0.06539	0.026917	2.429	504
Miao_Pengshui	Miao_Baila	Miao_Jiancao	-0.000951	0.000337	-2.819	136585		GaoHuaHua	China_SEastAsia_Island_EN	Miao_Hele	0.004831	0.001608	3.004	93014		Longlin	Miao_Hele	Miao_Baila	0.00309	0.001268	2.437	26720
Hezhen.SDG	Miao_Baila	Miao_Jiancao	-0.001091	0.000388	-2.813	136396		AR14K	Miao_Baila	Miao_Hele	0.002346	0.000776	3.022	66118		China_SEastAsia_Coastal_LN	Miao_Hele	Miao_Baila	0.001805	0.000732	2.465	78384
Han_Hainan	Miao_Baila	Miao_Jiancao	-0.000909	0.000324	-2.802	142767		China_AR_Xianbei_IA	Yao_Guizhou	Miao_Hele	0.003182	0.001031	3.086	33929		GaoHuaHua	Mongola.SDG	Miao_Baila	0.002342	0.000933	2.512	113655
Yugu_Minghuaxiang	Miao_Baila	Miao_Jiancao	-0.001006	0.000359	-2.802	140197		LateMed_Khitan	GaoHuaHua	Miao_Hele	0.004401	0.001424	3.091	98041		China_HMMH_MN	Yao_Guizhou	Miao_Baila	0.002203	0.000874	2.521	79563
Basque.SDG	Miao_Baila	Miao_Jiancao	-0.001319	0.000473	-2.786	143235		GaoHuaHua	Naxi.SDG	Miao_Hele	0.002501	0.000805	3.107	115187		GaoHuaHua	Nanjing_Huangjia	Miao_Baila	0.0027	0.001064	2.537	109804
Shui_Guizhou	Miao_Baila	Miao_Jiancao	-0.000863	0.00031	-2.783	138447		GaoHuaHua	China_WLR_LN	Miao_Hele	0.005218	0.001666	3.132	93007		Guangxi_1500BP	Miao_Hele	Miao_Baila	0.001555	0.000606	2.567	107952
Sindhi_Pakistan.SDG	Miao_Baila	Miao_Jiancao	-0.001178	0.000425	-2.773	143237		GaoHuaHua	China_NEastAsia_Inland_EN	Miao_Hele	0.005732	0.001821	3.148	89710		GaoHuaHua	Gaoshan_Fujian	Miao_Baila	0.002528	0.000981	2.577	110624
Dongxiang_Longquan	Miao_Baila	Miao_Jiancao	-0.000971	0.000352	-2.756	141024		BaBanQinCen	Miao_Baila	Miao_Hele	0.002105	0.000666	3.163	85703		GaoHuaHua	Yugu_Kangle	Miao_Baila	0.002856	0.001092	2.615	111446
Naxi.SDG	Miao_Baila	Miao_Jiancao	-0.001016	0.000369	-2.756	136149		China_AR_Xianbei_IA	China_SEastAsia_Island_LN	Miao_Hele	0.038643	0.0122	3.168	2369		GaoHuaHua	Tujia.SDG	Miao_Baila	0.002214	0.000838	2.641	113946
Han_Guangxi	Miao_Baila	Miao_Jiancao	-0.000883	0.000322	-2.743	143325		China_AR_IA	China_SEastAsia_Coastal_LN	Miao_Hele	0.022909	0.007143	3.207	4513		GaoHuaHua	Yi.SDG	Miao_Baila	0.002287	0.000854	2.676	114823
China_Upper_YR_IA	Miao_Baila	Miao_Jiancao	-0.001394	0.000509	-2.736	127701		GaoHuaHua	China_Tianyuan	Miao_Hele	0.006269	0.001944	3.224	92012		China_Miaozigou_MN	Miao_Hele	Miao_Baila	0.002694	0.001006	2.679	38496
Han_Guizhou	Miao_Baila	Miao_Jiancao	-0.000855	0.000313	-2.733	140547		China_AR_IA	China_WLR_MN	Miao_Hele	0.020132	0.006219	3.237	6733		Afanasievo_Mongolia	Miao_Hele	Miao_Baila	0.001964	0.000726	2.704	107869
Khovsgol_LBA	Miao_Baila	Miao_Jiancao	-0.001149	0.000422	-2.721	131573		China_AR_IA	BaBanQinCen	Miao_Hele	0.023215	0.007167	3.239	4893		Nepal_Mebrak_2125BP.SG	Yao_Guizhou	Miao_Baila	0.00229	0.000829	2.762	88528
Pima.SDG	Miao_Baila	Miao_Jiancao	-0.001345	0.000495	-2.715	137026		GaoHuaHua	Pumi_Lanping	Miao_Hele	0.002588	0.000787	3.287	116428		Fofonovo_EN	Miao_Hele	Miao_Baila	0.002189	0.000787	2.781	100126
AR13_10K	Miao_Baila	Miao_Jiancao	-0.001787	0.00066	-2.707	62966		GaoHuaHua	Piapoco.SDG	Miao_Hele	0.003994	0.001207	3.31	114013		China_AR_IA	Gejia_Kaili	Miao_Baila	0.007098	0.002496	2.843	6834
Orcadian.SDG	Miao_Baila	Miao_Jiancao	-0.001247	0.000461	-2.706	142963		China_HMMH_MN	Miao_Baila	Miao_Hele	0.002773	0.000835	3.322	77879		GaoHuaHua	Surui.SDG	Miao_Baila	0.003909	0.001369	2.855	110588
Mozabite.SDG	Miao_Baila	Miao_Jiancao	-0.001218	0.000451	-2.7	143816		China_AR_IA	Guangxi_1500BP	Miao_Hele	0.020358	0.006085	3.345	5960		GaoHuaHua	Nanjing_Hongzhuan	Miao_Baila	0.002792	0.000971	2.876	110318
Russian.SDG	Miao_Baila	Miao_Jiancao	-0.00119	0.000441	-2.7	143730		AR33K	GaoHuaHua	Miao_Hele	0.006557	0.001959	3.347	97778		GaoHuaHua	Yugu_Dahejia	Miao_Baila	0.002756	0.000957	2.881	113911
She.SDG	Miao_Baila	Miao_Jiancao	-0.000937	0.000348	-2.691	135622		Chemurchek_southAltai	China_SEastAsia_Island_LN	Miao_Hele	0.022713	0.006778	3.351	8470		China_AR_IA	China_SEastAsia_Coastal_LN	Miao_Baila	0.021035	0.007267	2.895	4354
Balochi.SDG	Miao_Baila	Miao_Jiancao	-0.00117	0.000435	-2.687	143354		GaoHuaHua	Gaoshan_Fujian	Miao_Hele	0.002973	0.000886	3.355	113017		GaoHuaHua	China_NEastAsia_Inland_EN	Miao_Baila	0.005544	0.001912	2.9	86622
EarlyXiongnu_rest	Miao_Baila	Miao_Jiancao	-0.001291	0.000482	-2.678	127764		GaoHuaHua	Oroqen.SDG	Miao_Hele	0.00286	0.000851	3.361	116442		China_SEastAsia_Island_LN	Yao_Guizhou	Miao_Baila	0.005659	0.001944	2.911	8842
China_YR_LN	Miao_Baila	Miao_Jiancao	-0.001107	0.000414	-2.676	134136		China_AR_IA	China_HMMH_MN	Miao_Hele	0.032138	0.009519	3.376	4103		GaoHuaHua	Nanjing_Banbian	Miao_Baila	0.00256	0.000876	2.921	112706
Han_Guangdong	Miao_Baila	Miao_Jiancao	-0.000853	0.000319	-2.673	143351		GaoHuaHua	Surui.SDG	Miao_Hele	0.004449	0.001316	3.381	113289		China_Miaozigou_MN	Yao_Guizhou	Miao_Baila	0.00314	0.001074	2.922	39273
Hui_Sichuan	Miao_Baila	Miao_Jiancao	-0.000892	0.000334	-2.67	140642		GaoHuaHua	Mongola.SDG	Miao_Hele	0.002768	0.000816	3.391	115313		GaoHuaHua	Papuan.SDG	Miao_Baila	0.003955	0.001342	2.947	114495
Palestinian.SDG	Miao_Baila	Miao_Jiancao	-0.001193	0.000448	-2.663	144637		GaoHuaHua	Papuan.SDG	Miao_Hele	0.00414	0.001196	3.462	116179		China_WLR_LN	Miao_Hele	Miao_Baila	0.001984	0.000672	2.951	108254
Tujia_Yanhe	Miao_Baila	Miao_Jiancao	-0.000919	0.000345	-2.659	138224		GaoHuaHua	China_SEastAsia_Island_LN	Miao_Hele	0.016044	0.004609	3.481	8335		GaoHuaHua	Hani_Honghe	Miao_Baila	0.002477	0.000837	2.958	115820
Chandman_IA	Miao_Baila	Miao_Jiancao	-0.001257	0.000474	-2.65	132818		GaoHuaHua	Yugu_Kangle	Miao_Hele	0.003632	0.001031	3.522	113626		China_AR_IA	Miao_Jiancao	Miao_Baila	0.006306	0.002127	2.964	6962
Miao_Baila	Nanjing_Hongzhuan	Miao_Jiancao	-0.001049	0.000401	-2.62	134399		Nepal_Mebrak_2125BP.SG	China_SEastAsia_Island_LN	Miao_Hele	0.026267	0.007428	3.536	5956		China_SEastAsia_Coastal_EN	Miao_Hele	Miao_Baila	0.002335	0.000778	3.003	80655
BedouinB.SDG	Miao_Baila	Miao_Jiancao	-0.001189	0.000454	-2.617	143869		Longlin	China_Wuzhuangguoliang_LN.EC	Miao_Hele	0.029013	0.008163	3.554	3075		GaoHuaHua	Miao_Jiancao	Miao_Baila	0.0019	0.00063	3.013	114352
Piapoco.SDG	Miao_Baila	Miao_Jiancao	-0.001331	0.000509	-2.615	135741		China_AR_EN	China_SEastAsia_Island_LN	Miao_Hele	0.037521	0.010494	3.576	3161		China_Miaozigou_MN	Miao_Jiancao	Miao_Baila	0.003063	0.001015	3.017	38854
Hazara.SDG	Miao_Baila	Miao_Jiancao	-0.001009	0.000387	-2.61	141875		China_Wuzhuangguoliang_LN.EC	Yao_Guizhou	Miao_Hele	0.004358	0.001216	3.583	10650		China_SEastAsia_Coastal_Historic	Miao_Hele	Miao_Baila	0.003475	0.001151	3.02	36404
Yakut.SDG	Miao_Baila	Miao_Jiancao	-0.000993	0.000382	-2.6	140277		China_AR_IA	China_Shimao_LN	Miao_Hele	0.020683	0.005762	3.59	6723		China_AR_IA	China_Shimao_LN	Miao_Baila	0.017439	0.005744	3.036	6471
Gelao_Daozhen	Miao_Baila	Miao_Jiancao	-0.000883	0.000341	-2.59	138194		China_NEastAsia_Inland_EN	Miao_Baila	Miao_Hele	0.002794	0.000776	3.602	99707		GaoHuaHua	Piapoco.SDG	Miao_Baila	0.003902	0.001284	3.038	111720
Brahui.SDG	Miao_Baila	Miao_Jiancao	-0.001126	0.000436	-2.583	143575		Chemurchek_northAlai	GaoHuaHua	Miao_Hele	0.006176	0.001713	3.605	104562		China_SEastAsia_Island_LN	Miao_Jiancao	Miao_Baila	0.005618	0.001847	3.041	8771
Mandenka.SDG	Miao_Baila	Miao_Jiancao	-0.001268	0.000492	-2.578	142903		China_WLR_BA	China_SEastAsia_Island_LN	Miao_Hele	0.028362	0.007857	3.61	5188		China_AR_Xianbei_IA	Yao_Guizhou	Miao_Baila	0.003388	0.001113	3.043	33680
Ju_hoan_North.SDG	Miao_Baila	Miao_Jiancao	-0.001321	0.000514	-2.573	139865		China_AR_IA	China_Miaozigou_MN	Miao_Hele	0.046724	0.012793	3.652	2190		Dushan	China_Wuzhuangguoliang_LN.EC	Miao_Baila	0.018938	0.006211	3.049	5954
Zhuang_Guangxi	Miao_Baila	Miao_Jiancao	-0.000818	0.000319	-2.567	143440		Pima.SDG	Miao_Baila	Miao_Hele	0.002116	0.000574	3.687	136428		GaoHuaHua	Karitiana.SDG	Miao_Baila	0.003968	0.001297	3.059	111956
Japanese.SDG	Miao_Baila	Miao_Jiancao	-0.000878	0.000346	-2.538	138962		China_Wuzhuangguoliang_LN.EC	Miao_Jiancao	Miao_Hele	0.004373	0.001174	3.726	10514		Chemurchek_southAltai	China_SEastAsia_Island_LN	Miao_Baila	0.021371	0.006869	3.111	8195
Kalash.SDG	Miao_Baila	Miao_Jiancao	-0.001175	0.000463	-2.534	142184		GaoHuaHua	Pima.SDG	Miao_Hele	0.004235	0.001131	3.746	115588		China_Shimao_LN	Yao_Guizhou	Miao_Baila	0.001999	0.000636	3.142	133042
AR19K	Miao_Baila	Miao_Jiancao	-0.001915	0.000769	-2.49	86501		GaoHuaHua	Nanjing_Huangjia	Miao_Hele	0.003627	0.00096	3.778	112459		Baojianshan	Miao_Hele	Miao_Baila	0.002608	0.000814	3.202	93078
China_YR_LBIA	Miao_Baila	Miao_Jiancao	-0.001122	0.000452	-2.483	132659		Papuan.SDG	Miao_Baila	Miao_Hele	0.002242	0.000592	3.789	136734		China_WLR_BA	Miao_Hele	Miao_Baila	0.002604	0.000807	3.227	70634
Pumi_Lanping	Miao_Baila	Miao_Jiancao	-0.000935	0.000377	-2.483	137103		GaoHuaHua	Karitiana.SDG	Miao_Hele	0.00464	0.001219	3.806	114104		GaoHuaHua	Han_Shandong	Miao_Baila	0.002514	0.000776	3.241	123676
French.SDG	Miao_Baila	Miao_Jiancao	-0.001114	0.000455	-2.451	144052		GaoHuaHua	Xibo.SDG	Miao_Hele	0.003248	0.000847	3.833	115646		China_AR_IA	China_HMMH_MN	Miao_Baila	0.031372	0.009658	3.248	3958
Uyghur.SDG	Miao_Baila	Miao_Jiancao	-0.000951	0.000389	-2.449	141190		China_WLR_LN	China_SEastAsia_Island_LN	Miao_Hele	0.022194	0.00576	3.853	7749		China_AR_Xianbei_IA	China_SEastAsia_Island_LN	Miao_Baila	0.041764	0.012801	3.263	2272
Kazakh_Nileke	Miao_Baila	Miao_Jiancao	-0.000945	0.000387	-2.445	139667		BaBanQinCen	China_Wuzhuangguoliang_LN.EC	Miao_Hele	0.017231	0.004469	3.856	7590		Longlin	China_Wuzhuangguoliang_LN.EC	Miao_Baila	0.028408	0.008666	3.278	3022
Dai.SDG	Miao_Baila	Miao_Jiancao	-0.000878	0.000361	-2.433	136075		Piapoco.SDG	Miao_Baila	Miao_Hele	0.002198	0.00057	3.859	134971		GaoHuaHua	Xibo.SDG	Miao_Baila	0.003056	0.000924	3.306	114305
Bouyei_Guizhou	Miao_Baila	Miao_Jiancao	-0.000743	0.000311	-2.391	140833		China_HMMH_MN	Yao_Guizhou	Miao_Hele	0.002962	0.000764	3.879	80172		China_Shimao_LN	Miao_Hele	Miao_Baila	0.002162	0.000652	3.316	130451
LateXiongnu_sarmatian	Miao_Baila	Miao_Jiancao	-0.001112	0.000469	-2.371	136718		Nasioi.SDG	Miao_Baila	Miao_Hele	0.00216	0.000556	3.883	136594		China_WLR_BA	Yao_Guizhou	Miao_Baila	0.002781	0.000838	3.319	72064
Hani_Honghe	Miao_Baila	Miao_Jiancao	-0.000848	0.000361	-2.352	137472		Chemurchek_southAltai	Miao_Baila	Miao_Hele	0.003003	0.000766	3.918	114742		China_SEastAsia_Coastal_Historic	Yao_Guizhou	Miao_Baila	0.003707	0.001112	3.332	37115
Miao_Baila	Nanjing_Huangjia	Miao_Jiancao	-0.000994	0.000423	-2.351	134176		GaoHuaHua	Tujia.SDG	Miao_Hele	0.002986	0.000757	3.945	115209		GaoHuaHua	Mongolian_InnerMongolia	Miao_Baila	0.002719	0.000813	3.346	122807
Adygei.SDG	Miao_Baila	Miao_Jiancao	-0.001054	0.000455	-2.317	142648		China_AR_IA	Baojianshan	Miao_Hele	0.031537	0.007967	3.958	5240		GaoHuaHua	China_YR_LN	Miao_Baila	0.003473	0.001036	3.351	109693
Dong_Guizhou	Miao_Baila	Miao_Jiancao	-0.000729	0.000315	-2.316	139448		China_SEastAsia_Island_LN	Yao_Guizhou	Miao_Hele	0.007044	0.001779	3.959	8920		GaoHuaHua	Han_Gansu	Miao_Baila	0.002639	0.000785	3.363	120301
Mbuti.SDG	Miao_Baila	Miao_Jiancao	-0.001199	0.000518	-2.314	141344		GaoHuaHua	Nasioi.SDG	Miao_Hele	0.004352	0.001094	3.979	116066		GaoHuaHua	Daur.SDG	Miao_Baila	0.00305	0.000907	3.364	114697
Bai_Heqing	Miao_Baila	Miao_Jiancao	-0.000793	0.000343	-2.311	137892		China_AR_Xianbei_IA	Miao_Jiancao	Miao_Hele	0.003918	0.000982	3.988	33534		China_Wuzhuangguoliang_LN.EC	China_SEastAsia_Coastal_Historic	Miao_Baila	0.027335	0.008123	3.365	3289
China_AR_EN	Miao_Baila	Miao_Jiancao	-0.002055	0.00089	-2.31	42184		China_Tianyuan	Miao_Jiancao	Miao_Hele	0.002962	0.000742	3.989	103977		GaoHuaHua	Pima.SDG	Miao_Baila	0.004181	0.001241	3.369	113819
Biaka.SDG	Miao_Baila	Miao_Jiancao	-0.001123	0.000497	-2.258	142616		China_Wuzhuangguoliang_LN.EC	China_SEastAsia_Coastal_Historic	Miao_Hele	0.03107	0.007768	4	3370		China_SEastAsia_Island_EN	Miao_Jiancao	Miao_Baila	0.002474	0.000733	3.376	104910
Miao.SDG	Miao_Baila	Miao_Jiancao	-0.000737	0.000328	-2.25	136033		China_AR_Xianbei_IA	Longlin	Miao_Hele	0.029418	0.007319	4.019	7250		China_AR_IA	BaBanQinCen	Miao_Baila	0.025186	0.007458	3.377	4697
China_Upper_YR_LN	Miao_Baila	Miao_Jiancao	-0.001101	0.000493	-2.233	132250		Longlin	China_SEastAsia_Coastal_Historic	Miao_Hele	0.023185	0.005761	4.024	12166		GaoHuaHua	Nanjing_Qianjia	Miao_Baila	0.002823	0.000835	3.38	113804
China_AR_IA	Yao_Guizhou	Miao_Jiancao	-0.004108	0.001842	-2.23	7122		China_NEastAsia_Inland_EN	China_SEastAsia_Island_LN	Miao_Hele	0.026898	0.006667	4.035	8100		GaoHuaHua	Han_Henan	Miao_Baila	0.002631	0.000775	3.394	123898
Tujia_Qianjiang	Miao_Baila	Miao_Jiancao	-0.000718	0.000322	-2.23	139258		China_AR_EN	China_AR_IA	Miao_Hele	0.045898	0.011355	4.042	2383		GaoHuaHua	Han_Shanxi	Miao_Baila	0.002663	0.000779	3.418	123532
China_NEastAsia_Coastal_EN	Miao_Baila	Miao_Jiancao	-0.001145	0.000516	-2.219	122156		China_SEastAsia_Island_LN	Miao_Jiancao	Miao_Hele	0.006848	0.001682	4.071	8813		GaoHuaHua	Japanese.SDG	Miao_Baila	0.002806	0.000821	3.418	118041
Miao_Baila	Nanjing_Qianjia	Miao_Jiancao	-0.000804	0.000363	-2.212	136136		China_WLR_BA	Miao_Baila	Miao_Hele	0.003192	0.000777	4.106	70634		GaoHuaHua	Nanjing_Guanzhai	Miao_Baila	0.002942	0.00086	3.421	112520
Taiwan_Hanben_IA	Miao_Baila	Miao_Jiancao	-0.000873	0.000398	-2.192	134685		GaoHuaHua	Yugu_Dahejia	Miao_Hele	0.003515	0.000856	4.107	115499		China_HMMH_MN	Miao_Hele	Miao_Baila	0.002959	0.000862	3.431	77879
Nepal_Samdzong_1500BP.SG	Miao_Baila	Miao_Jiancao	-0.001099	0.000504	-2.18	133878		China_WLR_MN	China_SEastAsia_Island_LN	Miao_Hele	0.022467	0.00542	4.145	8468		Chemurchek_southAltai	Miao_Hele	Miao_Baila	0.002725	0.000794	3.433	114742
Miao_Baila	Nanjing_Gongqiao	Miao_Jiancao	-0.000766	0.000351	-2.18	135981		Baojianshan	Miao_Baila	Miao_Hele	0.003247	0.000778	4.173	93078		China_AR_EN	China_SEastAsia_Island_LN	Miao_Baila	0.037382	0.010879	3.436	3061
Sardinian.SDG	Miao_Baila	Miao_Jiancao	-0.000998	0.000465	-2.148	143679		EarlyXiongnu_west	Miao_Baila	Miao_Hele	0.0024	0.000575	4.177	126319		China_AR_IA	Guangxi_1500BP	Miao_Baila	0.021052	0.006119	3.44	5761
BedouinA.SDG	Miao_Baila	Miao_Jiancao	-0.000921	0.000447	-2.062	143860		Surui.SDG	Miao_Baila	Miao_Hele	0.002633	0.000629	4.186	134320		GaoHuaHua	Han_Shaanxi	Miao_Baila	0.002673	0.000775	3.45	123446
Maonan_Guangxi	Miao_Baila	Miao_Jiancao	-0.000819	0.000411	-1.993	134573		Dushan	China_Wuzhuangguoliang_LN.EC	Miao_Hele	0.025442	0.006056	4.201	6106		China_AR_IA	China_WLR_MN	Miao_Baila	0.022066	0.006392	3.452	6487
Mulam_Guangxi	Miao_Baila	Miao_Jiancao	-0.00069	0.000348	-1.984	137041		LateXiongnu_han	Miao_Baila	Miao_Hele	0.00203	0.000481	4.217	131538		GaoHuaHua	Han_Yunnan	Miao_Baila	0.002929	0.000848	3.455	112756
Miao_Baila	Nanjing_Banbian	Miao_Jiancao	-0.000746	0.000378	-1.973	135563		Nepal_Mebrak_2125BP.SG	China_AR_IA	Miao_Hele	0.040443	0.009565	4.228	4483		GaoHuaHua	Miao_Hele	Miao_Baila	0.002154	0.000623	3.456	113413
AR14K	Miao_Baila	Miao_Jiancao	-0.001373	0.000705	-1.947	66721		China_Upper_YR_IA	Miao_Baila	Miao_Hele	0.002326	0.000548	4.241	126652		GaoHuaHua	Hezhen.SDG	Miao_Baila	0.003261	0.000937	3.481	114185
Yi.SDG	Miao_Baila	Miao_Jiancao	-0.000706	0.000363	-1.944	136764		China_AR_IA	Dushan	Miao_Hele	0.040412	0.009512	4.249	3883		China_AR_Xianbei_IA	Miao_Hele	Miao_Baila	0.003845	0.001101	3.492	32996
Miao_Baila	Maonan_Pingtang	Miao_Jiancao	-0.000629	0.000324	-1.941	139478		LateXiongnu_han	GaoHuaHua	Miao_Hele	0.004344	0.001013	4.29	111939		GaoHuaHua	Dongxiang_Longquan	Miao_Baila	0.0029	0.000828	3.503	120191
Altai_MLBA	Miao_Baila	Miao_Jiancao	-0.000865	0.000446	-1.938	133066		Karitiana.SDG	Miao_Baila	Miao_Hele	0.002551	0.000591	4.319	135083		GaoHuaHua	Mongolian_Xinjiang	Miao_Baila	0.003217	0.000918	3.505	117442
Yugu_Dahejia	Miao_Baila	Miao_Jiancao	-0.000761	0.000395	-1.927	136682		China_WLR_MN	Miao_Baila	Miao_Hele	0.002723	0.00063	4.32	131226		GaoHuaHua	Maonan_Guangxi	Miao_Baila	0.003483	0.000989	3.521	110624
China_SEastAsia_Coastal_Historic	Miao_Baila	Miao_Jiancao	-0.001869	0.000978	-1.911	36749		China_SEastAsia_Coastal_Historic	Yao_Guizhou	Miao_Hele	0.00414	0.000958	4.32	37482		GaoHuaHua	Nasioi.SDG	Miao_Baila	0.00434	0.001228	3.535	114451
Gelao_Hunan	Miao_Baila	Miao_Jiancao	-0.000674	0.000354	-1.901	136164		GaoHuaHua	China_YR_LN	Miao_Hele	0.004138	0.000954	4.339	112393		GaoHuaHua	Bai_Heqing	Miao_Baila	0.002909	0.000823	3.537	116604
BantuSA.SDG	Miao_Baila	Miao_Jiancao	-0.000958	0.000505	-1.898	140959		China_Upper_YR_IA	China_SEastAsia_Island_LN	Miao_Hele	0.021531	0.004933	4.365	8301		GaoHuaHua	Lahu_Lancang	Miao_Baila	0.003193	0.000899	3.552	113368
Tujia.SDG	Miao_Baila	Miao_Jiancao	-0.000679	0.000359	-1.893	135993		China_AR_IA	Miao_Kaili	Miao_Hele	0.010543	0.002414	4.368	7003		GaoHuaHua	She.SDG	Miao_Baila	0.003068	0.000863	3.554	113360
Dong_Hunan	Miao_Baila	Miao_Jiancao	-0.000601	0.000319	-1.886	138973		GaoHuaHua	Nanjing_Hongzhuan	Miao_Hele	0.003981	0.000905	4.401	112753		China_Wuzhuangguoliang_LN.EC	Gejia_Kaili	Miao_Baila	0.006277	0.001765	3.556	10270
China_WLR_LN	Miao_Baila	Miao_Jiancao	-0.001097	0.000587	-1.87	109124		China_YR_LBIA	Miao_Baila	Miao_Hele	0.002174	0.000493	4.408	131666		GaoHuaHua	Hui_Sichuan	Miao_Baila	0.002773	0.00078	3.558	120148
Miao_Baila	Nanjing_Guanzhai	Miao_Jiancao	-0.00067	0.000359	-1.865	135496		GaoHuaHua	Hani_Honghe	Miao_Hele	0.003361	0.000761	4.418	116757		GaoHuaHua	Yakut.SDG	Miao_Baila	0.003278	0.000919	3.569	119109
Dushan	Miao_Baila	Miao_Jiancao	-0.001467	0.000787	-1.864	67747		GaoHuaHua	Yi.SDG	Miao_Hele	0.003304	0.000748	4.418	116079		GaoHuaHua	China_SEastAsia_Island_LN	Miao_Baila	0.017342	0.004853	3.573	8044
Nasioi.SDG	Miao_Baila	Miao_Jiancao	-0.000938	0.000503	-1.864	137268		China_AR_IA	China_Tianyuan	Miao_Hele	0.037031	0.008356	4.432	5755		LateMed_Khitan	Miao_Hele	Miao_Baila	0.002388	0.000668	3.576	111921
China_WLR_MN	Miao_Baila	Miao_Jiancao	-0.001112	0.000602	-1.848	132305		China_AR_IA	Dongjia_Kaili	Miao_Hele	0.011343	0.002539	4.467	6937		China_AR_EN	China_AR_IA	Miao_Baila	0.042431	0.011838	3.584	2302
Chemurchek_southAltai	Miao_Baila	Miao_Jiancao	-0.001245	0.000677	-1.841	115611		Ju_hoan_North.SDG	Miao_Baila	Miao_Hele	0.002545	0.000568	4.482	139420		China_WLR_BA	China_SEastAsia_Island_LN	Miao_Baila	0.028848	0.008031	3.592	5000
Dong_Kaili	Miao_Baila	Miao_Jiancao	-0.000605	0.000331	-1.831	136222		Nepal_Samdzong_1500BP.SG	China_SEastAsia_Island_LN	Miao_Hele	0.020587	0.004591	4.485	8547		China_AR_EN	Miao_Hele	Miao_Baila	0.003623	0.001003	3.613	41781
Miao_Baila	Caijia_Songlinpo	Miao_Jiancao	-0.000752	0.000412	-1.828	134550		Longlin	China_WLR_BA	Miao_Hele	0.021265	0.004736	4.49	15788		GaoHuaHua	Mongolian_Guizhou	Miao_Baila	0.00292	0.0008	3.651	116541
China_YR_MN	Miao_Baila	Miao_Jiancao	-0.000927	0.000508	-1.826	132479		GaoHuaHua	Hezhen.SDG	Miao_Hele	0.003839	0.000855	4.492	115594		GaoHuaHua	Yugu_Minghuaxiang	Miao_Baila	0.003052	0.000834	3.661	119090
Lahu_Lancang	Miao_Baila	Miao_Jiancao	-0.000695	0.000383	-1.813	135949		China_AR_IA	China_WLR_BA	Miao_Hele	0.041223	0.009144	4.508	3893		Nepal_Mebrak_2125BP.SG	China_SEastAsia_Island_LN	Miao_Baila	0.029242	0.007979	3.665	5736
EarlyXiongnu_west	Miao_Baila	Miao_Jiancao	-0.000901	0.000501	-1.799	127073		GaoHuaHua	Daur.SDG	Miao_Hele	0.003632	0.000801	4.534	115890		China_AR_Xianbei_IA	Miao_Jiancao	Miao_Baila	0.003995	0.00109	3.666	33281
Han_Yunnan	Miao_Baila	Miao_Jiancao	-0.000675	0.000375	-1.798	135393		AR13_10K	GaoHuaHua	Miao_Hele	0.008196	0.001804	4.544	59109		China_AR_IA	China_Miaozigou_MN	Miao_Baila	0.048591	0.013234	3.672	2120
BantuKenya.SDG	Miao_Baila	Miao_Jiancao	-0.000887	0.000496	-1.788	141444		GaoHuaHua	Nanjing_Banbian	Miao_Hele	0.003708	0.000815	4.549	114299		China_NEastAsia_Inland_EN	Miao_Hele	Miao_Baila	0.002999	0.000816	3.675	99707
Ulaanzuukh_SlabGrave	Miao_Baila	Miao_Jiancao	-0.000735	0.000413	-1.777	132769		GaoHuaHua	Han_Gansu	Miao_Hele	0.003188	0.0007	4.553	120560		GaoHuaHua	Nanjing_Xique	Miao_Baila	0.003452	0.000936	3.688	111557
Dong_Guangxi	Miao_Baila	Miao_Jiancao	-0.000588	0.000331	-1.773	136661		Longlin	China_Miaozigou_MN	Miao_Hele	0.03079	0.006756	4.558	8558		GaoHuaHua	Nanjing_Gongqiao	Miao_Baila	0.003061	0.000827	3.703	113580
Mayan.SDG	Miao_Baila	Miao_Jiancao	-0.000805	0.000454	-1.772	138834		Dushan	GaoHuaHua	Miao_Hele	0.009543	0.002082	4.583	62661		GaoHuaHua	Tujia_Yanhe	Miao_Baila	0.002878	0.000776	3.706	117273
Blang_Menghai	Miao_Baila	Miao_Jiancao	-0.000651	0.000369	-1.763	137379		Longlin	China_SEastAsia_Island_LN	Miao_Hele	0.046995	0.01023	4.594	3664		GaoHuaHua	Hui_Guizhou	Miao_Baila	0.003004	0.000799	3.759	120356
Karitiana.SDG	Miao_Baila	Miao_Jiancao	-0.00086	0.000491	-1.749	135869		GaoHuaHua	Han_Shandong	Miao_Hele	0.003122	0.000678	4.606	123695		GaoHuaHua	Gelao_Daozhen	Miao_Baila	0.002995	0.000796	3.763	117265
EarlyMed_Uigur	Miao_Baila	Miao_Jiancao	-0.000751	0.000433	-1.733	137399		China_AR_IA	China_AR_Xianbei_IA	Miao_Hele	0.064163	0.01388	4.623	1876		GaoHuaHua	Chuanqing_Bijie	Miao_Baila	0.00281	0.000745	3.77	114887
China_NEastAsia_Inland_EN	Miao_Baila	Miao_Jiancao	-0.001153	0.000721	-1.599	100597		GaoHuaHua	Mongolian_Xinjiang	Miao_Hele	0.003872	0.000834	4.642	118412		EarlyXiongnu_rest	GaoHuaHua	Miao_Baila	0.00468	0.00124	3.775	106403
China_SEastAsia_Island_LN	Miao_Baila	Miao_Jiancao	-0.002843	0.001779	-1.598	8771		China_SEastAsia_Island_LN	Surui.SDG	Miao_Hele	0.02119	0.004565	4.642	8651		China_WLR_LN	China_SEastAsia_Island_LN	Miao_Baila	0.022527	0.005947	3.788	7456
China_WLR_LN	Miao_Hele	Miao_Jiancao	-0.000835	0.000529	-1.577	110065		China_YR_MN	Miao_Baila	Miao_Hele	0.002481	0.000534	4.643	131460		GaoHuaHua	China_Lahu.SDG	Miao_Baila	0.003509	0.000925	3.793	112738
Miao_Hele	Nanjing_Xique	Miao_Jiancao	-0.000563	0.000357	-1.576	135789		China_SEastAsia_Coastal_EN	Miao_Baila	Miao_Hele	0.003505	0.000751	4.664	80655		Longlin	Miao_Jiancao	Miao_Baila	0.004466	0.001175	3.801	26954
Chemurchek_northAlai	Miao_Hele	Miao_Jiancao	-0.000939	0.000606	-1.548	122825		China_Tianyuan	China_SEastAsia_Island_LN	Miao_Hele	0.033428	0.007164	4.666	8273		GaoHuaHua	Miao_Pengshui	Miao_Baila	0.00309	0.000809	3.82	114789
Chuanqing_Bijie	Miao_Baila	Miao_Jiancao	-0.000483	0.000319	-1.515	136582		GaoHuaHua	Mongolian_InnerMongolia	Miao_Hele	0.003421	0.000733	4.669	122917		China_WLR_MN	China_SEastAsia_Island_LN	Miao_Baila	0.020937	0.005478	3.822	8195
Papuan.SDG	Miao_Baila	Miao_Jiancao	-0.000776	0.000529	-1.466	137378		China_AR_IA	Xijia_Kaili	Miao_Hele	0.011654	0.002494	4.673	6951		Longlin	Yao_Guizhou	Miao_Baila	0.004646	0.001215	3.824	27213
Wa_Cangyuan	Miao_Hele	Miao_Jiancao	-0.000484	0.000338	-1.431	137440		EarlyXiongnu_rest	GaoHuaHua	Miao_Hele	0.005512	0.001176	4.689	109217		GaoHuaHua	Dong_Guangxi	Miao_Baila	0.003117	0.000815	3.825	114904
Fofonovo_EN	Miao_Baila	Miao_Jiancao	-0.000968	0.000682	-1.419	100982		Nepal_Mebrak_2125BP.SG	Miao_Baila	Miao_Hele	0.003842	0.000813	4.728	86659		BaBanQinCen	China_Wuzhuangguoliang_LN.EC	Miao_Baila	0.017555	0.004573	3.839	7418
BaBanQinCen	Miao_Baila	Miao_Jiancao	-0.000858	0.000616	-1.394	86505		GaoHuaHua	China_YR_LBIA	Miao_Hele	0.004848	0.001023	4.736	111013		China_Wuzhuangguoliang_LN.EC	Dongjia_Kaili	Miao_Baila	0.006495	0.001691	3.84	10236
Mongolian_Guizhou	Miao_Baila	Miao_Jiancao	-0.000438	0.000335	-1.305	137741		China_NEastAsia_Coastal_EN	Miao_Baila	Miao_Hele	0.002676	0.000564	4.74	121242		China_NEastAsia_Inland_EN	China_SEastAsia_Island_LN	Miao_Baila	0.02613	0.006804	3.841	7791
Longlin	Miao_Baila	Miao_Jiancao	-0.001406	0.001081	-1.3	26954		China_AR_Xianbei_IA	Dushan	Miao_Hele	0.021941	0.004622	4.747	17527		GaoHuaHua	China_Tianyuan	Miao_Baila	0.007572	0.001966	3.851	88975
Miao_Hele	Nanjing_Hongzhuan	Miao_Jiancao	-0.000461	0.000365	-1.264	135236		GaoHuaHua	Caijia_Songlinpo	Miao_Hele	0.004276	0.0009	4.753	112850		AR33K	GaoHuaHua	Miao_Baila	0.008004	0.002056	3.893	94652
GaoHuaHua	Pumi_Lanping	Miao_Jiancao	-0.00089	0.000725	-1.228	116988		GaoHuaHua	Maonan_Guangxi	Miao_Hele	0.004306	0.000906	4.755	113002		GaoHuaHua	Hazara.SDG	Miao_Baila	0.003538	0.000906	3.904	120816
China_WLR_BA	Miao_Baila	Miao_Jiancao	-0.00084	0.000697	-1.205	71196		GaoHuaHua	Dongxiang_Longquan	Miao_Hele	0.00353	0.000738	4.782	120542		GaoHuaHua	Tanka_Fujian	Miao_Baila	0.00306	0.000779	3.928	119416
Nepal_Mebrak_2125BP.SG	GaoHuaHua	Miao_Jiancao	-0.002044	0.00177	-1.155	74671		China_Miaozigou_MN	Yao_Guizhou	Miao_Hele	0.004259	0.000887	4.801	39620		China_Wuzhuangguoliang_LN.EC	China_SEastAsia_Coastal_LN	Miao_Baila	0.017913	0.004543	3.943	7045
China_SEastAsia_Island_LN	Miao_Hele	Miao_Jiancao	-0.00186	0.001643	-1.132	8813		AR14K	GaoHuaHua	Miao_Hele	0.008654	0.001801	4.805	62492		GaoHuaHua	Han_Sichuan	Miao_Baila	0.002987	0.000756	3.949	121151
GaoHuaHua	China_Upper_YR_IA	Miao_Jiancao	-0.001347	0.001253	-1.075	108568		GaoHuaHua	Han_Henan	Miao_Hele	0.003257	0.000677	4.81	123911		Nepal_Samdzong_1500BP.SG	China_SEastAsia_Island_LN	Miao_Baila	0.018452	0.004647	3.971	8284
GaoHuaHua	Naxi.SDG	Miao_Jiancao	-0.000791	0.000736	-1.075	116002		GaoHuaHua	Yugu_Minghuaxiang	Miao_Hele	0.003595	0.000747	4.813	119666		Nepal_Mebrak_2125BP.SG	Miao_Jiancao	Miao_Baila	0.00316	0.000796	3.972	87404
ARpost9K	Miao_Baila	Miao_Jiancao	-0.000587	0.000549	-1.069	96250		AR19K	China_AR_IA	Miao_Hele	0.043479	0.009018	4.821	4856		GaoHuaHua	She_Fujian	Miao_Baila	0.003138	0.00079	3.972	118420
China_Tianyuan	Miao_Baila	Miao_Jiancao	-0.000797	0.000761	-1.048	103187		LateMed_Khitan	China_SEastAsia_Island_LN	Miao_Hele	0.024116	0.005	4.824	8366		Guangxi_1500BP	China_Wuzhuangguoliang_LN.EC	Miao_Baila	0.01595	0.004009	3.979	8795
Fofonovo_EN	Miao_Hele	Miao_Jiancao	-0.000658	0.000632	-1.041	101832		Fofonovo_EN	Miao_Baila	Miao_Hele	0.00363	0.000752	4.826	100126		GaoHuaHua	Baoan_Dahejia	Miao_Baila	0.00318	0.000798	3.985	121526
GaoHuaHua	Oroqen.SDG	Miao_Jiancao	-0.000757	0.000737	-1.026	117001		BantuSA.SDG	Miao_Baila	Miao_Hele	0.002683	0.000555	4.836	140618		China_HMMH_MN	Miao_Jiancao	Miao_Baila	0.003291	0.000826	3.986	78586
Nepal_Samdzong_1500BP.SG	GaoHuaHua	Miao_Jiancao	-0.001142	0.001117	-1.023	113179		China_Miaozigou_MN	Miao_Jiancao	Miao_Hele	0.004201	0.000868	4.84	39185		China_AR_IA	Baojianshan	Miao_Baila	0.034475	0.008643	3.989	5030
China_SEastAsia_Island_EN	Miao_Hele	Miao_Jiancao	-0.00058	0.000587	-0.989	105755		EarlyXiongnu_rest	Miao_Baila	Miao_Hele	0.00264	0.000544	4.849	126995		GaoHuaHua	Han.SDG	Miao_Baila	0.003069	0.000769	3.989	120425
China_AR_IA	Miao_Baila	Miao_Jiancao	-0.001951	0.002016	-0.968	6962		Italian_North.SDG	Miao_Baila	Miao_Hele	0.002589	0.000533	4.854	143573		GaoHuaHua	Salar_Dahejia	Miao_Baila	0.003244	0.00081	4.007	120617
GaoHuaHua	Mongola.SDG	Miao_Jiancao	-0.000698	0.000731	-0.955	115990		GaoHuaHua	Han_Yunnan	Miao_Hele	0.003794	0.000781	4.86	114423		GaoHuaHua	Caijia_Songlinpo	Miao_Baila	0.003777	0.000939	4.021	110620
LateMed_Khitan	Miao_Baila	Miao_Jiancao	-0.00051	0.000561	-0.909	112745		China_AR_IA	China_WLR_LN	Miao_Hele	0.033446	0.00688	4.861	5849		GaoHuaHua	Blang_Menghai	Miao_Baila	0.003429	0.000852	4.026	115529
Surui.SDG	Miao_Baila	Miao_Jiancao	-0.000477	0.000547	-0.871	135129		Mbuti.SDG	Miao_Baila	Miao_Hele	0.002806	0.000576	4.869	141074		GaoHuaHua	Dongxiang_Nalesi	Miao_Baila	0.003494	0.000861	4.059	118943
China_AR_Xianbei_IA	GaoHuaHua	Miao_Jiancao	-0.002492	0.002942	-0.847	28779		Longlin	Yao_Guizhou	Miao_Hele	0.005524	0.001133	4.875	27420		GaoHuaHua	Han_Fujian	Miao_Baila	0.003077	0.000758	4.06	122482
GaoHuaHua	Gaoshan_Fujian	Miao_Jiancao	-0.000654	0.000791	-0.827	114109		AR14K	China_AR_IA	Miao_Hele	0.041242	0.008443	4.885	3978		LateXiongnu_han	GaoHuaHua	Miao_Baila	0.00436	0.001074	4.061	109522
GaoHuaHua	China_Upper_YR_LN	Miao_Jiancao	-0.000937	0.001135	-0.826	111830		Longlin	Miao_Jiancao	Miao_Hele	0.005149	0.001053	4.891	27134		China_NEastAsia_Inland_EN	Yao_Guizhou	Miao_Baila	0.003277	0.000807	4.062	101761
Miao_Baila	Raojia_Longshan	Miao_Jiancao	-0.000269	0.000334	-0.805	135730		GaoHuaHua	Yakut.SDG	Miao_Hele	0.004106	0.000839	4.892	119749		GaoHuaHua	Dai.SDG	Miao_Baila	0.003646	0.000893	4.083	113897
Chemurchek_northAlai	Miao_Baila	Miao_Jiancao	-0.000525	0.000672	-0.781	121846		Mandenka.SDG	Miao_Baila	Miao_Hele	0.002676	0.000547	4.894	142767		Chemurchek_northAlai	Yao_Guizhou	Miao_Baila	0.003146	0.000768	4.095	123225
Guangxi_1500BP	Miao_Hele	Miao_Jiancao	-0.000363	0.000485	-0.75	109647		GaoHuaHua	Han_Shanxi	Miao_Hele	0.003336	0.00068	4.903	123558		GaoHuaHua	Kazakh_Nileke	Miao_Baila	0.003937	0.000961	4.098	117871
China_HMMH_MN	GaoHuaHua	Miao_Jiancao	-0.001465	0.00198	-0.74	66526		GaoHuaHua	Han_Shaanxi	Miao_Hele	0.003306	0.000674	4.907	123476		Nepal_Mebrak_2125BP.SG	China_AR_IA	Miao_Baila	0.038587	0.009389	4.11	4317
Longlin	Miao_Hele	Miao_Jiancao	-0.000744	0.001048	-0.71	27134		China_Wuzhuangguoliang_LN.EC	China_SEastAsia_Coastal_EN	Miao_Hele	0.024675	0.005025	4.91	6869		GaoHuaHua	Hui_Dahejia	Miao_Baila	0.00331	0.000804	4.117	120185
Basque.SDG	Miao_Hele	Miao_Jiancao	-0.000284	0.000422	-0.672	143406		GaoHuaHua	She.SDG	Miao_Hele	0.003641	0.00074	4.92	114793		GaoHuaHua	Mayan.SDG	Miao_Baila	0.004604	0.001117	4.121	116591
Miao_Kaili	Miao_Baila	Miao_Jiancao	-0.000194	0.000289	-0.671	135746		Chandman_IA	GaoHuaHua	Miao_Hele	0.005537	0.001123	4.93	113441		Chandman_IA	GaoHuaHua	Miao_Baila	0.004942	0.001194	4.141	111256
China_AR_Xianbei_IA	Miao_Baila	Miao_Jiancao	-0.000679	0.001033	-0.657	33281		Yoruba.SDG	Miao_Baila	Miao_Hele	0.002661	0.000539	4.939	142917		GaoHuaHua	Tujia_Qianjiang	Miao_Baila	0.003108	0.00075	4.142	118719
Baojianshan	Miao_Baila	Miao_Jiancao	-0.000457	0.000705	-0.648	93846		China_SEastAsia_Coastal_Historic	China_SEastAsia_Island_LN	Miao_Hele	0.04665	0.009374	4.976	4608		AR14K	Miao_Hele	Miao_Baila	0.003417	0.000818	4.177	66118
Miao_Hele	Nanjing_Banbian	Miao_Jiancao	-0.000219	0.000349	-0.628	136207		AR33K	Miao_Jiancao	Miao_Hele	0.003629	0.000725	5.008	112315		GaoHuaHua	Manchu_Guizhou	Miao_Baila	0.003225	0.000771	4.182	119167
GaoHuaHua	Han_Shandong	Miao_Jiancao	-0.000364	0.000591	-0.616	123709		AR13_10K	China_SEastAsia_Island_LN	Miao_Hele	0.027261	0.005435	5.015	7221		Longlin	China_Miaozigou_MN	Miao_Baila	0.029382	0.007013	4.19	8250
China_AR_IA	Miao_Hele	Miao_Jiancao	-0.00111	0.001861	-0.596	7012		EarlyMed_Turk	Miao_Baila	Miao_Hele	0.002561	0.000509	5.03	131512		China_SEastAsia_Coastal_EN	Miao_Jiancao	Miao_Baila	0.003167	0.000756	4.192	81331
Miao_Hele	Nanjing_Qianjia	Miao_Jiancao	-0.000192	0.000325	-0.59	136645		Chemurchek_southAltai	GaoHuaHua	Miao_Hele	0.008815	0.001751	5.034	100902		GaoHuaHua	Tu.SDG	Miao_Baila	0.003576	0.000852	4.197	116543
Miao_Hele	Hui_Sanya	Miao_Jiancao	-0.000171	0.000297	-0.577	141962		Xibo.SDG	Miao_Baila	Miao_Hele	0.002262	0.000447	5.056	136137		ARpost9K	Miao_Hele	Miao_Baila	0.002699	0.000643	4.2	95565
China_SEastAsia_Coastal_LN	Miao_Baila	Miao_Jiancao	-0.000345	0.000607	-0.569	78964		GaoHuaHua	Tu.SDG	Miao_Hele	0.003891	0.000769	5.059	117512		Chemurchek_southAltai	GaoHuaHua	Miao_Baila	0.00765	0.001821	4.201	97814
China_HMMH_MN	Miao_Baila	Miao_Jiancao	-0.000398	0.000768	-0.518	78586		China_AR_EN	China_Wuzhuangguoliang_LN.EC	Miao_Hele	0.039815	0.007826	5.088	3489		GaoHuaHua	Wa_Cangyuan	Miao_Baila	0.003773	0.000898	4.203	114722
GaoHuaHua	Tujia.SDG	Miao_Jiancao	-0.000345	0.000668	-0.516	115868		China_Shimao_LN	China_SEastAsia_Island_LN	Miao_Hele	0.025894	0.005077	5.101	8435		Fofonovo_EN	Yao_Guizhou	Miao_Baila	0.003383	0.000804	4.21	102135
Yugu_Kangle	Miao_Hele	Miao_Jiancao	-0.000208	0.000404	-0.514	136056		GaoHuaHua	Hui_Sichuan	Miao_Hele	0.003478	0.00068	5.112	120424		GaoHuaHua	Bouyei_Guizhou	Miao_Baila	0.003139	0.000745	4.211	120587
Chemurchek_southAltai	Miao_Hele	Miao_Jiancao	-0.000319	0.000631	-0.506	116439		GaoHuaHua	Japanese.SDG	Miao_Hele	0.003749	0.000732	5.122	118654		Ulaanzuukh_SlabGrave	GaoHuaHua	Miao_Baila	0.004547	0.001078	4.22	110660
China_SEastAsia_Coastal_Historic	Miao_Hele	Miao_Jiancao	-0.000461	0.000915	-0.504	37041		LateXiongnu_sarmatian	Miao_Baila	Miao_Hele	0.002681	0.000522	5.133	136182		China_Wuzhuangguoliang_LN.EC	China_SEastAsia_Coastal_EN	Miao_Baila	0.022248	0.005264	4.226	6722
China_Upper_YR_LN	Miao_Hele	Miao_Jiancao	-0.000211	0.000435	-0.484	133300		GaoHuaHua	Manchu_Guizhou	Miao_Hele	0.003496	0.000681	5.133	119519		Afanasievo_Mongolia	Miao_Jiancao	Miao_Baila	0.002986	0.000705	4.236	108512
GaoHuaHua	China_YR_MN	Miao_Jiancao	-0.000552	0.001169	-0.472	112032		GaoHuaHua	Dongxiang_Nalesi	Miao_Hele	0.003946	0.000767	5.148	119552		GaoHuaHua	Uyghur.SDG	Miao_Baila	0.003979	0.000937	4.245	120030
Miao_Qianjiang	Miao_Hele	Miao_Jiancao	-0.000143	0.000304	-0.469	138166		ARpost9K	Miao_Baila	Miao_Hele	0.003097	0.000601	5.15	95565		Longlin	China_WLR_BA	Miao_Baila	0.020712	0.004866	4.257	15281
Taiwan_Hanben_IA	Miao_Hele	Miao_Jiancao	-0.000161	0.000349	-0.462	135430		Kalash.SDG	Miao_Baila	Miao_Hele	0.002608	0.000506	5.157	142029		AR19K	Miao_Hele	Miao_Baila	0.003687	0.000865	4.262	85746
BedouinB.SDG	Miao_Hele	Miao_Jiancao	-0.000184	0.000409	-0.451	143985		AR33K	China_SEastAsia_Island_LN	Miao_Hele	0.036961	0.007162	5.161	7379		GaoHuaHua	Han_Chongqing	Miao_Baila	0.003202	0.00075	4.272	122785
Druze.SDG	Miao_Hele	Miao_Jiancao	-0.000183	0.000407	-0.45	144254		GaoHuaHua	Nanjing_Guanzhai	Miao_Hele	0.003938	0.000761	5.175	114258		GaoHuaHua	Gelao_Hunan	Miao_Baila	0.003491	0.000817	4.272	114059
Orcadian.SDG	Miao_Hele	Miao_Jiancao	-0.000185	0.000424	-0.436	143145		GaoHuaHua	Tujia_Yanhe	Miao_Hele	0.003577	0.00069	5.181	117902		China_AR_IA	Dushan	Miao_Baila	0.042028	0.009827	4.277	3741
Adygei.SDG	Miao_Hele	Miao_Jiancao	-0.00017	0.000403	-0.422	142853		Biaka.SDG	Miao_Baila	Miao_Hele	0.00286	0.000551	5.195	142455		GaoHuaHua	Dai_Yunnan	Miao_Baila	0.003373	0.000784	4.304	118914
China_AR_EN	Miao_Hele	Miao_Jiancao	-0.000342	0.000812	-0.421	42552		GaoHuaHua	China_Lahu.SDG	Miao_Hele	0.004264	0.000819	5.209	114555		China_AR_EN	Yao_Guizhou	Miao_Baila	0.004381	0.001015	4.316	42682
GaoHuaHua	Han_Henan	Miao_Jiancao	-0.000228	0.000591	-0.386	123910		Khovsgol_LBA	Miao_Baila	Miao_Hele	0.002551	0.000489	5.217	130892		GaoHuaHua	China_YR_LBIA	Miao_Baila	0.004795	0.001109	4.325	107864
Pathan.SDG	Miao_Hele	Miao_Jiancao	-0.000146	0.000385	-0.381	143865		China_WLR_BA	China_SEastAsia_Coastal_Historic	Miao_Hele	0.021763	0.004163	5.228	20866		GaoHuaHua	Dong_Guizhou	Miao_Baila	0.003349	0.000774	4.325	118974
China_SEastAsia_Coastal_EN	Miao_Baila	Miao_Jiancao	-0.000247	0.000673	-0.366	81331		Chandman_IA	Miao_Baila	Miao_Hele	0.002757	0.000524	5.264	132155		China_AR_IA	Miao_Kaili	Miao_Baila	0.011272	0.002601	4.334	6892
GaoHuaHua	Han_Gansu	Miao_Jiancao	-0.000222	0.000615	-0.361	120712		Basque.SDG	Miao_Baila	Miao_Hele	0.002894	0.000548	5.278	143117		Baojianshan	Miao_Jiancao	Miao_Baila	0.003347	0.000767	4.366	93846
China_SEastAsia_Coastal_LN	Miao_Hele	Miao_Jiancao	-0.000186	0.000535	-0.347	79607		Druze.SDG	Miao_Baila	Miao_Hele	0.002746	0.000519	5.292	144104		China_WLR_MN	Miao_Hele	Miao_Baila	0.002992	0.000681	4.391	131226
GaoHuaHua	Han_Shanxi	Miao_Jiancao	-0.000205	0.000592	-0.346	123561		GaoHuaHua	Mayan.SDG	Miao_Hele	0.005577	0.001053	5.298	117813		GaoHuaHua	Han_Guizhou	Miao_Baila	0.003286	0.000744	4.42	120150
GaoHuaHua	Yugu_Kangle	Miao_Jiancao	-0.000324	0.00094	-0.344	114729		French.SDG	Miao_Baila	Miao_Hele	0.002788	0.000526	5.301	143964		China_Upper_YR_IA	China_SEastAsia_Island_LN	Miao_Baila	0.021615	0.004881	4.429	8026
GaoHuaHua	Han_Shaanxi	Miao_Jiancao	-0.000203	0.00059	-0.343	123487		AR33K	Yao_Guizhou	Miao_Hele	0.004104	0.000773	5.308	113556		Longlin	China_SEastAsia_Coastal_Historic	Miao_Baila	0.026767	0.006009	4.454	11713
GaoHuaHua	Yi.SDG	Miao_Jiancao	-0.000237	0.00069	-0.343	116662		GaoHuaHua	Hazara.SDG	Miao_Hele	0.004402	0.000829	5.308	121280		GaoHuaHua	Han_Guangdong	Miao_Baila	0.003364	0.000754	4.461	123062
China_WLR_BA	Miao_Hele	Miao_Jiancao	-0.000214	0.000639	-0.334	71796		GaoHuaHua	She_Fujian	Miao_Hele	0.003668	0.00069	5.313	118885		China_AR_IA	China_WLR_BA	Miao_Baila	0.04159	0.009236	4.503	3759
Blang_Menghai	Miao_Hele	Miao_Jiancao	-0.000119	0.000357	-0.332	137887		Orcadian.SDG	Miao_Baila	Miao_Hele	0.002868	0.000539	5.317	142799		China_SEastAsia_Coastal_Historic	Miao_Jiancao	Miao_Baila	0.00484	0.001071	4.519	36749
GaoHuaHua	China_Miaozigou_MN	Miao_Jiancao	-0.000834	0.002558	-0.326	33768		GaoHuaHua	Gelao_Daozhen	Miao_Hele	0.003722	0.000699	5.326	117973		China_AR_IA	China_Tianyuan	Miao_Baila	0.038226	0.008443	4.528	5549
Hui_Guizhou	Miao_Hele	Miao_Jiancao	-9.4e-05	0.000299	-0.312	141175		GaoHuaHua	Uyghur.SDG	Miao_Hele	0.004604	0.000864	5.329	120642		China_AR_Xianbei_IA	Longlin	Miao_Baila	0.033881	0.007473	4.534	6964
Nepal_Mebrak_2125BP.SG	Miao_Baila	Miao_Jiancao	-0.000224	0.000743	-0.301	87404		LateMed_Khitan	Miao_Baila	Miao_Hele	0.00337	0.000631	5.338	111921		BantuKenya.SDG	Miao_Hele	Miao_Baila	0.002731	0.000602	4.537	141222
Chandman_IA	Miao_Hele	Miao_Jiancao	-0.000128	0.000443	-0.29	133523		Dushan	China_SEastAsia_Island_LN	Miao_Hele	0.03974	0.007435	5.345	7251		China_SEastAsia_Island_LN	Gejia_Kaili	Miao_Baila	0.009949	0.002191	4.54	8566
China_Miaozigou_MN	Miao_Baila	Miao_Jiancao	-0.000268	0.000949	-0.282	38854		Makrani.SDG	Miao_Baila	Miao_Hele	0.002637	0.000493	5.346	143585		AR14K	GaoHuaHua	Miao_Baila	0.008583	0.001889	4.544	60523
Yoruba.SDG	Miao_Hele	Miao_Jiancao	-0.000123	0.000444	-0.278	143169		GaoHuaHua	Bai_Heqing	Miao_Hele	0.00393	0.000734	5.353	117320		China_AR_IA	Dongjia_Kaili	Miao_Baila	0.012339	0.002715	4.544	6822
Sardinian.SDG	Miao_Hele	Miao_Jiancao	-0.000115	0.000424	-0.271	143838		GaoHuaHua	Salar_Dahejia	Miao_Hele	0.00395	0.000738	5.355	120906		China_AR_EN	China_Wuzhuangguoliang_LN.EC	Miao_Baila	0.035699	0.007828	4.561	3401
EarlyMed_Turk	Miao_Hele	Miao_Jiancao	-0.000105	0.000396	-0.265	133025		Nepal_Mebrak_2125BP.SG	China_Wuzhuangguoliang_LN.EC	Miao_Hele	0.029243	0.005452	5.364	6978		China_SEastAsia_Island_LN	Surui.SDG	Miao_Baila	0.020991	0.004593	4.571	8443
AR19K	Miao_Hele	Miao_Jiancao	-0.00017	0.000678	-0.251	87211		China_NEastAsia_Inland_EN	Yao_Guizhou	Miao_Hele	0.004083	0.000759	5.377	102617		GaoHuaHua	Miao_Qianjiang	Miao_Baila	0.003786	0.000828	4.572	116551
Miao_Guizhou	Miao_Baila	Miao_Jiancao	-6.2e-05	0.000248	-0.251	140137		Nepal_Mebrak_2125BP.SG	Yao_Guizhou	Miao_Hele	0.004081	0.000758	5.384	89211		GaoHuaHua	Mulam_Guangxi	Miao_Baila	0.003754	0.000821	4.575	115353
China_YR_LN	Miao_Hele	Miao_Jiancao	-9.5e-05	0.000382	-0.25	135064		China_AR_EN	Longlin	Miao_Hele	0.032886	0.006103	5.388	9413		China_Tianyuan	Miao_Jiancao	Miao_Baila	0.003732	0.000814	4.584	103187
EarlyMed_Uigur	Miao_Hele	Miao_Jiancao	-0.0001	0.000402	-0.248	137897		Palestinian.SDG	Miao_Baila	Miao_Hele	0.002739	0.000508	5.39	144601		Miao_Hele	Nanjing_Hongzhuan	Miao_Baila	0.002351	0.000513	4.587	133590
GaoHuaHua	Hani_Honghe	Miao_Jiancao	-0.000165	0.00067	-0.246	117350		GaoHuaHua	Nanjing_Qianjia	Miao_Hele	0.004015	0.000742	5.41	115105		Surui.SDG	Miao_Hele	Miao_Baila	0.003062	0.000667	4.594	134320
Nepal_Mebrak_2125BP.SG	Miao_Hele	Miao_Jiancao	-0.000162	0.000697	-0.232	88155		GaoHuaHua	Han.SDG	Miao_Hele	0.00369	0.000682	5.412	120609		Afanasievo_Mongolia	GaoHuaHua	Miao_Baila	0.007708	0.001675	4.602	93776
China_HMMH_MN	Yao_Guizhou	Miao_Jiancao	-0.000154	0.000702	-0.219	80504		BantuKenya.SDG	Miao_Baila	Miao_Hele	0.002963	0.000547	5.413	141222		China_Shimao_LN	Miao_Jiancao	Miao_Baila	0.002736	0.000594	4.602	131539
Mozabite.SDG	Miao_Hele	Miao_Jiancao	-9e-05	0.000413	-0.217	143910		China_WLR_LN	Miao_Baila	Miao_Hele	0.003576	0.00066	5.415	108254		China_WLR_BA	China_Wuzhuangguoliang_LN.EC	Miao_Baila	0.026327	0.005694	4.623	5695
Afanasievo_Mongolia	Miao_Baila	Miao_Jiancao	-0.000133	0.000646	-0.206	108512		BedouinA.SDG	Miao_Baila	Miao_Hele	0.002787	0.000515	5.416	143805		GaoHuaHua	Dong_Hunan	Miao_Baila	0.003491	0.000755	4.626	118309
GaoHuaHua	Mongolian_InnerMongolia	Miao_Jiancao	-0.000131	0.000648	-0.202	122978		Russian.SDG	Miao_Baila	Miao_Hele	0.002775	0.000512	5.419	143652		Chemurchek_northAlai	Miao_Jiancao	Miao_Baila	0.00341	0.000737	4.628	121846
Kazakh_Nileke	Miao_Hele	Miao_Jiancao	-7e-05	0.000362	-0.194	140094		GaoHuaHua	Hui_Guizhou	Miao_Hele	0.003906	0.000721	5.42	120682		Sardinian.SDG	Miao_Hele	Miao_Baila	0.002645	0.000571	4.636	143651
Nepal_Samdzong_1500BP.SG	Miao_Hele	Miao_Jiancao	-8.3e-05	0.000444	-0.187	134861		Burusho.SDG	Miao_Baila	Miao_Hele	0.002576	0.000475	5.42	143333		GaoHuaHua	Han_Hainan	Miao_Baila	0.003523	0.00076	4.637	122524
GaoHuaHua	Nanjing_Hongzhuan	Miao_Jiancao	-0.000155	0.000859	-0.18	113835		EarlyXiongnu_west	GaoHuaHua	Miao_Hele	0.007322	0.00135	5.423	109332		EarlyMed_Uigur	Miao_Hele	Miao_Baila	0.002422	0.000522	4.638	136885
Mbuti.SDG	Miao_Hele	Miao_Jiancao	-7.5e-05	0.000469	-0.161	141657		GaoHuaHua	China_NEastAsia_Coastal_EN	Miao_Hele	0.006617	0.001218	5.432	105695		GaoHuaHua	Shui_Guizhou	Miao_Baila	0.003508	0.000756	4.638	117682
Lahu_Lancang	Miao_Hele	Miao_Jiancao	-5.7e-05	0.000359	-0.159	136635		GaoHuaHua	Baoan_Dahejia	Miao_Hele	0.003851	0.000709	5.433	121787		Longlin	China_SEastAsia_Island_LN	Miao_Baila	0.048386	0.010405	4.65	3529
Miao_Pengshui	Miao_Hele	Miao_Jiancao	-4.8e-05	0.000312	-0.153	137157		GaoHuaHua	Ju_hoan_North.SDG	Miao_Hele	0.007121	0.001309	5.441	118658		China_WLR_BA	Miao_Jiancao	Miao_Baila	0.003715	0.000796	4.668	71196
China_AR_EN	GaoHuaHua	Miao_Jiancao	-0.000358	0.002472	-0.145	36874		Afanasievo_Mongolia	Miao_Baila	Miao_Hele	0.003736	0.000685	5.456	107869		AR13_10K	China_SEastAsia_Island_LN	Miao_Baila	0.027308	0.005837	4.678	6981
AR13_10K	Miao_Hele	Miao_Jiancao	-8.6e-05	0.000604	-0.142	63431		Mozabite.SDG	Miao_Baila	Miao_Hele	0.002802	0.000514	5.456	143723		GaoHuaHua	Sardinian.SDG	Miao_Baila	0.005516	0.001177	4.688	122732
Miao_Hele	Nanjing_Huangjia	Miao_Jiancao	-5e-05	0.000405	-0.124	135098		AR13_10K	China_AR_IA	Miao_Hele	0.045549	0.008343	5.46	3706		Blang_Menghai	Miao_Hele	Miao_Baila	0.002296	0.000489	4.693	136943
Biaka.SDG	Miao_Hele	Miao_Jiancao	-5.3e-05	0.000459	-0.115	142777		China_SEastAsia_Island_LN	Gejia_Kaili	Miao_Hele	0.011475	0.002101	5.461	8699		LateMed_Khitan	Yao_Guizhou	Miao_Baila	0.003078	0.000654	4.71	114073
Guangxi_1500BP	Miao_Baila	Miao_Jiancao	-6.1e-05	0.000536	-0.114	108765		China_AR_IA	China_NEastAsia_Inland_EN	Miao_Hele	0.046096	0.008436	5.464	5631		Nepal_Mebrak_2125BP.SG	China_Wuzhuangguoliang_LN.EC	Miao_Baila	0.026426	0.005607	4.713	6809
EarlyXiongnu_rest	Miao_Hele	Miao_Jiancao	-4.6e-05	0.000437	-0.105	128647		LateXiongnu	Miao_Baila	Miao_Hele	0.002412	0.000441	5.465	137148		Fofonovo_EN	China_SEastAsia_Island_LN	Miao_Baila	0.030418	0.00645	4.716	7730
Mongolian_Xinjiang	Miao_Hele	Miao_Jiancao	-3.5e-05	0.000358	-0.097	139682		Guangxi_1500BP	China_Wuzhuangguoliang_LN.EC	Miao_Hele	0.020184	0.003693	5.465	8997		GaoHuaHua	Sindhi_Pakistan.SDG	Miao_Baila	0.004924	0.001044	4.717	122410
Russian.SDG	Miao_Hele	Miao_Jiancao	-3.6e-05	0.000411	-0.088	143861		Altai_MLBA	Miao_Baila	Miao_Hele	0.002839	0.000519	5.468	132359		Mbuti.SDG	Miao_Hele	Miao_Baila	0.002888	0.000612	4.717	141074
Balochi.SDG	Miao_Hele	Miao_Jiancao	-3.3e-05	0.000395	-0.084	143480		China_SEastAsia_Coastal_LN	Miao_Baila	Miao_Hele	0.003803	0.000695	5.475	78384		AR13_10K	Miao_Hele	Miao_Baila	0.003551	0.000751	4.731	62376
Miao_Hele	Nanjing_Gongqiao	Miao_Jiancao	-2.6e-05	0.000321	-0.082	136599		GaoHuaHua	Lahu_Lancang	Miao_Hele	0.00439	0.000801	5.479	114956		AR19K	China_AR_IA	Miao_Baila	0.042825	0.009045	4.734	4669
GaoHuaHua	Nanjing_Banbian	Miao_Jiancao	-5.9e-05	0.000733	-0.08	115209		Gaoshan_Fujian	Miao_Baila	Miao_Hele	0.002589	0.000472	5.479	133739		GaoHuaHua	Hui_Sanya	Miao_Baila	0.003721	0.000785	4.737	121430
Gaoshan_Fujian	Miao_Hele	Miao_Jiancao	-2.7e-05	0.000358	-0.075	135462		Nepal_Samdzong_1500BP.SG	Miao_Baila	Miao_Hele	0.002908	0.00053	5.484	132864		Nepal_Samdzong_1500BP.SG	Miao_Hele	Miao_Baila	0.00278	0.000585	4.75	132864
Li_Hainan	Miao_Hele	Miao_Jiancao	-1.9e-05	0.000292	-0.063	142641		China_AR_EN	Yao_Guizhou	Miao_Hele	0.00474	0.000864	5.485	43051		Adygei.SDG	Miao_Hele	Miao_Baila	0.002646	0.000556	4.762	142513
GaoHuaHua	Nanjing_Huangjia	Miao_Jiancao	-4.8e-05	0.000918	-0.053	113584		Dushan	Miao_Jiancao	Miao_Hele	0.004211	0.000768	5.486	68283		Miao_Hele	Nanjing_Banbian	Miao_Baila	0.00229	0.000481	4.765	134851
China_NEastAsia_Inland_EN	Miao_Hele	Miao_Jiancao	-3.4e-05	0.000696	-0.049	101445		GaoHuaHua	Han_Sichuan	Miao_Hele	0.003638	0.000661	5.502	121273		GaoHuaHua	China_NEastAsia_Coastal_EN	Miao_Baila	0.006211	0.001303	4.767	102791
Italian_North.SDG	Miao_Hele	Miao_Jiancao	-1.8e-05	0.00042	-0.044	143804		GaoHuaHua	Tanka_Fujian	Miao_Hele	0.003768	0.000685	5.503	119794		Miao_Hele	Nanjing_Xique	Miao_Baila	0.002408	0.000505	4.767	134234
Han_Guangxi	Miao_Hele	Miao_Jiancao	-1e-05	0.000285	-0.035	143349		China_Miaozigou_MN	China_Wuzhuangguoliang_LN.EC	Miao_Hele	0.045401	0.008246	5.506	3196		GaoHuaHua	Han_Guangxi	Miao_Baila	0.003588	0.000753	4.768	123034
Mandenka.SDG	Miao_Hele	Miao_Jiancao	-1.5e-05	0.000445	-0.034	143080		China_AR_IA	Raojia_Longshan	Miao_Hele	0.01548	0.002801	5.527	6995		GaoHuaHua	Brahui.SDG	Miao_Baila	0.005226	0.001095	4.773	122780
China_Lahu.SDG	Miao_Hele	Miao_Jiancao	-6e-06	0.000357	-0.017	136411		Mongola.SDG	Miao_Baila	Miao_Hele	0.002486	0.000449	5.533	135771		GaoHuaHua	Miao.SDG	Miao_Baila	0.003802	0.000796	4.777	113994
Palestinian.SDG	Miao_Hele	Miao_Jiancao	-3e-06	0.000403	-0.009	144678		China_AR_IA	China_Upper_YR_IA	Miao_Hele	0.031319	0.005656	5.537	6573		GaoHuaHua	Kalash.SDG	Miao_Baila	0.005399	0.001128	4.785	120950
Nepal_Samdzong_1500BP.SG	Yao_Guizhou	Miao_Jiancao	-3e-06	0.000464	-0.007	136707		Sardinian.SDG	Miao_Baila	Miao_Hele	0.003048	0.000549	5.55	143651		AR13_10K	GaoHuaHua	Miao_Baila	0.008743	0.001827	4.786	57265
Sindhi_Pakistan.SDG	Miao_Hele	Miao_Jiancao	-3e-06	0.000392	-0.007	143366		Fofonovo_EN	China_SEastAsia_Island_LN	Miao_Hele	0.034505	0.006211	5.555	8006		China_WLR_LN	Yao_Guizhou	Miao_Baila	0.00344	0.000718	4.795	110401
Brahui.SDG	Miao_Hele	Miao_Jiancao	4e-06	0.0004	0.009	143681		GaoHuaHua	Dai.SDG	Miao_Hele	0.004357	0.000783	5.56	115351		China_Upper_YR_LN	Miao_Hele	Miao_Baila	0.002687	0.00056	4.796	131262
Hazara.SDG	Miao_Hele	Miao_Jiancao	1.1e-05	0.000354	0.03	142093		GaoHuaHua	Nanjing_Xique	Miao_Hele	0.004642	0.000835	5.561	113610		EarlyMed_Turk	GaoHuaHua	Miao_Baila	0.005831	0.001213	4.806	110190
GaoHuaHua	Hui_Sichuan	Miao_Jiancao	1.9e-05	0.000603	0.031	120557		GaoHuaHua	Mongolian_Guizhou	Miao_Hele	0.003844	0.000691	5.562	117274		Biaka.SDG	Miao_Hele	Miao_Baila	0.002834	0.000589	4.809	142455
Han_Hainan	Miao_Hele	Miao_Jiancao	1.3e-05	0.000286	0.045	142822		China_HMMH_MN	China_Wuzhuangguoliang_LN.EC	Miao_Hele	0.035091	0.006306	5.565	5798		AR14K	China_AR_IA	Miao_Baila	0.044322	0.009146	4.846	3834
Japanese.SDG	Miao_Hele	Miao_Jiancao	1.5e-05	0.000316	0.047	139321		Brahui.SDG	Miao_Baila	Miao_Hele	0.002799	0.000502	5.57	143511		China_AR_IA	Xijia_Kaili	Miao_Baila	0.012345	0.002546	4.849	6852
French.SDG	Miao_Hele	Miao_Jiancao	2.7e-05	0.000418	0.065	144152		Sindhi_Pakistan.SDG	Miao_Baila	Miao_Hele	0.002753	0.000494	5.571	143139		AR13_10K	China_AR_IA	Miao_Baila	0.042556	0.008752	4.863	3573
GaoHuaHua	China_WLR_MN	Miao_Jiancao	0.0001	0.001457	0.068	111784		China_SEastAsia_Island_LN	Piapoco.SDG	Miao_Hele	0.022814	0.004091	5.577	8690		Dushan	Miao_Hele	Miao_Baila	0.004284	0.000881	4.865	67186
Afanasievo_Mongolia	Miao_Hele	Miao_Jiancao	4.1e-05	0.000582	0.071	109274		GaoHuaHua	Hui_Dahejia	Miao_Hele	0.003969	0.000711	5.582	120515		GaoHuaHua	Burusho.SDG	Miao_Baila	0.004885	0.001004	4.866	122655
Dai_Yunnan	Miao_Hele	Miao_Jiancao	2.3e-05	0.000297	0.077	139753		AR33K	China_AR_IA	Miao_Hele	0.046358	0.00829	5.592	6039		GaoHuaHua	Ju_hoan_North.SDG	Miao_Baila	0.006684	0.001374	4.866	117251
GaoHuaHua	Xibo.SDG	Miao_Jiancao	6.7e-05	0.000754	0.089	116481		Balochi.SDG	Miao_Baila	Miao_Hele	0.002792	0.000499	5.593	143280		China_AR_IA	China_AR_Xianbei_IA	Miao_Baila	0.068063	0.013979	4.869	1800
Burusho.SDG	Miao_Hele	Miao_Jiancao	3.5e-05	0.00038	0.091	143526		China_WLR_BA	Yao_Guizhou	Miao_Hele	0.003989	0.000713	5.598	72633		Mayan.SDG	Miao_Hele	Miao_Baila	0.002732	0.000561	4.869	138455
Bai_Heqing	Miao_Hele	Miao_Jiancao	3.1e-05	0.00031	0.1	138241		Yugu_Kangle	Miao_Baila	Miao_Hele	0.002814	0.000503	5.598	134524		China_Shimao_LN	China_SEastAsia_Island_LN	Miao_Baila	0.025753	0.005279	4.878	8147
China_Shimao_LN	Miao_Baila	Miao_Jiancao	5.6e-05	0.000548	0.102	131539		Ulaanzuukh_SlabGrave	GaoHuaHua	Miao_Hele	0.005498	0.000982	5.6	112748		GaoHuaHua	Mandenka.SDG	Miao_Baila	0.005984	0.001226	4.88	121856
GaoHuaHua	Dongxiang_Longquan	Miao_Jiancao	7e-05	0.000668	0.104	120805		Chemurchek_northAlai	China_SEastAsia_Island_LN	Miao_Hele	0.034975	0.006241	5.604	8464		Guangxi_1500BP	Miao_Jiancao	Miao_Baila	0.002884	0.000591	4.882	108765
AR14K	Miao_Hele	Miao_Jiancao	7.3e-05	0.000682	0.107	67260		China_Wuzhuangguoliang_LN.EC	China_SEastAsia_Coastal_LN	Miao_Hele	0.024258	0.004328	5.605	7206		China_Wuzhuangguoliang_LN.EC	China_SEastAsia_Island_EN	Miao_Baila	0.023287	0.004765	4.887	8467
Hui_Dahejia	Miao_Hele	Miao_Jiancao	3.4e-05	0.000316	0.107	141044		Afanasievo_Mongolia	GaoHuaHua	Miao_Hele	0.009127	0.001628	5.608	96404		China_SEastAsia_Coastal_LN	Miao_Jiancao	Miao_Baila	0.003264	0.000666	4.903	78964
China_WLR_BA	Yao_Guizhou	Miao_Jiancao	6.9e-05	0.00062	0.112	72889		BedouinB.SDG	Miao_Baila	Miao_Hele	0.002926	0.000521	5.614	143811		GaoHuaHua	Mozabite.SDG	Miao_Baila	0.005653	0.001152	4.907	122961
Zhuang_Guangxi	Miao_Hele	Miao_Jiancao	3.3e-05	0.000286	0.115	143456		GaoHuaHua	Italian_North.SDG	Miao_Hele	0.00626	0.001114	5.62	123001		Basque.SDG	Miao_Hele	Miao_Baila	0.002799	0.000569	4.918	143117
Nepal_Mebrak_2125BP.SG	Yao_Guizhou	Miao_Jiancao	8.1e-05	0.00067	0.121	89514		China_Shimao_LN	Miao_Baila	Miao_Hele	0.003524	0.000625	5.642	130451		China_WLR_MN	Yao_Guizhou	Miao_Baila	0.003431	0.000697	4.92	133905
China_NEastAsia_Coastal_EN	Miao_Hele	Miao_Jiancao	5.7e-05	0.000462	0.123	123138		GaoHuaHua	Han_Fujian	Miao_Hele	0.003752	0.000665	5.643	122559		Karitiana.SDG	Miao_Hele	Miao_Baila	0.003144	0.000639	4.922	135083
LateMed_Khitan	Miao_Hele	Miao_Jiancao	6.4e-05	0.000518	0.124	113670		Baojianshan	GaoHuaHua	Miao_Hele	0.0105	0.00186	5.644	84758		China_AR_EN	Longlin	Miao_Baila	0.031691	0.006434	4.926	9047
Ju_hoan_North.SDG	Miao_Hele	Miao_Jiancao	5.9e-05	0.00047	0.126	140311		China_Wuzhuangguoliang_LN.EC	Gejia_Kaili	Miao_Hele	0.0084	0.001488	5.645	10396		GaoHuaHua	Balochi.SDG	Miao_Baila	0.005234	0.001062	4.927	122517
Mulam_Guangxi	Miao_Hele	Miao_Jiancao	4e-05	0.000312	0.127	137564		GaoHuaHua	Sindhi_Pakistan.SDG	Miao_Hele	0.005598	0.00099	5.653	122638		GaoHuaHua	Maonan_Pingtang	Miao_Baila	0.003804	0.000771	4.931	118895
GaoHuaHua	Japanese.SDG	Miao_Jiancao	8.2e-05	0.000639	0.129	118993		GaoHuaHua	Miao_Pengshui	Miao_Hele	0.004027	0.000712	5.654	115909		Nepal_Samdzong_1500BP.SG	Yao_Guizhou	Miao_Baila	0.002943	0.000596	4.939	135306
Fofonovo_EN	GaoHuaHua	Miao_Jiancao	0.000255	0.001694	0.151	90215		GaoHuaHua	Nanjing_Gongqiao	Miao_Hele	0.004165	0.000734	5.673	115015		GaoHuaHua	Adygei.SDG	Miao_Baila	0.005481	0.001108	4.945	121489
Shui_Guizhou	Miao_Hele	Miao_Jiancao	4.3e-05	0.000284	0.153	138813		GaoHuaHua	Mandenka.SDG	Miao_Hele	0.00648	0.00114	5.684	122312		China_SEastAsia_Coastal_Historic	China_SEastAsia_Island_LN	Miao_Baila	0.046736	0.009419	4.962	4433
Makrani.SDG	Miao_Hele	Miao_Jiancao	6.5e-05	0.000386	0.167	143747		Tu.SDG	Miao_Baila	Miao_Hele	0.002449	0.000431	5.684	137770		China_SEastAsia_Island_LN	Dongjia_Kaili	Miao_Baila	0.011838	0.002385	4.964	8571
GaoHuaHua	Tujia_Yanhe	Miao_Jiancao	0.000106	0.000621	0.171	118257		China_SEastAsia_Coastal_Historic	Miao_Jiancao	Miao_Hele	0.005341	0.000937	5.698	37041		China_HMMH_MN	China_Wuzhuangguoliang_LN.EC	Miao_Baila	0.0319	0.006421	4.968	5668
BantuKenya.SDG	Miao_Hele	Miao_Jiancao	8e-05	0.000462	0.174	141717		EarlyMed_Turk	GaoHuaHua	Miao_Hele	0.006484	0.001137	5.705	112491		GaoHuaHua	Mbuti.SDG	Miao_Baila	0.006532	0.001313	4.976	119525
China_WLR_MN	Miao_Hele	Miao_Jiancao	9.6e-05	0.000547	0.175	133374		GaoHuaHua	Kalash.SDG	Miao_Hele	0.005958	0.001043	5.715	121549		GaoHuaHua	French.SDG	Miao_Baila	0.005572	0.001119	4.979	123182
Oroqen.SDG	Miao_Hele	Miao_Jiancao	6.2e-05	0.000346	0.179	137765		GaoHuaHua	Kazakh_Nileke	Miao_Hele	0.00496	0.000868	5.716	118849		Lahu_Lancang	Miao_Hele	Miao_Baila	0.002402	0.000482	4.983	135370
LateXiongnu	Miao_Hele	Miao_Jiancao	6.5e-05	0.000356	0.183	138202		China_SEastAsia_Island_LN	Papuan.SDG	Miao_Hele	0.025216	0.004409	5.719	8871		Yao_Guizhou	Miao_Jiancao	Miao_Baila	0.001838	0.000369	4.988	136956
Dong_Kaili	Miao_Hele	Miao_Jiancao	5.6e-05	0.000298	0.189	136867		China_SEastAsia_Island_LN	Dongjia_Kaili	Miao_Hele	0.012403	0.002168	5.721	8693		BantuSA.SDG	Miao_Hele	Miao_Baila	0.003012	0.000604	4.988	140618
GaoHuaHua	Yugu_Dahejia	Miao_Jiancao	0.000155	0.000802	0.193	116332		GaoHuaHua	Burusho.SDG	Miao_Hele	0.005463	0.000953	5.732	122885		China_Miaozigou_MN	China_Wuzhuangguoliang_LN.EC	Miao_Baila	0.041963	0.008407	4.991	3111
China_Wuzhuangguoliang_LN.EC	Miao_Baila	Miao_Jiancao	0.000256	0.001276	0.2	10484		GaoHuaHua	Brahui.SDG	Miao_Hele	0.005937	0.001031	5.757	123030		GaoHuaHua	Italian_North.SDG	Miao_Baila	0.005792	0.00116	4.992	122691
China_Upper_YR_LN	Yao_Guizhou	Miao_Jiancao	8.5e-05	0.000418	0.204	135130		China_HMMH_MN	Miao_Jiancao	Miao_Hele	0.004301	0.000744	5.781	79221		Afanasievo_Mongolia	Yao_Guizhou	Miao_Baila	0.003653	0.000731	4.999	109476
GaoHuaHua	Mongolian_Xinjiang	Miao_Jiancao	0.000159	0.000768	0.207	118918		GaoHuaHua	Dong_Guangxi	Miao_Hele	0.004138	0.000714	5.799	115910		China_NEastAsia_Coastal_EN	Miao_Hele	Miao_Baila	0.003009	0.000601	5.005	121242
AR19K	GaoHuaHua	Miao_Jiancao	0.000388	0.001839	0.211	79332		Mayan.SDG	Miao_Baila	Miao_Hele	0.002962	0.00051	5.804	138455		Miao_Jiancao	Miao_Hele	Miao_Baila	0.001757	0.00035	5.013	135397
GaoHuaHua	Daur.SDG	Miao_Jiancao	0.000169	0.000722	0.234	116612		LateMed_Khitan	China_AR_IA	Miao_Hele	0.039194	0.006751	5.806	6115		Baojianshan	GaoHuaHua	Miao_Baila	0.00965	0.001923	5.017	81813
China_SEastAsia_Coastal_Historic	Yao_Guizhou	Miao_Jiancao	0.000207	0.000838	0.247	37631		GaoHuaHua	Mbuti.SDG	Miao_Hele	0.007277	0.001252	5.812	120502		China_Tianyuan	China_SEastAsia_Island_LN	Miao_Baila	0.035756	0.007125	5.018	7980
GaoHuaHua	Nanjing_Qianjia	Miao_Jiancao	0.000172	0.000678	0.253	115888		GaoHuaHua	Balochi.SDG	Miao_Hele	0.00596	0.001024	5.82	122799		China_AR_IA	China_WLR_LN	Miao_Baila	0.035058	0.006982	5.021	5642
LateXiongnu_sarmatian	Miao_Hele	Miao_Jiancao	0.000108	0.000424	0.254	137238		GaoHuaHua	Sardinian.SDG	Miao_Hele	0.006536	0.00112	5.835	123085		BedouinB.SDG	Miao_Hele	Miao_Baila	0.002768	0.000549	5.044	143811
Xijia_Kaili	Miao_Baila	Miao_Jiancao	7.8e-05	0.000302	0.258	135331		China_Wuzhuangguoliang_LN.EC	Dongjia_Kaili	Miao_Hele	0.008696	0.001489	5.841	10356		Orcadian.SDG	Miao_Hele	Miao_Baila	0.002826	0.00056	5.05	142799
Hani_Honghe	Miao_Hele	Miao_Jiancao	8.6e-05	0.000325	0.266	137941		China_WLR_BA	China_Wuzhuangguoliang_LN.EC	Miao_Hele	0.032367	0.00554	5.842	5836		Dushan	Miao_Jiancao	Miao_Baila	0.004317	0.000854	5.053	67747
Pumi_Lanping	Miao_Hele	Miao_Jiancao	9.8e-05	0.000348	0.281	137628		China_Upper_YR_LN	Miao_Baila	Miao_Hele	0.003013	0.000515	5.848	131262		Dushan	GaoHuaHua	Miao_Baila	0.010891	0.00215	5.065	60527
GaoHuaHua	Hui_Guizhou	Miao_Jiancao	0.000188	0.000641	0.294	120856		Pathan.SDG	Miao_Baila	Miao_Hele	0.002841	0.000486	5.848	143726		GaoHuaHua	BantuKenya.SDG	Miao_Baila	0.006319	0.001243	5.082	119800
Mongolian_InnerMongolia	Miao_Hele	Miao_Jiancao	9.3e-05	0.000315	0.294	143321		GaoHuaHua	French.SDG	Miao_Hele	0.006316	0.001079	5.853	123411		Altai_MLBA	Miao_Hele	Miao_Baila	0.002891	0.000568	5.087	132359
LateMed_Mongol	Miao_Hele	Miao_Jiancao	9.7e-05	0.000327	0.298	141138		GaoHuaHua	Mozabite.SDG	Miao_Hele	0.006362	0.001085	5.863	123227		GaoHuaHua	Biaka.SDG	Miao_Baila	0.006437	0.001265	5.089	121455
Salar_Dahejia	Miao_Hele	Miao_Jiancao	9.3e-05	0.000307	0.301	141491		Adygei.SDG	Miao_Baila	Miao_Hele	0.003047	0.00052	5.865	142513		Taiwan_Hanben_IA	Miao_Hele	Miao_Baila	0.002501	0.000491	5.097	134078
China_AR_EN	Yao_Guizhou	Miao_Jiancao	0.000247	0.000792	0.312	43195		GaoHuaHua	Wa_Cangyuan	Miao_Hele	0.004779	0.000814	5.869	116023		Miao_Hele	Nanjing_Huangjia	Miao_Baila	0.002711	0.000532	5.098	133309
Han_Shanxi	Miao_Hele	Miao_Jiancao	9.2e-05	0.000296	0.312	143896		GaoHuaHua	China_SEastAsia_Coastal_EN	Miao_Hele	0.009849	0.001673	5.886	73632		GaoHuaHua	Druze.SDG	Miao_Baila	0.005775	0.001132	5.1	123378
Han_Guizhou	Miao_Hele	Miao_Jiancao	9e-05	0.000282	0.32	140749		Baojianshan	China_Wuzhuangguoliang_LN.EC	Miao_Hele	0.032823	0.005551	5.912	8085		GaoHuaHua	Li_Hainan	Miao_Baila	0.003903	0.000765	5.102	122303
GaoHuaHua	Han_Sichuan	Miao_Jiancao	0.000189	0.000587	0.322	121329		GaoHuaHua	BedouinA.SDG	Miao_Hele	0.006285	0.001063	5.915	123300		China_NEastAsia_Inland_EN	Miao_Jiancao	Miao_Baila	0.004045	0.000792	5.105	100597
Tanka_Fujian	Miao_Hele	Miao_Jiancao	9.6e-05	0.000297	0.323	140177		Chemurchek_northAlai	Miao_Baila	Miao_Hele	0.004332	0.000731	5.93	120852		China_Upper_YR_LN	Yao_Guizhou	Miao_Baila	0.003045	0.000596	5.106	133731
Yi.SDG	Miao_Hele	Miao_Jiancao	0.000111	0.000329	0.337	137367		Nepal_Mebrak_2125BP.SG	China_SEastAsia_Coastal_Historic	Miao_Hele	0.025199	0.004245	5.936	24305		GaoHuaHua	BedouinA.SDG	Miao_Baila	0.005587	0.001093	5.111	123019
China_SEastAsia_Coastal_EN	Miao_Hele	Miao_Jiancao	0.000217	0.000637	0.341	81975		GaoHuaHua	Makrani.SDG	Miao_Hele	0.006042	0.001018	5.936	123100		China_WLR_BA	China_SEastAsia_Coastal_Historic	Miao_Baila	0.022076	0.004311	5.121	20111
Baojianshan	Miao_Hele	Miao_Jiancao	0.000228	0.000661	0.345	94645		GaoHuaHua	Dai_Yunnan	Miao_Hele	0.004149	0.000696	5.962	119266		BaBanQinCen	Miao_Hele	Miao_Baila	0.003743	0.00073	5.124	85703
Kalash.SDG	Miao_Hele	Miao_Jiancao	0.000144	0.000412	0.351	142436		GaoHuaHua	BantuKenya.SDG	Miao_Hele	0.007056	0.001181	5.973	120647		GaoHuaHua	Zhuang_Guangxi	Miao_Baila	0.003841	0.000749	5.127	123139
GaoHuaHua	She.SDG	Miao_Jiancao	0.000236	0.000669	0.353	115461		GaoHuaHua	Han_Chongqing	Miao_Hele	0.003922	0.000656	5.976	122812		China_AR_EN	Miao_Jiancao	Miao_Baila	0.005154	0.001005	5.129	42184
Yakut.SDG	Miao_Hele	Miao_Jiancao	0.000126	0.000356	0.354	140575		GaoHuaHua	Biaka.SDG	Miao_Hele	0.00711	0.00119	5.976	121956		Mandenka.SDG	Miao_Hele	Miao_Baila	0.003019	0.000588	5.138	142767
China_NEastAsia_Inland_EN	Yao_Guizhou	Miao_Jiancao	0.000246	0.000662	0.371	102998		Nepal_Mebrak_2125BP.SG	Longlin	Miao_Hele	0.029998	0.004988	6.014	18180		GaoHuaHua	Makrani.SDG	Miao_Baila	0.005496	0.001069	5.14	122815
GaoHuaHua	Longlin	Miao_Jiancao	0.001079	0.002866	0.377	25719		GaoHuaHua	Blang_Menghai	Miao_Hele	0.004685	0.000779	6.016	116692		Wa_Cangyuan	Miao_Hele	Miao_Baila	0.002541	0.000494	5.148	136362
GaoHuaHua	China_WLR_LN	Miao_Jiancao	0.000618	0.001614	0.383	94366		GaoHuaHua	BantuSA.SDG	Miao_Hele	0.007274	0.001208	6.02	119953		Fofonovo_EN	Miao_Jiancao	Miao_Baila	0.003838	0.000745	5.15	100982
Mayan.SDG	Miao_Hele	Miao_Jiancao	0.000163	0.000423	0.385	139272		China_AR_Xianbei_IA	China_SEastAsia_Coastal_LN	Miao_Hele	0.022095	0.003662	6.034	20426		Yoruba.SDG	Miao_Hele	Miao_Baila	0.003033	0.000589	5.151	142917
LateMed_Khitan	GaoHuaHua	Miao_Jiancao	0.000527	0.001349	0.39	99432		GaoHuaHua	Palestinian.SDG	Miao_Hele	0.006258	0.001037	6.035	124082		Dongjia_Kaili	Miao_Jiancao	Miao_Baila	0.002044	0.000397	5.153	134890
Dai.SDG	Miao_Hele	Miao_Jiancao	0.000127	0.000323	0.393	136757		GaoHuaHua	Druze.SDG	Miao_Hele	0.006523	0.00108	6.037	123586		AR19K	China_Wuzhuangguoliang_LN.EC	Miao_Baila	0.02848	0.005526	5.154	7008
Han_Yunnan	Miao_Hele	Miao_Jiancao	0.000133	0.000338	0.394	136171		GaoHuaHua	Orcadian.SDG	Miao_Hele	0.006715	0.001111	6.043	122235		Ju_hoan_North.SDG	Miao_Hele	Miao_Baila	0.003149	0.00061	5.166	139420
GaoHuaHua	Yugu_Minghuaxiang	Miao_Jiancao	0.00027	0.000668	0.404	120008		Hezhen.SDG	Miao_Baila	Miao_Hele	0.002651	0.000439	6.043	135977		Miao_Hele	Nanjing_Qianjia	Miao_Baila	0.002375	0.000459	5.172	135491
China_AR_Xianbei_IA	Yao_Guizhou	Miao_Jiancao	0.000368	0.000908	0.405	34017		Miao_Baila	Caijia_Songlinpo	Miao_Hele	0.002726	0.000451	6.05	133694		GaoHuaHua	Orcadian.SDG	Miao_Baila	0.005932	0.001146	5.177	121662
China_Shimao_LN	Yao_Guizhou	Miao_Jiancao	0.000199	0.000485	0.41	134571		GaoHuaHua	Chuanqing_Bijie	Miao_Hele	0.004012	0.000663	6.051	116013		GaoHuaHua	Palestinian.SDG	Miao_Baila	0.005569	0.001075	5.179	123983
Han_Fujian	Miao_Hele	Miao_Jiancao	0.00012	0.000287	0.417	142813		GaoHuaHua	Yoruba.SDG	Miao_Hele	0.006926	0.001143	6.061	122459		EarlyXiongnu_rest	Miao_Hele	Miao_Baila	0.003031	0.000585	5.181	126995
GaoHuaHua	Han.SDG	Miao_Jiancao	0.000251	0.000599	0.418	120760		AR14K	China_SEastAsia_Island_LN	Miao_Hele	0.037093	0.006113	6.068	7335		EarlyXiongnu_west	GaoHuaHua	Miao_Baila	0.006924	0.001335	5.184	106685
Han_Shaanxi	Miao_Hele	Miao_Jiancao	0.000124	0.000297	0.418	143831		GaoHuaHua	Adygei.SDG	Miao_Hele	0.006415	0.001057	6.07	121998		GaoHuaHua	Pathan.SDG	Miao_Baila	0.005436	0.001047	5.19	123063
Bouyei_Guizhou	Miao_Hele	Miao_Jiancao	0.000123	0.000285	0.431	140986		GaoHuaHua	Hui_Sanya	Miao_Hele	0.004344	0.000716	6.07	121598		LateMed_Khitan	China_SEastAsia_Island_LN	Miao_Baila	0.027449	0.005283	5.196	8116
Maonan_Guangxi	Miao_Hele	Miao_Jiancao	0.00016	0.000367	0.437	135441		Uyghur.SDG	Miao_Baila	Miao_Hele	0.002684	0.000441	6.08	140987		LateMed_Khitan	Miao_Jiancao	Miao_Baila	0.003329	0.00064	5.203	112745
GaoHuaHua	China_YR_LN	Miao_Jiancao	0.0004	0.000894	0.448	113670		Afanasievo_Mongolia	China_SEastAsia_Island_LN	Miao_Hele	0.03468	0.0057	6.084	8524		Surui.SDG	Miao_Jiancao	Miao_Baila	0.003255	0.000625	5.21	135129
GaoHuaHua	Tanka_Fujian	Miao_Jiancao	0.000272	0.000603	0.451	119955		China_Tianyuan	Yao_Guizhou	Miao_Hele	0.00454	0.000745	6.093	105100		ARpost9K	Yao_Guizhou	Miao_Baila	0.003626	0.000692	5.242	97193
China_Upper_YR_IA	Miao_Hele	Miao_Jiancao	0.000213	0.00047	0.452	128714		GaoHuaHua	Gelao_Hunan	Miao_Hele	0.004421	0.000725	6.094	115367		GaoHuaHua	BantuSA.SDG	Miao_Baila	0.006718	0.001281	5.245	118980
GaoHuaHua	Han_Fujian	Miao_Jiancao	0.000265	0.000581	0.456	122559		China_AR_IA	China_YR_MN	Miao_Hele	0.033365	0.005472	6.097	6755		AR33K	China_SEastAsia_Island_LN	Miao_Baila	0.039664	0.007545	5.257	7112
GaoHuaHua	Han_Yunnan	Miao_Jiancao	0.000322	0.000704	0.457	115176		China_AR_Xianbei_IA	Gejia_Kaili	Miao_Hele	0.007415	0.001216	6.097	33150		French.SDG	Miao_Hele	Miao_Baila	0.002906	0.000553	5.259	143964
ARpost9K	Miao_Hele	Miao_Jiancao	0.000223	0.000484	0.46	96977		Mongolian_Xinjiang	Miao_Baila	Miao_Hele	0.002723	0.000446	6.11	138892		Chandman_IA	Miao_Hele	Miao_Baila	0.002935	0.000558	5.261	132155
GaoHuaHua	Gelao_Daozhen	Miao_Jiancao	0.000295	0.000638	0.463	118225		Miao_Baila	Nanjing_Huangjia	Miao_Hele	0.002982	0.000487	6.122	133309		EarlyMed_Uigur	GaoHuaHua	Miao_Baila	0.005807	0.001102	5.269	115631
Mongola.SDG	Miao_Hele	Miao_Jiancao	0.000163	0.000352	0.464	136952		GaoHuaHua	Miao_Baila	Miao_Hele	0.003588	0.000585	6.132	113413		Mozabite.SDG	Miao_Hele	Miao_Baila	0.002893	0.000549	5.269	143723
GaoHuaHua	China_SEastAsia_Island_EN	Miao_Jiancao	0.000737	0.001586	0.465	94428		GaoHuaHua	Tujia_Qianjiang	Miao_Hele	0.004007	0.000653	6.139	119097		Khovsgol_LBA	GaoHuaHua	Miao_Baila	0.005968	0.001131	5.276	110304
Miao_Hele	Nanjing_Guanzhai	Miao_Jiancao	0.000152	0.000323	0.469	136163		Daur.SDG	Miao_Baila	Miao_Hele	0.00261	0.000425	6.141	136345		Yugu_Kangle	Miao_Hele	Miao_Baila	0.002883	0.000546	5.277	134524
Han_Shandong	Miao_Hele	Miao_Jiancao	0.000139	0.000295	0.47	144085		China_AR_EN	BaBanQinCen	Miao_Hele	0.019094	0.003105	6.149	28666		Chemurchek_northAlai	China_SEastAsia_Island_LN	Miao_Baila	0.033302	0.006308	5.279	8171
Hui_Sichuan	Miao_Hele	Miao_Jiancao	0.000142	0.000298	0.474	140863		China_SEastAsia_Island_LN	Xijia_Kaili	Miao_Hele	0.012521	0.002027	6.176	8732		GaoHuaHua	China_SEastAsia_Coastal_EN	Miao_Baila	0.009397	0.001779	5.283	71180
Dong_Guizhou	Miao_Hele	Miao_Jiancao	0.000139	0.000289	0.481	139682		Afanasievo_Mongolia	China_AR_IA	Miao_Hele	0.044468	0.007196	6.18	6034		China_SEastAsia_Island_LN	Papuan.SDG	Miao_Baila	0.02351	0.00445	5.283	8720
Han_Chongqing	Miao_Hele	Miao_Jiancao	0.000138	0.000283	0.487	143080		AR19K	China_Wuzhuangguoliang_LN.EC	Miao_Hele	0.033306	0.005387	6.182	7172		Maonan_Guangxi	Miao_Hele	Miao_Baila	0.002747	0.000519	5.293	133756
GaoHuaHua	She_Fujian	Miao_Jiancao	0.000295	0.000603	0.49	119117		China_YR_LN	Miao_Baila	Miao_Hele	0.002915	0.000471	6.186	133248		GaoHuaHua	Yoruba.SDG	Miao_Baila	0.006359	0.001201	5.296	122103
Tujia_Yanhe	Miao_Hele	Miao_Jiancao	0.000157	0.000317	0.496	138619		China_AR_IA	Gaoshan_Fujian	Miao_Hele	0.022226	0.003577	6.213	6888		ARpost9K	Miao_Jiancao	Miao_Baila	0.003405	0.000642	5.301	96250
GaoHuaHua	Bai_Heqing	Miao_Jiancao	0.000324	0.000651	0.497	117771		China_AR_Xianbei_IA	China_Wuzhuangguoliang_LN.EC	Miao_Hele	0.057417	0.009236	6.217	2720		Yao_Guizhou	Surui.SDG	Miao_Baila	0.003534	0.000666	5.303	136283
GaoHuaHua	Miao_Pengshui	Miao_Jiancao	0.000319	0.000639	0.5	116488		GaoHuaHua	Bouyei_Guizhou	Miao_Hele	0.00404	0.000648	6.23	120754		ARpost9K	GaoHuaHua	Miao_Baila	0.007749	0.001459	5.313	85249
Hezhen.SDG	Miao_Hele	Miao_Jiancao	0.000185	0.000365	0.508	137033		Oroqen.SDG	Miao_Baila	Miao_Hele	0.002712	0.000435	6.23	136760		AR14K	China_SEastAsia_Island_LN	Miao_Baila	0.034183	0.006429	5.317	7082
Altai_MLBA	Miao_Hele	Miao_Jiancao	0.000214	0.000419	0.512	133751		Dongxiang_Nalesi	Miao_Baila	Miao_Hele	0.002565	0.000412	6.233	139872		GaoHuaHua	BedouinB.SDG	Miao_Baila	0.006054	0.001139	5.317	123102
GaoHuaHua	Salar_Dahejia	Miao_Jiancao	0.000334	0.000651	0.512	121125		Ulaanzuukh_SlabGrave	Miao_Baila	Miao_Hele	0.002929	0.00047	6.234	131982		Druze.SDG	Miao_Hele	Miao_Baila	0.002949	0.000553	5.332	144104
Han_Henan	Miao_Hele	Miao_Jiancao	0.000155	0.000294	0.526	144327		GaoHuaHua	Han_Guizhou	Miao_Hele	0.004095	0.000656	6.246	120417		Kazakh_Nileke	Miao_Hele	Miao_Baila	0.002641	0.000495	5.339	139316
Khovsgol_LBA	Miao_Hele	Miao_Jiancao	0.000216	0.000407	0.53	132362		GaoHuaHua	Han_Guangdong	Miao_Hele	0.004085	0.000652	6.261	123080		Chemurchek_southAltai	Miao_Jiancao	Miao_Baila	0.004006	0.00075	5.342	115611
GaoHuaHua	Hezhen.SDG	Miao_Jiancao	0.000419	0.000785	0.533	116163		China_YR_LBIA	China_SEastAsia_Island_LN	Miao_Hele	0.024604	0.00391	6.293	8541		Xijia_Kaili	Miao_Hele	Miao_Baila	0.002149	0.000402	5.343	134634
GaoHuaHua	Baoan_Dahejia	Miao_Jiancao	0.000341	0.000638	0.535	121882		Yugu_Minghuaxiang	Miao_Baila	Miao_Hele	0.002606	0.000414	6.302	139939		BedouinA.SDG	Miao_Hele	Miao_Baila	0.002907	0.000542	5.361	143805
GaoHuaHua	Nanjing_Xique	Miao_Jiancao	0.000402	0.000749	0.536	114598		China_Wuzhuangguoliang_LN.EC	China_SEastAsia_Island_EN	Miao_Hele	0.028487	0.004516	6.308	8668		Ulaanzuukh_SlabGrave	Miao_Hele	Miao_Baila	0.002798	0.000521	5.368	131982
Chuanqing_Bijie	Miao_Hele	Miao_Jiancao	0.000156	0.000288	0.541	137143		Naxi.SDG	Miao_Baila	Miao_Hele	0.002616	0.000415	6.31	135545		China_AR_Xianbei_IA	Dushan	Miao_Baila	0.025251	0.004703	5.369	16928
Baoan_Dahejia	Miao_Hele	Miao_Jiancao	0.000165	0.000304	0.541	142256		China_Shimao_LN	Yao_Guizhou	Miao_Hele	0.003512	0.000556	6.316	134092		Russian.SDG	Miao_Hele	Miao_Baila	0.002919	0.000543	5.374	143652
China_Wuzhuangguoliang_LN.EC	Miao_Hele	Miao_Jiancao	0.000608	0.001118	0.543	10514		GaoHuaHua	BedouinB.SDG	Miao_Hele	0.006891	0.001091	6.317	123307		Papuan.SDG	Miao_Hele	Miao_Baila	0.003453	0.000642	5.378	136734
GaoHuaHua	Manchu_Guizhou	Miao_Jiancao	0.000323	0.000587	0.55	119672		China_YR_MN	China_SEastAsia_Island_LN	Miao_Hele	0.0309	0.004883	6.329	8463		Brahui.SDG	Miao_Hele	Miao_Baila	0.002895	0.000538	5.381	143511
BedouinA.SDG	Miao_Hele	Miao_Jiancao	0.000222	0.000402	0.551	143972		China_SEastAsia_Island_LN	Pima.SDG	Miao_Hele	0.024128	0.003812	6.33	8853		Miao_Hele	Nanjing_Gongqiao	Miao_Baila	0.002505	0.000465	5.385	135330
She.SDG	Miao_Hele	Miao_Jiancao	0.000175	0.000306	0.573	136313		GaoHuaHua	Pathan.SDG	Miao_Hele	0.006189	0.000977	6.334	123242		China_Wuzhuangguoliang_LN.EC	Xijia_Kaili	Miao_Baila	0.009059	0.001678	5.399	10286
GaoHuaHua	Nanjing_Guanzhai	Miao_Jiancao	0.000408	0.000709	0.575	115166		China_AR_Xianbei_IA	China_SEastAsia_Coastal_Historic	Miao_Hele	0.040649	0.006409	6.343	9537		Han_Yunnan	Miao_Hele	Miao_Baila	0.002574	0.000477	5.401	134829
GaoHuaHua	Hui_Dahejia	Miao_Jiancao	0.000382	0.000646	0.592	120698		GaoHuaHua	Miao_Qianjiang	Miao_Hele	0.004622	0.000729	6.344	117290		China_SEastAsia_Island_LN	Xijia_Kaili	Miao_Baila	0.012226	0.002253	5.427	8599
Han_Guangdong	Miao_Hele	Miao_Jiancao	0.000169	0.000284	0.593	143370		China_AR_Xianbei_IA	BaBanQinCen	Miao_Hele	0.0225	0.003546	6.346	22080		AR33K	China_AR_IA	Miao_Baila	0.046152	0.008503	5.428	5811
Dongxiang_Longquan	Miao_Hele	Miao_Jiancao	0.000187	0.000314	0.595	141230		GaoHuaHua	Dong_Guizhou	Miao_Hele	0.004277	0.000674	6.347	119305		China_YR_LN	Miao_Hele	Miao_Baila	0.002784	0.000513	5.428	133248
GaoHuaHua	Piapoco.SDG	Miao_Jiancao	0.00068	0.001139	0.597	115169		BaBanQinCen	China_Miaozigou_MN	Miao_Hele	0.020132	0.003166	6.359	26097		Dongjia_Kaili	Miao_Hele	Miao_Baila	0.002112	0.000389	5.431	134249
Han_Sichuan	Miao_Hele	Miao_Jiancao	0.000174	0.000288	0.603	141498		China_Lahu.SDG	Miao_Baila	Miao_Hele	0.00284	0.000446	6.375	135044		LateXiongnu_sarmatian	Miao_Hele	Miao_Baila	0.003014	0.000554	5.436	136182
GaoHuaHua	China_Shimao_LN	Miao_Jiancao	0.000799	0.001309	0.61	111241		Maonan_Guangxi	Miao_Baila	Miao_Hele	0.002946	0.000462	6.376	133756		GaoHuaHua	Dong_Kaili	Miao_Baila	0.004468	0.00082	5.446	114135
GaoHuaHua	China_WLR_BA	Miao_Jiancao	0.001125	0.001827	0.616	62048		Yakut.SDG	Miao_Baila	Miao_Hele	0.002811	0.000438	6.424	140096		Dong_Kaili	Miao_Hele	Miao_Baila	0.002426	0.000445	5.449	135699
Dong_Guangxi	Miao_Hele	Miao_Jiancao	0.000192	0.00031	0.62	137184		LateXiongnu	GaoHuaHua	Miao_Hele	0.005792	0.0009	6.436	117136		Palestinian.SDG	Miao_Hele	Miao_Baila	0.002955	0.000542	5.45	144601
Han.SDG	Miao_Hele	Miao_Jiancao	0.000184	0.000296	0.624	140917		GaoHuaHua	Basque.SDG	Miao_Hele	0.007191	0.001117	6.436	122571		BaBanQinCen	Miao_Jiancao	Miao_Baila	0.003731	0.000684	5.451	86505
BantuSA.SDG	Miao_Hele	Miao_Jiancao	0.000288	0.000459	0.627	141227		China_AR_IA	China_NEastAsia_Coastal_EN	Miao_Hele	0.032962	0.005107	6.454	6496		Yao_Guizhou	Miao_Hele	Miao_Baila	0.002004	0.000367	5.453	136591
Ulaanzuukh_SlabGrave	Miao_Hele	Miao_Jiancao	0.000248	0.000392	0.632	133508		ARpost9K	GaoHuaHua	Miao_Hele	0.008955	0.001387	6.456	87741		Baojianshan	China_Wuzhuangguoliang_LN.EC	Miao_Baila	0.030345	0.005555	5.463	7882
Dong_Hunan	Miao_Hele	Miao_Jiancao	0.00018	0.000278	0.645	139293		Khovsgol_LBA	GaoHuaHua	Miao_Hele	0.00664	0.001023	6.492	112453		China_AR_IA	China_NEastAsia_Inland_EN	Miao_Baila	0.047579	0.008704	5.466	5414
GaoHuaHua	Yakut.SDG	Miao_Jiancao	0.000506	0.000765	0.662	120053		China_SEastAsia_Island_LN	Yugu_Kangle	Miao_Hele	0.0207	0.00318	6.509	8696		Yi.SDG	Miao_Hele	Miao_Baila	0.002578	0.000471	5.47	136285
Gelao_Daozhen	Miao_Hele	Miao_Jiancao	0.000202	0.000302	0.669	138614		GaoHuaHua	Mulam_Guangxi	Miao_Hele	0.0048	0.000735	6.531	116448		Pathan.SDG	Miao_Hele	Miao_Baila	0.002852	0.000521	5.471	143726
Han_Gansu	Miao_Hele	Miao_Jiancao	0.000206	0.000306	0.674	141012		Yugu_Dahejia	Miao_Baila	Miao_Hele	0.002906	0.000444	6.547	136066		Balochi.SDG	Miao_Hele	Miao_Baila	0.002901	0.00053	5.476	143280
Tujia_Qianjiang	Miao_Hele	Miao_Jiancao	0.000196	0.000289	0.68	139513		China_AR_EN	China_SEastAsia_Coastal_EN	Miao_Hele	0.023651	0.003609	6.553	26998		LateXiongnu	GaoHuaHua	Miao_Baila	0.005243	0.000957	5.48	115828
Daur.SDG	Miao_Hele	Miao_Jiancao	0.000239	0.000349	0.686	137412		GaoHuaHua	Russian.SDG	Miao_Hele	0.006897	0.001052	6.555	123143		China_AR_IA	Raojia_Longshan	Miao_Baila	0.015907	0.002894	5.496	6906
Tu.SDG	Miao_Hele	Miao_Jiancao	0.000234	0.000341	0.686	138640		Fofonovo_EN	China_AR_IA	Miao_Hele	0.052182	0.00795	6.564	5521		EarlyXiongnu_west	Miao_Hele	Miao_Baila	0.003312	0.000602	5.504	126319
Gelao_Hunan	Miao_Hele	Miao_Jiancao	0.000222	0.00032	0.693	136792		GaoHuaHua	Miao.SDG	Miao_Hele	0.004596	0.0007	6.568	115187		Gejia_Kaili	Miao_Hele	Miao_Baila	0.002209	0.000401	5.513	134440
She_Fujian	Miao_Hele	Miao_Jiancao	0.000207	0.000292	0.709	139395		China_Upper_YR_LN	China_SEastAsia_Island_LN	Miao_Hele	0.029594	0.004505	6.569	8463		Dushan	China_SEastAsia_Island_LN	Miao_Baila	0.042114	0.007625	5.523	6985
Yugu_Dahejia	Miao_Hele	Miao_Jiancao	0.000259	0.000362	0.717	137353		China_AR_IA	Taiwan_Hanben_IA	Miao_Hele	0.021643	0.003291	6.577	6970		Italian_North.SDG	Miao_Hele	Miao_Baila	0.003105	0.000561	5.532	143573
Dongxiang_Nalesi	Miao_Hele	Miao_Jiancao	0.000231	0.00032	0.723	140391		China_AR_EN	China_SEastAsia_Coastal_Historic	Miao_Hele	0.035406	0.00538	6.581	12305		GaoHuaHua	Basque.SDG	Miao_Baila	0.006362	0.00115	5.534	122161
GaoHuaHua	Dongxiang_Nalesi	Miao_Jiancao	0.000496	0.000685	0.724	119844		China_AR_EN	Miao_Jiancao	Miao_Hele	0.005521	0.000838	6.587	42552		Mulam_Guangxi	Miao_Hele	Miao_Baila	0.002495	0.00045	5.545	136623
GaoHuaHua	Han_Chongqing	Miao_Jiancao	0.000418	0.000575	0.727	122838		China_AR_IA	Caijia_Songlinpo	Miao_Hele	0.021985	0.003335	6.592	6869		China_Tianyuan	Miao_Hele	Miao_Baila	0.004726	0.000851	5.556	102309
GaoHuaHua	Nanjing_Gongqiao	Miao_Jiancao	0.000511	0.000684	0.748	115841		Dushan	China_Miaozigou_MN	Miao_Hele	0.02788	0.004224	6.6	20748		Sindhi_Pakistan.SDG	Miao_Hele	Miao_Baila	0.00294	0.000525	5.6	143139
China_AR_IA	China_SEastAsia_Coastal_Historic	Miao_Jiancao	0.009229	0.01227	0.752	2165		Manchu_Guizhou	Miao_Baila	Miao_Hele	0.002442	0.000369	6.612	139462		AR14K	Miao_Jiancao	Miao_Baila	0.004412	0.000787	5.606	66721
AR19K	China_SEastAsia_Island_LN	Miao_Jiancao	0.005089	0.006696	0.76	7732		GaoHuaHua	Han_Hainan	Miao_Hele	0.004355	0.000658	6.617	122593		Piapoco.SDG	Miao_Hele	Miao_Baila	0.003498	0.000621	5.632	134971
Fofonovo_EN	Yao_Guizhou	Miao_Jiancao	0.000473	0.000617	0.766	103334		GaoHuaHua	Li_Hainan	Miao_Hele	0.004484	0.000678	6.617	122387		Kalash.SDG	Miao_Hele	Miao_Baila	0.003086	0.000547	5.641	142029
GaoHuaHua	Tu.SDG	Miao_Jiancao	0.00052	0.000668	0.778	118004		AR19K	Yao_Guizhou	Miao_Hele	0.005163	0.00078	6.622	88188		Chuanqing_Bijie	Miao_Hele	Miao_Baila	0.002408	0.000427	5.642	136154
China_AR_IA	Gejia_Kaili	Miao_Jiancao	0.001779	0.00228	0.78	6975		Hazara.SDG	Miao_Baila	Miao_Hele	0.00291	0.000438	6.639	141692		China_YR_MN	Miao_Hele	Miao_Baila	0.003253	0.000576	5.648	131460
China_SEastAsia_Island_EN	Miao_Baila	Miao_Jiancao	0.000518	0.000663	0.781	104910		China_AR_Xianbei_IA	China_Miaozigou_MN	Miao_Hele	0.039618	0.00595	6.658	9910		AR14K	Yao_Guizhou	Miao_Baila	0.004766	0.000844	5.65	67472
EarlyMed_Turk	Yao_Guizhou	Miao_Jiancao	0.000313	0.000398	0.787	134471		EarlyMed_Uigur	GaoHuaHua	Miao_Hele	0.006987	0.001044	6.694	117052		GaoHuaHua	Russian.SDG	Miao_Baila	0.006198	0.001096	5.654	122873
Miao.SDG	Miao_Hele	Miao_Jiancao	0.000231	0.000293	0.789	136646		China_SEastAsia_Island_LN	Karitiana.SDG	Miao_Hele	0.027941	0.004171	6.699	8721		Miao_Hele	Nanjing_Guanzhai	Miao_Baila	0.002587	0.000456	5.676	134745
GaoHuaHua	Lahu_Lancang	Miao_Jiancao	0.000609	0.000751	0.811	115672		AR14K	Miao_Jiancao	Miao_Hele	0.004798	0.000716	6.704	67260		AR19K	Yao_Guizhou	Miao_Baila	0.004921	0.000867	5.677	87475
GaoHuaHua	China_Lahu.SDG	Miao_Jiancao	0.000608	0.000737	0.825	115433		AR33K	China_Wuzhuangguoliang_LN.EC	Miao_Hele	0.032953	0.004915	6.704	8922		Yugu_Dahejia	Miao_Hele	Miao_Baila	0.002788	0.00049	5.688	136066
Piapoco.SDG	Miao_Hele	Miao_Jiancao	0.000394	0.000477	0.826	136476		EarlyXiongnu_west	China_SEastAsia_Island_LN	Miao_Hele	0.030288	0.004516	6.707	8759		China_Upper_YR_IA	Miao_Hele	Miao_Baila	0.003328	0.000585	5.689	126652
Uyghur.SDG	Miao_Hele	Miao_Jiancao	0.000293	0.000353	0.829	141472		BaBanQinCen	Miao_Jiancao	Miao_Hele	0.003918	0.000584	6.71	87187		China_SEastAsia_Island_LN	Piapoco.SDG	Miao_Baila	0.023675	0.00416	5.69	8536
GaoHuaHua	Chuanqing_Bijie	Miao_Jiancao	0.000521	0.000609	0.855	116556		China_SEastAsia_Island_LN	Caijia_Songlinpo	Miao_Hele	0.019748	0.002939	6.72	8632		Afanasievo_Mongolia	China_AR_IA	Miao_Baila	0.04166	0.00732	5.691	5843
Naxi.SDG	Miao_Hele	Miao_Jiancao	0.000296	0.000344	0.861	136748		Kazakh_Nileke	Miao_Baila	Miao_Hele	0.003052	0.000453	6.731	139316		Hani_Honghe	Miao_Hele	Miao_Baila	0.002702	0.000471	5.738	137009
GaoHuaHua	Hazara.SDG	Miao_Jiancao	0.000663	0.000764	0.868	121547		EarlyMed_Uigur	Miao_Baila	Miao_Hele	0.003274	0.000486	6.736	136885		Hazara.SDG	Miao_Hele	Miao_Baila	0.002783	0.000485	5.738	141692
China_WLR_MN	Yao_Guizhou	Miao_Jiancao	0.000461	0.000525	0.877	135372		China_AR_IA	Papuan.SDG	Miao_Hele	0.033848	0.005023	6.739	7049		Makrani.SDG	Miao_Hele	Miao_Baila	0.003058	0.000532	5.742	143585
China_Shimao_LN	Miao_Hele	Miao_Jiancao	0.000448	0.0005	0.896	132602		China_AR_IA	Ju_hoan_North.SDG	Miao_Hele	0.039426	0.005847	6.743	7213		Gelao_Hunan	Miao_Hele	Miao_Baila	0.002662	0.000463	5.744	135687
GaoHuaHua	Wa_Cangyuan	Miao_Jiancao	0.000686	0.00075	0.914	116709		GaoHuaHua	Shui_Guizhou	Miao_Hele	0.004364	0.000647	6.744	118224		China_AR_Xianbei_IA	China_SEastAsia_Coastal_LN	Miao_Baila	0.022326	0.003886	5.745	19762
GaoHuaHua	Hui_Sanya	Miao_Jiancao	0.000575	0.000617	0.931	121666		She.SDG	Miao_Baila	Miao_Hele	0.002817	0.000416	6.773	135104		LateMed_Mongol	GaoHuaHua	Miao_Baila	0.005063	0.00088	5.75	120192
GaoHuaHua	Dai_Yunnan	Miao_Jiancao	0.000578	0.000618	0.936	119481		BaBanQinCen	GaoHuaHua	Miao_Hele	0.010912	0.00161	6.78	78278		Altai_MLBA	GaoHuaHua	Miao_Baila	0.007002	0.001218	5.751	111571
Miao_Hele	Maonan_Pingtang	Miao_Jiancao	0.000269	0.000287	0.938	139756		Baojianshan	Miao_Jiancao	Miao_Hele	0.004677	0.000689	6.79	94645		China_AR_Xianbei_IA	China_Wuzhuangguoliang_LN.EC	Miao_Baila	0.05349	0.009298	5.753	2644
LateXiongnu_han	Miao_Hele	Miao_Jiancao	0.000368	0.000387	0.951	133202		China_AR_IA	Biaka.SDG	Miao_Hele	0.034091	0.005019	6.792	7379		Pima.SDG	Miao_Hele	Miao_Baila	0.003579	0.000622	5.758	136428
GaoHuaHua	Maonan_Guangxi	Miao_Jiancao	0.000803	0.000841	0.954	114106		Dongxiang_Longquan	Miao_Baila	Miao_Hele	0.002766	0.000407	6.798	140852		Miao_Kaili	Miao_Hele	Miao_Baila	0.002405	0.000415	5.792	135100
Yugu_Minghuaxiang	Miao_Hele	Miao_Jiancao	0.000311	0.000325	0.957	140472		China_AR_Xianbei_IA	China_SEastAsia_Coastal_EN	Miao_Hele	0.027183	0.003988	6.816	20887		GaoHuaHua	Taiwan_Hanben_IA	Miao_Baila	0.005708	0.000984	5.8	112451
Chemurchek_northAlai	GaoHuaHua	Miao_Jiancao	0.001571	0.001636	0.96	106106		Salar_Dahejia	Miao_Baila	Miao_Hele	0.002758	0.000404	6.829	141123		LateMed_Khitan	China_AR_IA	Miao_Baila	0.040574	0.006995	5.801	5907
GaoHuaHua	Bouyei_Guizhou	Miao_Jiancao	0.00055	0.00057	0.965	120849		China_AR_IA	China_Lahu.SDG	Miao_Hele	0.022098	0.003232	6.837	6977		Bai_Heqing	Miao_Hele	Miao_Baila	0.00259	0.000446	5.806	137457
GaoHuaHua	Tujia_Qianjiang	Miao_Jiancao	0.000573	0.00059	0.973	119304		GaoHuaHua	Han_Guangxi	Miao_Hele	0.004464	0.000653	6.838	123065		Afanasievo_Mongolia	China_SEastAsia_Island_LN	Miao_Baila	0.034377	0.005905	5.822	8271
EarlyXiongnu_rest	Yao_Guizhou	Miao_Jiancao	0.000424	0.000431	0.982	130243		GaoHuaHua	Dong_Hunan	Miao_Hele	0.004513	0.00066	6.839	118785		Nasioi.SDG	Miao_Hele	Miao_Baila	0.003536	0.000607	5.829	136594
Pima.SDG	Miao_Hele	Miao_Jiancao	0.000461	0.000467	0.988	137645		Altai_MLBA	GaoHuaHua	Miao_Hele	0.007833	0.001142	6.857	113657		China_Lahu.SDG	Miao_Hele	Miao_Baila	0.002855	0.000489	5.833	135044
China_SEastAsia_Island_LN	Yao_Guizhou	Miao_Jiancao	0.001605	0.001619	0.991	8964		China_HMMH_MN	BaBanQinCen	Miao_Hele	0.017789	0.002587	6.876	50022		China_YR_MN	China_SEastAsia_Island_LN	Miao_Baila	0.028967	0.004963	5.837	8209
GaoHuaHua	Pima.SDG	Miao_Jiancao	0.00106	0.00106	1.001	116565		Han_Gansu	Miao_Baila	Miao_Hele	0.002707	0.000393	6.881	140675		Dai.SDG	Miao_Hele	Miao_Baila	0.002769	0.000474	5.838	135588
GaoHuaHua	Han_Guizhou	Miao_Jiancao	0.000568	0.000567	1.002	120504		ARpost9K	China_AR_IA	Miao_Hele	0.041781	0.006071	6.882	5445		Papuan.SDG	Miao_Jiancao	Miao_Baila	0.003557	0.000609	5.838	137378
GaoHuaHua	Mongolian_Guizhou	Miao_Jiancao	0.00063	0.00062	1.015	117732		Baojianshan	China_SEastAsia_Island_LN	Miao_Hele	0.04436	0.006445	6.883	8172		EarlyMed_Turk	Miao_Hele	Miao_Baila	0.003172	0.000543	5.841	131512
China_AR_Xianbei_IA	Miao_Hele	Miao_Jiancao	0.000996	0.000978	1.018	33534		GaoHuaHua	Miao_Jiancao	Miao_Hele	0.00361	0.000523	6.907	115329		Japanese.SDG	Miao_Hele	Miao_Baila	0.002655	0.000452	5.871	138671
LateXiongnu_han	GaoHuaHua	Miao_Jiancao	0.000925	0.000907	1.019	113148		China_NEastAsia_Inland_EN	Miao_Jiancao	Miao_Hele	0.004968	0.000718	6.916	101445		AR19K	Miao_Jiancao	Miao_Baila	0.004827	0.000822	5.872	86501
Karitiana.SDG	Miao_Hele	Miao_Jiancao	0.000517	0.000488	1.06	136566		Mongolian_InnerMongolia	Miao_Baila	Miao_Hele	0.002806	0.000405	6.928	143205		Pumi_Lanping	Miao_Hele	Miao_Baila	0.002802	0.000476	5.888	136647
GaoHuaHua	Dong_Guangxi	Miao_Jiancao	0.000689	0.000648	1.065	116503		Chemurchek_northAlai	China_AR_IA	Miao_Hele	0.050823	0.007333	6.931	6463		China_NEastAsia_Coastal_EN	Yao_Guizhou	Miao_Baila	0.003739	0.000634	5.894	123498
China_HMMH_MN	Miao_Hele	Miao_Jiancao	0.000788	0.000734	1.074	79221		China_AR_IA	China_Upper_YR_LN	Miao_Hele	0.037087	0.005348	6.935	6742		Dong_Guangxi	Miao_Hele	Miao_Baila	0.002545	0.000431	5.9	136170
China_WLR_LN	Yao_Guizhou	Miao_Jiancao	0.00059	0.000543	1.086	111688		Pumi_Lanping	Miao_Baila	Miao_Hele	0.002892	0.000417	6.939	136647		Miao_Pengshui	Miao_Hele	Miao_Baila	0.00267	0.000452	5.909	136089
Tujia.SDG	Miao_Hele	Miao_Jiancao	0.000358	0.000319	1.12	136573		AR14K	Yao_Guizhou	Miao_Hele	0.005126	0.000738	6.947	67990		Chemurchek_southAltai	Yao_Guizhou	Miao_Baila	0.004822	0.000815	5.915	116737
China_AR_IA	Longlin	Miao_Jiancao	0.017504	0.01538	1.138	1647		AR19K	China_SEastAsia_Coastal_Historic	Miao_Hele	0.025918	0.003729	6.95	30504		China_WLR_MN	Miao_Jiancao	Miao_Baila	0.003916	0.000661	5.921	132305
GaoHuaHua	China_SEastAsia_Coastal_Historic	Miao_Jiancao	0.002806	0.002466	1.138	34953		Tujia.SDG	Miao_Baila	Miao_Hele	0.002893	0.000416	6.961	135444		Miao_Hele	Caijia_Songlinpo	Miao_Baila	0.002968	0.000501	5.921	133694
GaoHuaHua	Han_Guangdong	Miao_Jiancao	0.000654	0.000573	1.141	123092		China_Miaozigou_MN	China_SEastAsia_Coastal_Historic	Miao_Hele	0.041185	0.005911	6.968	11345		GaoHuaHua	Raojia_Longshan	Miao_Baila	0.004843	0.000816	5.937	113391
GaoHuaHua	Blang_Menghai	Miao_Jiancao	0.000803	0.0007	1.147	117222		Yao_Guizhou	Surui.SDG	Miao_Hele	0.004158	0.000597	6.968	137171		China_SEastAsia_Coastal_EN	Yao_Guizhou	Miao_Baila	0.00471	0.000792	5.948	82231
China_YR_MN	Miao_Hele	Miao_Jiancao	0.000535	0.000465	1.151	133553		LateMed_Mongol	Miao_Baila	Miao_Hele	0.002828	0.000406	6.97	140669		Khovsgol_LBA	Miao_Hele	Miao_Baila	0.003193	0.000536	5.959	130892
EarlyXiongnu_west	Miao_Hele	Miao_Jiancao	0.000577	0.000485	1.189	127892		China_SEastAsia_Island_LN	Nasioi.SDG	Miao_Hele	0.028203	0.00404	6.981	8871		China_WLR_LN	Miao_Jiancao	Miao_Baila	0.003907	0.000655	5.964	109124
GaoHuaHua	Papuan.SDG	Miao_Jiancao	0.001373	0.001155	1.189	116974		China_AR_IA	Mbuti.SDG	Miao_Hele	0.037209	0.005315	7.001	7303		China_AR_Xianbei_IA	Gejia_Kaili	Miao_Baila	0.008094	0.001357	5.966	32687
China_AR_IA	GaoHuaHua	Miao_Jiancao	0.007177	0.006001	1.196	6141		Dai.SDG	Miao_Baila	Miao_Hele	0.002925	0.000418	7.001	135588		Burusho.SDG	Miao_Hele	Miao_Baila	0.003119	0.000522	5.972	143333
GaoHuaHua	Karitiana.SDG	Miao_Jiancao	0.001383	0.001157	1.196	115308		AR19K	Miao_Jiancao	Miao_Hele	0.005089	0.000726	7.013	87211		Mongolian_Guizhou	Miao_Hele	Miao_Baila	0.002606	0.000436	5.979	137365
Miao_Hele	Caijia_Songlinpo	Miao_Jiancao	0.000445	0.00037	1.203	135343		China_AR_IA	Miao_Guizhou	Miao_Hele	0.013791	0.00196	7.037	7288		Gejia_Kaili	Miao_Jiancao	Miao_Baila	0.002352	0.000393	5.986	135190
China_Miaozigou_MN	Miao_Hele	Miao_Jiancao	0.001003	0.000829	1.21	39185		China_AR_Xianbei_IA	Dongjia_Kaili	Miao_Hele	0.008765	0.001245	7.04	33098		Miao_Guizhou	Miao_Hele	Miao_Baila	0.002247	0.000375	5.986	140038
China_Wuzhuangguoliang_LN.EC	Yao_Guizhou	Miao_Jiancao	0.001373	0.001127	1.218	10725		China_WLR_MN	Yao_Guizhou	Miao_Hele	0.004146	0.000589	7.045	134871		Mongolian_Xinjiang	Miao_Hele	Miao_Baila	0.002971	0.000495	6.003	138892
Dushan	Miao_Hele	Miao_Jiancao	0.000919	0.000754	1.219	68283		GaoHuaHua	Maonan_Pingtang	Miao_Hele	0.004715	0.000668	7.057	119330		Dong_Hunan	Miao_Hele	Miao_Baila	0.002546	0.000424	6.012	138813
GaoHuaHua	Miao_Qianjiang	Miao_Jiancao	0.000806	0.000654	1.233	117755		Hui_Dahejia	Miao_Baila	Miao_Hele	0.002787	0.000394	7.066	140692		Hui_Guizhou	Miao_Hele	Miao_Baila	0.002677	0.000445	6.013	140838
GaoHuaHua	Dai.SDG	Miao_Jiancao	0.000889	0.00071	1.251	115936		Dushan	China_SEastAsia_Coastal_Historic	Miao_Hele	0.028487	0.004024	7.08	26733		EarlyXiongnu_rest	Yao_Guizhou	Miao_Baila	0.003611	0.0006	6.015	128973
GaoHuaHua	China_Wuzhuangguoliang_LN.EC	Miao_Jiancao	0.004506	0.003595	1.253	9422		Miao_Baila	Nanjing_Guanzhai	Miao_Hele	0.003106	0.000438	7.085	134745		Miao_Hele	Raojia_Longshan	Miao_Baila	0.002694	0.000446	6.046	135176
Chemurchek_northAlai	Yao_Guizhou	Miao_Jiancao	0.000751	0.000596	1.261	124613		China_HMMH_MN	Longlin	Miao_Hele	0.035136	0.004955	7.091	15194		Tujia.SDG	Miao_Hele	Miao_Baila	0.0028	0.000463	6.048	135444
GaoHuaHua	Surui.SDG	Miao_Jiancao	0.001598	0.001252	1.276	114545		Baoan_Dahejia	Miao_Baila	Miao_Hele	0.002761	0.000389	7.105	142014		Karitiana.SDG	Miao_Jiancao	Miao_Baila	0.003642	0.0006	6.068	135869
GaoHuaHua	Han_Hainan	Miao_Jiancao	0.000757	0.000583	1.299	122595		China_SEastAsia_Island_EN	Miao_Baila	Miao_Hele	0.00502	0.000706	7.106	103985		Oroqen.SDG	Miao_Hele	Miao_Baila	0.002983	0.000491	6.076	136760
GaoHuaHua	Dong_Guizhou	Miao_Jiancao	0.000783	0.000598	1.308	119484		Guangxi_1500BP	China_Miaozigou_MN	Miao_Hele	0.01836	0.002566	7.154	32211		Yakut.SDG	Miao_Hele	Miao_Baila	0.002884	0.000474	6.081	140096
GaoHuaHua	Shui_Guizhou	Miao_Jiancao	0.000778	0.00058	1.341	118530		Han_Yunnan	Miao_Baila	Miao_Hele	0.003119	0.000435	7.165	134829		Nepal_Mebrak_2125BP.SG	China_SEastAsia_Coastal_Historic	Miao_Baila	0.026668	0.004369	6.104	23419
Mongolian_Guizhou	Miao_Hele	Miao_Jiancao	0.000402	0.000298	1.351	138165		LateXiongnu_sarmatian	GaoHuaHua	Miao_Hele	0.008067	0.001125	7.172	116716		BaBanQinCen	China_Miaozigou_MN	Miao_Baila	0.020119	0.003295	6.107	25234
China_Miaozigou_MN	China_SEastAsia_Island_LN	Miao_Jiancao	0.014789	0.010678	1.385	2912		Wa_Cangyuan	Miao_Baila	Miao_Hele	0.003152	0.000439	7.174	136362		Zhuang_Guangxi	Miao_Hele	Miao_Baila	0.002617	0.000428	6.117	143421
Longlin	Yao_Guizhou	Miao_Jiancao	0.001329	0.000959	1.387	27553		Han_Shandong	Miao_Baila	Miao_Hele	0.00275	0.000383	7.184	144050		Uyghur.SDG	Miao_Hele	Miao_Baila	0.003009	0.000491	6.128	140987
GaoHuaHua	Caijia_Songlinpo	Miao_Jiancao	0.001176	0.000839	1.401	114033		Gelao_Daozhen	Miao_Baila	Miao_Hele	0.00284	0.000395	7.186	137971		China_AR_IA	China_Upper_YR_IA	Miao_Baila	0.036368	0.005932	6.131	6341
Xibo.SDG	Miao_Hele	Miao_Jiancao	0.000498	0.000355	1.403	137277		Han_Shaanxi	Miao_Baila	Miao_Hele	0.002737	0.000381	7.194	143787		China_YR_MN	Yao_Guizhou	Miao_Baila	0.003726	0.000607	6.14	133957
LateMed_Khitan	Yao_Guizhou	Miao_Jiancao	0.000745	0.000531	1.404	115297		Taiwan_Hanben_IA	Miao_Baila	Miao_Hele	0.003221	0.000447	7.203	134078		GaoHuaHua	Guangxi_1500BP	Miao_Baila	0.008825	0.001437	6.141	93271
Gejia_Kaili	Miao_Baila	Miao_Jiancao	0.000414	0.000287	1.443	135190		Guangxi_1500BP	Miao_Baila	Miao_Hele	0.004258	0.000591	7.204	107952		Miao.SDG	Miao_Hele	Miao_Baila	0.002732	0.000444	6.153	135481
GaoHuaHua	Uyghur.SDG	Miao_Jiancao	0.001157	0.000801	1.444	120907		Miao_Baila	Nanjing_Hongzhuan	Miao_Hele	0.003342	0.000464	7.206	133590		Han_Guangxi	Miao_Hele	Miao_Baila	0.002639	0.000429	6.159	143311
GaoHuaHua	Han_Guangxi	Miao_Jiancao	0.000843	0.000574	1.469	123075		China_HMMH_MN	China_SEastAsia_Coastal_Historic	Miao_Hele	0.031478	0.004364	7.214	20910		She.SDG	Miao_Hele	Miao_Baila	0.002877	0.000467	6.164	135104
Manchu_Guizhou	Miao_Hele	Miao_Jiancao	0.000417	0.000284	1.471	139874		Nepal_Mebrak_2125BP.SG	Miao_Jiancao	Miao_Hele	0.005126	0.00071	7.219	88155		China_AR_IA	Gaoshan_Fujian	Miao_Baila	0.02208	0.003579	6.17	6727
China_YR_LBIA	Miao_Hele	Miao_Jiancao	0.000593	0.000402	1.475	133662		Li_Hainan	Miao_Baila	Miao_Hele	0.0028	0.000388	7.221	142537		Dong_Guizhou	Miao_Hele	Miao_Baila	0.002634	0.000427	6.173	139335
GaoHuaHua	China_NEastAsia_Inland_EN	Miao_Jiancao	0.002606	0.001761	1.48	91109		China_AR_IA	BantuKenya.SDG	Miao_Hele	0.034933	0.004836	7.223	7310		Miao_Hele	Maonan_Pingtang	Miao_Baila	0.002665	0.000432	6.176	139266
GaoHuaHua	Li_Hainan	Miao_Jiancao	0.000887	0.000599	1.481	122402		Han_Henan	Miao_Baila	Miao_Hele	0.002756	0.000381	7.231	144310		China_SEastAsia_Island_LN	Yugu_Kangle	Miao_Baila	0.020452	0.003307	6.185	8535
GaoHuaHua	Nasioi.SDG	Miao_Jiancao	0.001579	0.001059	1.491	116880		Fofonovo_EN	Yao_Guizhou	Miao_Hele	0.004872	0.000673	7.239	102974		China_SEastAsia_Island_EN	Yao_Guizhou	Miao_Baila	0.004858	0.000784	6.201	106026
Yao_Guizhou	Yugu_Kangle	Miao_Jiancao	0.000615	0.000409	1.502	137617		China_AR_IA	Nanjing_Hongzhuan	Miao_Hele	0.026505	0.003658	7.245	6854		Gaoshan_Fujian	Miao_Hele	Miao_Baila	0.003107	0.000501	6.204	133739
GaoHuaHua	Gelao_Hunan	Miao_Jiancao	0.001012	0.000663	1.526	115992		Miao_Baila	Nanjing_Xique	Miao_Hele	0.003285	0.000453	7.245	134234		Miao_Qianjiang	Miao_Hele	Miao_Baila	0.002712	0.000437	6.206	137372
GaoHuaHua	Kazakh_Nileke	Miao_Jiancao	0.00122	0.000793	1.538	119340		China_SEastAsia_Island_LN	Maonan_Guangxi	Miao_Hele	0.020923	0.002887	7.248	8618		Han_Hainan	Miao_Hele	Miao_Baila	0.002689	0.000432	6.224	142766
EarlyXiongnu_rest	GaoHuaHua	Miao_Jiancao	0.001795	0.001121	1.601	110415		Miao_Baila	Hui_Sanya	Miao_Hele	0.00283	0.00039	7.251	141778		China_Wuzhuangguoliang_LN.EC	Miao_Kaili	Miao_Baila	0.010618	0.001703	6.236	10392
AR19K	Yao_Guizhou	Miao_Jiancao	0.001089	0.000677	1.61	88493		She_Fujian	Miao_Baila	Miao_Hele	0.002713	0.000374	7.255	138877		Bouyei_Guizhou	Miao_Hele	Miao_Baila	0.002632	0.000422	6.24	140755
China_Miaozigou_MN	Yao_Guizhou	Miao_Jiancao	0.001292	0.000801	1.613	39773		GaoHuaHua	Zhuang_Guangxi	Miao_Hele	0.004737	0.000651	7.273	123150		China_AR_EN	BaBanQinCen	Miao_Baila	0.019946	0.003192	6.249	27736
China_Wuzhuangguoliang_LN.EC	China_SEastAsia_Island_LN	Miao_Jiancao	0.020185	0.012515	1.613	1066		Han.SDG	Miao_Baila	Miao_Hele	0.002768	0.00038	7.281	140674		Hezhen.SDG	Miao_Hele	Miao_Baila	0.003043	0.000487	6.252	135977
Surui.SDG	Miao_Hele	Miao_Jiancao	0.000818	0.000505	1.621	135974		Tujia_Yanhe	Miao_Baila	Miao_Hele	0.002849	0.000391	7.29	137963		AR33K	Miao_Jiancao	Miao_Baila	0.004943	0.00079	6.255	111442
Chandman_IA	GaoHuaHua	Miao_Jiancao	0.001797	0.001094	1.643	114449		China_AR_IA	BantuSA.SDG	Miao_Hele	0.037145	0.005093	7.293	7281		Shui_Guizhou	Miao_Hele	Miao_Baila	0.002673	0.000427	6.255	138198
Miao_Kaili	Miao_Hele	Miao_Jiancao	0.000447	0.000271	1.648	136404		China_Tianyuan	China_SEastAsia_Coastal_Historic	Miao_Hele	0.026072	0.00357	7.303	33740		China_AR_IA	China_YR_MN	Miao_Baila	0.036601	0.005828	6.28	6525
BaBanQinCen	Miao_Hele	Miao_Jiancao	0.000948	0.000558	1.7	87187		Hani_Honghe	Miao_Baila	Miao_Hele	0.002992	0.00041	7.304	137009		Tujia_Qianjiang	Miao_Hele	Miao_Baila	0.002681	0.000427	6.281	139065
Xijia_Kaili	Miao_Hele	Miao_Jiancao	0.000466	0.000272	1.71	136049		China_SEastAsia_Island_LN	BantuSA.SDG	Miao_Hele	0.033784	0.004623	7.308	9185		China_Upper_YR_LN	China_SEastAsia_Island_LN	Miao_Baila	0.029648	0.004713	6.291	8218
China_NEastAsia_Coastal_EN	Yao_Guizhou	Miao_Jiancao	0.000776	0.000446	1.739	124817		China_SEastAsia_Island_LN	Nanjing_Hongzhuan	Miao_Hele	0.022124	0.003027	7.308	8585		AR13_10K	Yao_Guizhou	Miao_Baila	0.004998	0.000794	6.296	63564
Yao_Guizhou	Oroqen.SDG	Miao_Jiancao	0.000587	0.000332	1.767	138748		Chemurchek_southAltai	China_AR_IA	Miao_Hele	0.060621	0.008281	7.32	6217		China_AR_IA	China_NEastAsia_Coastal_EN	Miao_Baila	0.033355	0.005296	6.299	6291
GaoHuaHua	Mulam_Guangxi	Miao_Jiancao	0.001177	0.000661	1.78	116966		Han_Shanxi	Miao_Baila	Miao_Hele	0.002809	0.000384	7.322	143876		China_YR_LBIA	China_SEastAsia_Island_LN	Miao_Baila	0.024793	0.003935	6.3	8265
AR33K	Miao_Hele	Miao_Jiancao	0.001249	0.000697	1.792	112315		China_SEastAsia_Island_LN	Miao_Kaili	Miao_Hele	0.015141	0.002066	7.327	8789		Baojianshan	Yao_Guizhou	Miao_Baila	0.005201	0.000825	6.301	94973
GaoHuaHua	Miao_Baila	Miao_Jiancao	0.001013	0.000564	1.795	114352		China_SEastAsia_Coastal_EN	Miao_Jiancao	Miao_Hele	0.004802	0.000654	7.337	81975		China_AR_EN	China_SEastAsia_Coastal_EN	Miao_Baila	0.023432	0.003719	6.302	26064
Nasioi.SDG	Miao_Hele	Miao_Jiancao	0.000825	0.000459	1.799	137824		China_AR_Xianbei_IA	Baojianshan	Miao_Hele	0.029267	0.003987	7.341	23892		Gelao_Daozhen	Miao_Hele	Miao_Baila	0.002854	0.000452	6.309	137971
Papuan.SDG	Miao_Hele	Miao_Jiancao	0.000906	0.000497	1.824	137973		China_Wuzhuangguoliang_LN.EC	Xijia_Kaili	Miao_Hele	0.011896	0.001618	7.352	10407		Dai_Yunnan	Miao_Hele	Miao_Baila	0.002763	0.000437	6.322	139376
GaoHuaHua	Dong_Hunan	Miao_Jiancao	0.001081	0.000587	1.841	119003		China_WLR_BA	Miao_Jiancao	Miao_Hele	0.004934	0.000671	7.354	71796		Nasioi.SDG	Miao_Jiancao	Miao_Baila	0.003722	0.000587	6.339	137268
GaoHuaHua	China_YR_LBIA	Miao_Jiancao	0.001837	0.000992	1.851	112481		LateMed_Mongol	GaoHuaHua	Miao_Hele	0.005793	0.000787	7.36	120676		China_AR_Xianbei_IA	China_SEastAsia_Coastal_Historic	Miao_Baila	0.041774	0.006583	6.345	9183
China_AR_IA	China_SEastAsia_Island_EN	Miao_Jiancao	0.01343	0.007246	1.853	5808		Baojianshan	China_Miaozigou_MN	Miao_Hele	0.026301	0.003573	7.362	28171		AR33K	Miao_Hele	Miao_Baila	0.005209	0.000821	6.348	110558
GaoHuaHua	Miao.SDG	Miao_Jiancao	0.001154	0.000616	1.875	115856		BaBanQinCen	China_SEastAsia_Island_LN	Miao_Hele	0.037654	0.005113	7.364	7881		Mongola.SDG	Miao_Hele	Miao_Baila	0.003208	0.000505	6.348	135771
China_AR_IA	China_Wuzhuangguoliang_LN.EC	Miao_Jiancao	0.034465	0.01818	1.896	566		China_AR_EN	China_Miaozigou_MN	Miao_Hele	0.039436	0.005353	7.367	12795		EarlyMed_Turk	Yao_Guizhou	Miao_Baila	0.003673	0.000579	6.349	133385
China_AR_IA	China_SEastAsia_Coastal_EN	Miao_Jiancao	0.016137	0.008484	1.902	4544		China_AR_IA	Dong_Kaili	Miao_Hele	0.01906	0.002585	7.374	7038		LateMed_Mongol	Miao_Hele	Miao_Baila	0.002877	0.000453	6.35	140669
Miao_Guizhou	Miao_Hele	Miao_Jiancao	0.000422	0.00022	1.918	140353		China_Tianyuan	China_Wuzhuangguoliang_LN.EC	Miao_Hele	0.037671	0.005107	7.376	8755		Nepal_Mebrak_2125BP.SG	Longlin	Miao_Baila	0.032531	0.005122	6.351	17537
GaoHuaHua	Burusho.SDG	Miao_Jiancao	0.001761	0.000881	2	123001		Nepal_Samdzong_1500BP.SG	China_AR_IA	Miao_Hele	0.037985	0.005145	7.383	6815		EarlyXiongnu_west	Yao_Guizhou	Miao_Baila	0.004068	0.00064	6.354	128091
GaoHuaHua	Mayan.SDG	Miao_Jiancao	0.002021	0.000999	2.023	118404		China_AR_IA	Mandenka.SDG	Miao_Hele	0.03524	0.00477	7.388	7393		Baojianshan	China_SEastAsia_Island_LN	Miao_Baila	0.043422	0.006817	6.369	7874
GaoHuaHua	Zhuang_Guangxi	Miao_Jiancao	0.001162	0.000572	2.031	123165		China_Miaozigou_MN	China_SEastAsia_Coastal_LN	Miao_Hele	0.024078	0.003257	7.393	24238		EarlyXiongnu_west	China_SEastAsia_Island_LN	Miao_Baila	0.030186	0.004739	6.37	8556
Pumi_Lanping	Yao_Guizhou	Miao_Jiancao	0.000695	0.000341	2.038	138627		Chemurchek_southAltai	China_Wuzhuangguoliang_LN.EC	Miao_Hele	0.035948	0.004854	7.406	9360		Hui_Sichuan	Miao_Hele	Miao_Baila	0.002801	0.000439	6.375	140562
China_AR_IA	China_SEastAsia_Island_LN	Miao_Jiancao	0.052729	0.025738	2.049	534		Han_Sichuan	Miao_Baila	Miao_Hele	0.002801	0.000378	7.409	141344		AR13_10K	Miao_Jiancao	Miao_Baila	0.004743	0.000743	6.38	62966
GaoHuaHua	Sindhi_Pakistan.SDG	Miao_Jiancao	0.001917	0.000927	2.068	122807		Japanese.SDG	Miao_Baila	Miao_Hele	0.003039	0.00041	7.414	138671		China_AR_IA	China_Upper_YR_LN	Miao_Baila	0.034722	0.005443	6.38	6523
China_YR_MN	Yao_Guizhou	Miao_Jiancao	0.000925	0.000445	2.078	135461		China_AR_EN	Guangxi_1500BP	Miao_Hele	0.018793	0.002521	7.454	35318		Tujia_Yanhe	Miao_Hele	Miao_Baila	0.002845	0.000446	6.385	137963
LateXiongnu	Yao_Guizhou	Miao_Jiancao	0.000748	0.000352	2.123	139165		Tanka_Fujian	Miao_Baila	Miao_Hele	0.00289	0.000388	7.456	139779		Hui_Dahejia	Miao_Hele	Miao_Baila	0.002907	0.000455	6.388	140692
Miao_Hele	Raojia_Longshan	Miao_Jiancao	0.000658	0.000309	2.132	136356		China_SEastAsia_Island_LN	Raojia_Longshan	Miao_Hele	0.016832	0.002252	7.473	8790		Guangxi_1500BP	China_Miaozigou_MN	Miao_Baila	0.017079	0.002669	6.399	31167
China_HMMH_MN	China_SEastAsia_Island_LN	Miao_Jiancao	0.018199	0.00852	2.136	5308		Longlin	China_WLR_LN	Miao_Hele	0.028317	0.003787	7.478	23454		Salar_Dahejia	Miao_Hele	Miao_Baila	0.002937	0.000459	6.402	141123
GaoHuaHua	Maonan_Pingtang	Miao_Jiancao	0.001318	0.000603	2.185	119539		China_SEastAsia_Island_LN	Mbuti.SDG	Miao_Hele	0.036229	0.004842	7.482	9239		Han_Guizhou	Miao_Hele	Miao_Baila	0.002713	0.000424	6.405	140456
Chemurchek_southAltai	China_SEastAsia_Island_LN	Miao_Jiancao	0.014604	0.006654	2.195	8586		China_SEastAsia_Island_LN	Mayan.SDG	Miao_Hele	0.025729	0.00343	7.502	9001		China_SEastAsia_Island_LN	Pima.SDG	Miao_Baila	0.025526	0.00398	6.414	8740
LateXiongnu_han	Yao_Guizhou	Miao_Jiancao	0.000824	0.000374	2.203	134764		China_NEastAsia_Inland_EN	China_SEastAsia_Coastal_Historic	Miao_Hele	0.028095	0.00374	7.511	32981		Naxi.SDG	Miao_Hele	Miao_Baila	0.003079	0.00048	6.414	135545
AR33K	GaoHuaHua	Miao_Jiancao	0.004087	0.001852	2.207	99230		Miao_Qianjiang	Miao_Baila	Miao_Hele	0.002981	0.000396	7.527	137372		Tanka_Fujian	Miao_Hele	Miao_Baila	0.002804	0.000437	6.419	139779
Longlin	China_Wuzhuangguoliang_LN.EC	Miao_Jiancao	0.017424	0.007893	2.208	3141		Han_Fujian	Miao_Baila	Miao_Hele	0.002845	0.000378	7.533	142740		China_AR_EN	China_SEastAsia_Coastal_Historic	Miao_Baila	0.037108	0.005764	6.438	11846
China_AR_IA	China_SEastAsia_Coastal_LN	Miao_Jiancao	0.015853	0.007118	2.227	4553		China_SEastAsia_Island_LN	Nanjing_Xique	Miao_Hele	0.020213	0.00268	7.541	8690		LateXiongnu_sarmatian	GaoHuaHua	Miao_Baila	0.007336	0.001139	6.442	115215
China_AR_IA	China_Shimao_LN	Miao_Jiancao	0.012533	0.005575	2.248	6773		China_SEastAsia_Island_LN	Basque.SDG	Miao_Hele	0.027467	0.003641	7.543	9394		Mongolian_InnerMongolia	Miao_Hele	Miao_Baila	0.002887	0.000448	6.446	143205
AR14K	Yao_Guizhou	Miao_Jiancao	0.001469	0.000648	2.267	68251		Dai_Yunnan	Miao_Baila	Miao_Hele	0.00293	0.000388	7.546	139376		Miao_Hele	Hui_Sanya	Miao_Baila	0.002864	0.000443	6.458	141778
GaoHuaHua	Balochi.SDG	Miao_Jiancao	0.00216	0.000949	2.276	122915		Gelao_Hunan	Miao_Baila	Miao_Hele	0.003031	0.000402	7.547	135687		Daur.SDG	Miao_Hele	Miao_Baila	0.003084	0.000477	6.459	136345
China_Upper_YR_IA	Yao_Guizhou	Miao_Jiancao	0.001052	0.000461	2.28	130587		Hui_Sichuan	Miao_Baila	Miao_Hele	0.002892	0.000383	7.559	140562		China_YR_MN	Miao_Jiancao	Miao_Baila	0.003713	0.000575	6.461	132479
GaoHuaHua	Brahui.SDG	Miao_Jiancao	0.002207	0.000956	2.309	123140		China_AR_Xianbei_IA	Guangxi_1500BP	Miao_Hele	0.022028	0.002908	7.576	27505		China_AR_IA	Caijia_Songlinpo	Miao_Baila	0.021857	0.003378	6.471	6723
Ulaanzuukh_SlabGrave	GaoHuaHua	Miao_Jiancao	0.002123	0.000902	2.353	113831		GaoHuaHua	Taiwan_Hanben_IA	Miao_Hele	0.006731	0.000887	7.589	114287		China_SEastAsia_Island_LN	Miao_Kaili	Miao_Baila	0.014014	0.002166	6.471	8718
AR33K	Yao_Guizhou	Miao_Jiancao	0.001595	0.000678	2.353	113932		China_SEastAsia_Island_LN	Ju_hoan_North.SDG	Miao_Hele	0.03747	0.004937	7.59	9111		China_HMMH_MN	Longlin	Miao_Baila	0.033476	0.005171	6.474	14696
Yao_Guizhou	Surui.SDG	Miao_Jiancao	0.001195	0.000506	2.361	137530		Miao_Baila	Nanjing_Gongqiao	Miao_Hele	0.003189	0.00042	7.596	135330		BantuKenya.SDG	Miao_Jiancao	Miao_Baila	0.003669	0.000566	6.482	141444
Yao_Guizhou	Piapoco.SDG	Miao_Jiancao	0.001123	0.000464	2.422	137937		Yi.SDG	Miao_Baila	Miao_Hele	0.003115	0.00041	7.604	136285		EarlyXiongnu_west	Miao_Jiancao	Miao_Baila	0.003755	0.000579	6.489	127073
Dongjia_Kaili	Miao_Baila	Miao_Jiancao	0.000719	0.000295	2.433	134890		China_AR_IA	Nanjing_Huangjia	Miao_Hele	0.029287	0.003847	7.613	6853		Dongxiang_Longquan	Miao_Hele	Miao_Baila	0.002928	0.000451	6.492	140852
GaoHuaHua	Kalash.SDG	Miao_Jiancao	0.002375	0.000973	2.44	121804		Miao_Pengshui	Miao_Baila	Miao_Hele	0.003023	0.000396	7.638	136089		China_SEastAsia_Island_LN	Karitiana.SDG	Miao_Baila	0.028448	0.00438	6.495	8579
Yao_Guizhou	Pima.SDG	Miao_Jiancao	0.00112	0.000455	2.463	138834		AR33K	Gejia_Kaili	Miao_Hele	0.007217	0.000945	7.64	111173		GaoHuaHua	Xijia_Kaili	Miao_Baila	0.004887	0.000751	6.511	112608
China_YR_LN	Yao_Guizhou	Miao_Jiancao	0.000902	0.000366	2.466	136729		Nepal_Samdzong_1500BP.SG	Yao_Guizhou	Miao_Hele	0.003851	0.000504	7.645	136286		AR33K	Yao_Guizhou	Miao_Baila	0.005559	0.000852	6.525	112653
GaoHuaHua	China_Tianyuan	Miao_Jiancao	0.004611	0.001864	2.473	93365		Afanasievo_Mongolia	Miao_Jiancao	Miao_Hele	0.004932	0.000645	7.647	109274		Han_Guangdong	Miao_Hele	Miao_Baila	0.00279	0.000427	6.526	143335
GaoHuaHua	Italian_North.SDG	Miao_Jiancao	0.002523	0.001017	2.48	123180		China_AR_IA	Lahu_Lancang	Miao_Hele	0.023806	0.003108	7.66	7004		AR33K	China_Wuzhuangguoliang_LN.EC	Miao_Baila	0.03282	0.005028	6.528	8720
GaoHuaHua	Makrani.SDG	Miao_Jiancao	0.002337	0.000937	2.496	123172		Blang_Menghai	Miao_Baila	Miao_Hele	0.003397	0.000443	7.662	136943		China_AR_IA	Ju_hoan_North.SDG	Miao_Baila	0.038678	0.005918	6.536	7118
AR13_10K	Yao_Guizhou	Miao_Jiancao	0.001554	0.000622	2.501	64331		China_AR_EN	Baojianshan	Miao_Hele	0.02937	0.003832	7.663	31135		China_Tianyuan	Yao_Guizhou	Miao_Baila	0.005438	0.000832	6.536	104265
EarlyMed_Turk	GaoHuaHua	Miao_Jiancao	0.002703	0.00108	2.502	113626		Miao.SDG	Miao_Baila	Miao_Hele	0.002963	0.000386	7.676	135481		Chemurchek_northAlai	China_AR_IA	Miao_Baila	0.050919	0.007789	6.537	6208
GaoHuaHua	Druze.SDG	Miao_Jiancao	0.002517	0.000996	2.528	123692		AR14K	China_Wuzhuangguoliang_LN.EC	Miao_Hele	0.037334	0.004859	7.684	6887		China_YR_LBIA	Miao_Hele	Miao_Baila	0.003499	0.000535	6.545	131666
GaoHuaHua	Miao_Hele	Miao_Jiancao	0.001287	0.000508	2.534	115329		Chemurchek_southAltai	Miao_Jiancao	Miao_Hele	0.005217	0.000678	7.695	116439		Baoan_Dahejia	Miao_Hele	Miao_Baila	0.002934	0.000448	6.546	142014
Yao_Guizhou	Hezhen.SDG	Miao_Jiancao	0.00089	0.000351	2.537	138175		Longlin	China_Shimao_LN	Miao_Hele	0.024166	0.003137	7.703	25993		Han_Shanxi	Miao_Hele	Miao_Baila	0.002885	0.000439	6.571	143876
GaoHuaHua	Mozabite.SDG	Miao_Jiancao	0.002541	0.001	2.542	123358		China_SEastAsia_Island_EN	China_SEastAsia_Island_LN	Miao_Hele	0.046338	0.006013	7.706	8304		Yao_Guizhou	Mayan.SDG	Miao_Baila	0.003912	0.000592	6.61	139442
Yao_Guizhou	Mbuti.SDG	Miao_Jiancao	0.001206	0.000474	2.543	142146		Lahu_Lancang	Miao_Baila	Miao_Hele	0.003291	0.000426	7.734	135370		Yao_Guizhou	Yugu_Kangle	Miao_Baila	0.003795	0.000574	6.611	136599
China_SEastAsia_Island_LN	Gejia_Kaili	Miao_Jiancao	0.004826	0.00189	2.553	8777		GaoHuaHua	Guangxi_1500BP	Miao_Hele	0.010443	0.001347	7.752	96303		Li_Hainan	Miao_Hele	Miao_Baila	0.002894	0.000438	6.612	142537
GaoHuaHua	Pathan.SDG	Miao_Jiancao	0.002319	0.000901	2.574	123343		AR13_10K	Yao_Guizhou	Miao_Hele	0.005288	0.000682	7.759	64075		China_SEastAsia_Island_LN	Caijia_Songlinpo	Miao_Baila	0.020047	0.00303	6.615	8450
GaoHuaHua	Sardinian.SDG	Miao_Jiancao	0.002676	0.001038	2.577	123199		China_AR_IA	Yoruba.SDG	Miao_Hele	0.036105	0.004652	7.761	7410		Han_Fujian	Miao_Hele	Miao_Baila	0.002848	0.00043	6.617	142740
GaoHuaHua	Adygei.SDG	Miao_Jiancao	0.002541	0.000981	2.591	122266		Han_Chongqing	Miao_Baila	Miao_Hele	0.002858	0.000368	7.765	143017		China_SEastAsia_Island_EN	China_SEastAsia_Island_LN	Miao_Baila	0.040933	0.006172	6.632	7983
EarlyXiongnu_west	Yao_Guizhou	Miao_Jiancao	0.001262	0.000485	2.604	129269		Miao_Baila	Nanjing_Banbian	Miao_Hele	0.003403	0.000438	7.767	134851		BantuSA.SDG	Miao_Jiancao	Miao_Baila	0.003741	0.000564	6.638	140959
GaoHuaHua	French.SDG	Miao_Jiancao	0.002593	0.000994	2.61	123569		Han_Guangdong	Miao_Baila	Miao_Hele	0.002904	0.000374	7.775	143335		China_SEastAsia_Island_LN	Nasioi.SDG	Miao_Baila	0.027424	0.004128	6.643	8719
Dushan	China_Wuzhuangguoliang_LN.EC	Miao_Jiancao	0.014707	0.005633	2.611	6251		China_SEastAsia_Island_LN	Nanjing_Huangjia	Miao_Hele	0.025191	0.003229	7.801	8571		China_AR_IA	Miao_Guizhou	Miao_Baila	0.014262	0.002147	6.644	7271
China_AR_IA	Miao_Kaili	Miao_Jiancao	0.005693	0.002162	2.633	7028		Surui.SDG	Miao_Jiancao	Miao_Hele	0.004132	0.000529	7.807	135974		GaoHuaHua	Gejia_Kaili	Miao_Baila	0.004704	0.000708	6.644	112222
GaoHuaHua	Mandenka.SDG	Miao_Jiancao	0.002891	0.001098	2.633	122463		Miao_Baila	Raojia_Longshan	Miao_Hele	0.002999	0.000383	7.829	135176		Han_Chongqing	Miao_Hele	Miao_Baila	0.002836	0.000426	6.652	143017
Ulaanzuukh_SlabGrave	Yao_Guizhou	Miao_Jiancao	0.001002	0.00038	2.635	134941		Miao_Baila	Nanjing_Qianjia	Miao_Hele	0.003318	0.000424	7.831	135491		Mayan.SDG	Miao_Jiancao	Miao_Baila	0.003587	0.000539	6.659	138834
ARpost9K	Yao_Guizhou	Miao_Jiancao	0.001276	0.000481	2.651	98270		AR13_10K	Miao_Jiancao	Miao_Hele	0.004956	0.000633	7.833	63431		China_AR_EN	Guangxi_1500BP	Miao_Baila	0.017468	0.002623	6.66	34192
GaoHuaHua	Palestinian.SDG	Miao_Jiancao	0.002534	0.000955	2.653	124143		China_AR_IA	Miao.SDG	Miao_Hele	0.021021	0.00268	7.844	7005		Ulaanzuukh_SlabGrave	Yao_Guizhou	Miao_Baila	0.003632	0.000545	6.668	133844
LateXiongnu	GaoHuaHua	Miao_Jiancao	0.002154	0.00081	2.659	117833		Hui_Guizhou	Miao_Baila	Miao_Hele	0.003016	0.000384	7.848	140838		GaoHuaHua	Dongjia_Kaili	Miao_Baila	0.005087	0.000762	6.671	111960
Khovsgol_LBA	Yao_Guizhou	Miao_Jiancao	0.00103	0.000387	2.662	133667		China_SEastAsia_Island_LN	Mongolian_Xinjiang	Miao_Hele	0.021368	0.00272	7.856	9052		Tu.SDG	Miao_Hele	Miao_Baila	0.003246	0.000486	6.673	137770
Nepal_Mebrak_2125BP.SG	China_SEastAsia_Island_LN	Miao_Jiancao	0.020067	0.007488	2.68	6047		China_AR_IA	Nasioi.SDG	Miao_Hele	0.036804	0.004679	7.867	7062		LateXiongnu	Miao_Hele	Miao_Baila	0.003278	0.000491	6.681	137148
Yao_Guizhou	Tu.SDG	Miao_Jiancao	0.000857	0.000315	2.721	139431		EarlyXiongnu_rest	China_SEastAsia_Island_LN	Miao_Hele	0.032968	0.004187	7.875	8660		Fofonovo_EN	China_AR_IA	Miao_Baila	0.053869	0.008061	6.682	5324
GaoHuaHua	Orcadian.SDG	Miao_Jiancao	0.002763	0.001006	2.745	122496		AR33K	China_SEastAsia_Coastal_Historic	Miao_Hele	0.029646	0.003764	7.875	32948		Nepal_Samdzong_1500BP.SG	Miao_Jiancao	Miao_Baila	0.003878	0.00058	6.687	133878
China_Tianyuan	Miao_Hele	Miao_Jiancao	0.001965	0.000714	2.753	103977		Nepal_Mebrak_2125BP.SG	Dushan	Miao_Hele	0.024862	0.003156	7.879	44875		China_NEastAsia_Coastal_EN	Miao_Jiancao	Miao_Baila	0.00398	0.000595	6.687	122156
Chemurchek_southAltai	Yao_Guizhou	Miao_Jiancao	0.00169	0.000612	2.764	117961		China_SEastAsia_Coastal_EN	China_SEastAsia_Island_LN	Miao_Hele	0.047475	0.006023	7.882	7603		China_Miaozigou_MN	China_SEastAsia_Coastal_Historic	Miao_Baila	0.040939	0.006121	6.689	10906
Yao_Guizhou	Biaka.SDG	Miao_Jiancao	0.001285	0.000464	2.771	143047		China_AR_EN	Gejia_Kaili	Miao_Hele	0.008477	0.001075	7.886	42038		AR19K	China_SEastAsia_Coastal_Historic	Miao_Baila	0.026919	0.004023	6.692	29358
GaoHuaHua	BedouinA.SDG	Miao_Jiancao	0.002716	0.000979	2.773	123421		LateMed_Khitan	Yao_Guizhou	Miao_Hele	0.004488	0.000568	7.894	114963		Han.SDG	Miao_Hele	Miao_Baila	0.002926	0.000437	6.693	140674
GaoHuaHua	Ju_hoan_North.SDG	Miao_Jiancao	0.003548	0.001275	2.782	119267		China_AR_IA	Dai.SDG	Miao_Hele	0.022911	0.0029	7.901	7018		Yao_Guizhou	Piapoco.SDG	Miao_Baila	0.004327	0.000646	6.697	136832
China_AR_IA	China_HMMH_MN	Miao_Jiancao	0.025576	0.009151	2.795	4161		EarlyXiongnu_west	Yao_Guizhou	Miao_Hele	0.004449	0.000563	7.907	128910		China_AR_IA	Taiwan_Hanben_IA	Miao_Baila	0.022989	0.003432	6.698	6856
China_Wuzhuangguoliang_LN.EC	China_SEastAsia_Coastal_Historic	Miao_Jiancao	0.020617	0.007345	2.807	3452		China_AR_IA	She.SDG	Miao_Hele	0.022136	0.002798	7.912	6980		Han_Sichuan	Miao_Hele	Miao_Baila	0.002893	0.000432	6.699	141344
Altai_MLBA	Yao_Guizhou	Miao_Jiancao	0.001195	0.000422	2.828	134995		Papuan.SDG	Miao_Jiancao	Miao_Hele	0.004043	0.000511	7.912	137973		China_AR_Xianbei_IA	China_Miaozigou_MN	Miao_Baila	0.041233	0.00614	6.715	9565
GaoHuaHua	China_NEastAsia_Coastal_EN	Miao_Jiancao	0.003239	0.001143	2.833	107053		China_YR_LN	China_SEastAsia_Island_LN	Miao_Hele	0.02631	0.003322	7.92	8624		ARpost9K	China_AR_IA	Miao_Baila	0.041644	0.00619	6.728	5252
Chemurchek_southAltai	GaoHuaHua	Miao_Jiancao	0.004816	0.001697	2.838	102276		China_SEastAsia_Island_LN	Hezhen.SDG	Miao_Hele	0.021769	0.002741	7.941	8840		Han_Shandong	Miao_Hele	Miao_Baila	0.002944	0.000438	6.728	144050
China_AR_IA	Guangxi_1500BP	Miao_Jiancao	0.017098	0.006017	2.842	6022		China_AR_IA	Blang_Menghai	Miao_Hele	0.023449	0.002952	7.944	7089		Han_Gansu	Miao_Hele	Miao_Baila	0.002987	0.000444	6.732	140675
Yao_Guizhou	Mandenka.SDG	Miao_Jiancao	0.001301	0.000457	2.848	143311		Han_Hainan	Miao_Baila	Miao_Hele	0.003005	0.000378	7.945	142766		Han_Henan	Miao_Hele	Miao_Baila	0.002937	0.000436	6.735	144310
China_AR_IA	China_WLR_MN	Miao_Jiancao	0.017539	0.00613	2.861	6800		China_AR_IA	Maonan_Guangxi	Miao_Hele	0.026348	0.003315	7.949	6899		China_AR_Xianbei_IA	Dongjia_Kaili	Miao_Baila	0.009167	0.001361	6.738	32614
Yao_Guizhou	Ju_hoan_North.SDG	Miao_Jiancao	0.001403	0.000485	2.895	141080		China_SEastAsia_Island_LN	Adygei.SDG	Miao_Hele	0.028407	0.003572	7.953	9376		Yugu_Minghuaxiang	Miao_Hele	Miao_Baila	0.003088	0.000458	6.74	139939
China_AR_IA	BaBanQinCen	Miao_Jiancao	0.020689	0.007137	2.899	4933		China_SEastAsia_Island_LN	Yoruba.SDG	Miao_Hele	0.033648	0.004231	7.953	9417		Dushan	China_Miaozigou_MN	Miao_Baila	0.030246	0.004486	6.743	19986
Afanasievo_Mongolia	Yao_Guizhou	Miao_Jiancao	0.001686	0.000575	2.93	110533		Guangxi_1500BP	China_SEastAsia_Island_LN	Miao_Hele	0.035662	0.004484	7.954	8370		China_HMMH_MN	BaBanQinCen	Miao_Baila	0.017965	0.002664	6.745	48352
GaoHuaHua	BedouinB.SDG	Miao_Jiancao	0.002988	0.001016	2.941	123423		Tujia_Qianjiang	Miao_Baila	Miao_Hele	0.003012	0.000378	7.965	139065		Xijia_Kaili	Miao_Jiancao	Miao_Baila	0.002692	0.000399	6.748	135331
China_AR_Xianbei_IA	China_SEastAsia_Island_LN	Miao_Jiancao	0.035369	0.011957	2.958	2386		China_Miaozigou_MN	China_Tianyuan	Miao_Hele	0.027816	0.003489	7.973	30992		Yao_Guizhou	Karitiana.SDG	Miao_Baila	0.004363	0.000646	6.751	136893
Yao_Guizhou	Yakut.SDG	Miao_Jiancao	0.001021	0.000345	2.96	141196		Longlin	Gejia_Kaili	Miao_Hele	0.011031	0.001383	7.976	26838		She_Fujian	Miao_Hele	Miao_Baila	0.002981	0.000441	6.756	138877
Yao_Guizhou	Hazara.SDG	Miao_Jiancao	0.001016	0.000343	2.964	142409		China_AR_IA	Yugu_Kangle	Miao_Hele	0.031036	0.00388	7.998	6936		China_SEastAsia_Island_LN	Maonan_Guangxi	Miao_Baila	0.020474	0.003029	6.76	8450
GaoHuaHua	Yoruba.SDG	Miao_Jiancao	0.003209	0.001079	2.974	122615		Longlin	Dongjia_Kaili	Miao_Hele	0.011261	0.001408	8	26748		Yao_Guizhou	Mbuti.SDG	Miao_Baila	0.004276	0.000632	6.761	141722
China_WLR_LN	China_SEastAsia_Island_LN	Miao_Jiancao	0.016382	0.005501	2.978	7879		Miao_Baila	Maonan_Pingtang	Miao_Hele	0.003028	0.000378	8.005	139266		Han_Shaanxi	Miao_Hele	Miao_Baila	0.002956	0.000437	6.763	143787
GaoHuaHua	Basque.SDG	Miao_Jiancao	0.003089	0.001034	2.986	122785		Bai_Heqing	Miao_Baila	Miao_Hele	0.003104	0.000388	8.009	137457		Yao_Guizhou	Pima.SDG	Miao_Baila	0.004337	0.000641	6.769	137981
Nepal_Samdzong_1500BP.SG	China_SEastAsia_Island_LN	Miao_Jiancao	0.01311	0.004382	2.992	8676		GaoHuaHua	Raojia_Longshan	Miao_Hele	0.005665	0.000707	8.017	114898		Altai_MLBA	Yao_Guizhou	Miao_Baila	0.003919	0.000579	6.773	133945
Yao_Guizhou	Mayan.SDG	Miao_Jiancao	0.00124	0.000413	2.999	140090		Mulam_Guangxi	Miao_Baila	Miao_Hele	0.003198	0.000399	8.018	136623		Chemurchek_southAltai	China_Wuzhuangguoliang_LN.EC	Miao_Baila	0.034947	0.005156	6.778	9154
China_AR_IA	Xijia_Kaili	Miao_Jiancao	0.006809	0.002264	3.007	7005		Han_Guizhou	Miao_Baila	Miao_Hele	0.002981	0.000371	8.03	140456		China_AR_Xianbei_IA	China_SEastAsia_Coastal_EN	Miao_Baila	0.027675	0.004065	6.809	20171
China_AR_IA	Dongjia_Kaili	Miao_Jiancao	0.007564	0.002504	3.021	6974		China_HMMH_MN	Dushan	Miao_Hele	0.026659	0.003319	8.033	39490		China_Upper_YR_IA	Yao_Guizhou	Miao_Baila	0.004274	0.000627	6.812	129169
GaoHuaHua	China_SEastAsia_Island_LN	Miao_Jiancao	0.014086	0.004651	3.028	8471		China_SEastAsia_Island_LN	Orcadian.SDG	Miao_Hele	0.029233	0.003636	8.04	9386		China_AR_IA	Nanjing_Hongzhuan	Miao_Baila	0.027122	0.00398	6.815	6673
AR14K	GaoHuaHua	Miao_Jiancao	0.005217	0.001718	3.037	63422		China_AR_IA	Nanjing_Qianjia	Miao_Hele	0.022641	0.002815	8.044	6989		China_Wuzhuangguoliang_LN.EC	Raojia_Longshan	Miao_Baila	0.012514	0.001836	6.815	10353
GaoHuaHua	Biaka.SDG	Miao_Jiancao	0.003534	0.001155	3.059	122190		China_SEastAsia_Coastal_Historic	Gejia_Kaili	Miao_Hele	0.009638	0.001198	8.045	36619		Yao_Guizhou	BantuSA.SDG	Miao_Baila	0.004261	0.000625	6.815	141337
AR13_10K	GaoHuaHua	Miao_Jiancao	0.00529	0.001729	3.06	59910		China_AR_IA	Chuanqing_Bijie	Miao_Hele	0.019613	0.002436	8.052	7041		AR14K	China_Wuzhuangguoliang_LN.EC	Miao_Baila	0.034608	0.005078	6.816	6717
LateMed_Mongol	GaoHuaHua	Miao_Jiancao	0.002207	0.000718	3.073	120895		AR19K	China_AR_Xianbei_IA	Miao_Hele	0.035928	0.004455	8.065	22105		China_AR_IA	Biaka.SDG	Miao_Baila	0.034286	0.005024	6.825	7348
GaoHuaHua	Mbuti.SDG	Miao_Jiancao	0.003693	0.001201	3.076	120874		Altai_MLBA	China_SEastAsia_Island_LN	Miao_Hele	0.029767	0.003684	8.08	8852		Mbuti.SDG	Miao_Jiancao	Miao_Baila	0.003984	0.000583	6.832	141344
EarlyMed_Uigur	Yao_Guizhou	Miao_Jiancao	0.001232	0.0004	3.077	138891		GaoHuaHua	Dong_Kaili	Miao_Hele	0.005651	0.000699	8.086	115503		Xibo.SDG	Miao_Hele	Miao_Baila	0.003433	0.000502	6.839	136137
China_WLR_MN	China_SEastAsia_Island_LN	Miao_Jiancao	0.016722	0.005419	3.086	8601		China_SEastAsia_Island_LN	BedouinA.SDG	Miao_Hele	0.029487	0.003646	8.087	9468		Altai_MLBA	Miao_Jiancao	Miao_Baila	0.003662	0.000535	6.844	133066
Yao_Guizhou	Yoruba.SDG	Miao_Jiancao	0.001388	0.000449	3.095	143390		Han_Guangxi	Miao_Baila	Miao_Hele	0.003054	0.000377	8.1	143311		BaBanQinCen	GaoHuaHua	Miao_Baila	0.011303	0.001651	6.846	75789
GaoHuaHua	Dong_Kaili	Miao_Jiancao	0.002013	0.000648	3.105	116085		Chemurchek_northAlai	China_SEastAsia_Coastal_Historic	Miao_Hele	0.026993	0.003332	8.102	35252		China_AR_IA	Mbuti.SDG	Miao_Baila	0.03711	0.005417	6.85	7246
Yao_Guizhou	Xibo.SDG	Miao_Jiancao	0.001062	0.000342	3.107	138532		China_YR_MN	Yao_Guizhou	Miao_Hele	0.004184	0.000515	8.12	135003		Dongxiang_Nalesi	Miao_Hele	Miao_Baila	0.003129	0.000457	6.851	139872
Yao_Guizhou	Druze.SDG	Miao_Jiancao	0.00128	0.000411	3.111	144357		Dong_Guangxi	Miao_Baila	Miao_Hele	0.003148	0.000388	8.122	136170		EarlyMed_Uigur	Yao_Guizhou	Miao_Baila	0.003863	0.000563	6.858	138124
China_AR_EN	China_SEastAsia_Island_LN	Miao_Jiancao	0.032091	0.010293	3.118	3232		Mongolian_Guizhou	Miao_Baila	Miao_Hele	0.003087	0.00038	8.123	137365		Piapoco.SDG	Miao_Jiancao	Miao_Baila	0.00412	0.000598	6.884	135741
Yao_Guizhou	Naxi.SDG	Miao_Jiancao	0.001037	0.00033	3.141	137889		Dong_Kaili	Miao_Baila	Miao_Hele	0.003267	0.000401	8.138	135699		China_AR_EN	China_Miaozigou_MN	Miao_Baila	0.037912	0.005498	6.896	12303
Yao_Guizhou	Daur.SDG	Miao_Jiancao	0.001086	0.000345	3.147	138563		China_SEastAsia_Island_LN	Mongola.SDG	Miao_Hele	0.021617	0.002656	8.14	8827		EarlyMed_Uigur	Miao_Jiancao	Miao_Baila	0.00355	0.000514	6.908	137399
China_AR_IA	Baojianshan	Miao_Jiancao	0.025569	0.00808	3.164	5294		Dushan	Yao_Guizhou	Miao_Hele	0.006247	0.000767	8.141	69080		China_AR_EN	Gejia_Kaili	Miao_Baila	0.008295	0.001198	6.925	41425
Yao_Guizhou	BantuSA.SDG	Miao_Jiancao	0.001433	0.000453	3.165	141819		China_Miaozigou_MN	China_SEastAsia_Coastal_EN	Miao_Hele	0.029644	0.003637	8.15	24360		China_AR_IA	China_Lahu.SDG	Miao_Baila	0.023829	0.00344	6.928	6849
Yao_Guizhou	BedouinB.SDG	Miao_Jiancao	0.001329	0.000419	3.173	144096		China_SEastAsia_Island_LN	Kalash.SDG	Miao_Hele	0.02916	0.003574	8.158	9338		China_Upper_YR_LN	Miao_Jiancao	Miao_Baila	0.003908	0.000563	6.935	132250
Longlin	China_SEastAsia_Coastal_Historic	Miao_Jiancao	0.01771	0.005571	3.179	12358		Yao_Guizhou	Piapoco.SDG	Miao_Hele	0.004515	0.000553	8.162	137522		China_Miaozigou_MN	China_SEastAsia_Coastal_LN	Miao_Baila	0.023089	0.003327	6.94	23403
GaoHuaHua	BantuKenya.SDG	Miao_Jiancao	0.003584	0.001126	3.184	120992		China_Miaozigou_MN	China_WLR_BA	Miao_Hele	0.032689	0.004002	8.169	21460		China_SEastAsia_Island_LN	Nanjing_Hongzhuan	Miao_Baila	0.022096	0.003183	6.942	8417
GaoHuaHua	Russian.SDG	Miao_Jiancao	0.003084	0.000962	3.206	123263		China_Miaozigou_MN	Gejia_Kaili	Miao_Hele	0.009154	0.00112	8.173	38696		Yao_Guizhou	Oroqen.SDG	Miao_Baila	0.003605	0.000519	6.949	137921
Yao_Guizhou	Balochi.SDG	Miao_Jiancao	0.001321	0.000412	3.207	143640		China_AR_EN	Dushan	Miao_Hele	0.032588	0.003986	8.176	23076		Longlin	Dongjia_Kaili	Miao_Baila	0.010619	0.001525	6.965	26328
Yao_Guizhou	Nanjing_Xique	Miao_Jiancao	0.00104	0.000324	3.208	137262		China_SEastAsia_Island_LN	Yi.SDG	Miao_Hele	0.020037	0.002444	8.197	8870		Miao_Jiancao	Raojia_Longshan	Miao_Baila	0.003043	0.000437	6.965	135730
Gejia_Kaili	Miao_Hele	Miao_Jiancao	0.000861	0.000268	3.211	135969		China_AR_IA	Shui_Guizhou	Miao_Hele	0.019735	0.002406	8.203	7189		China_AR_Xianbei_IA	BaBanQinCen	Miao_Baila	0.025061	0.003595	6.971	21357
Khovsgol_LBA	GaoHuaHua	Miao_Jiancao	0.003089	0.000962	3.212	113465		China_NEastAsia_Coastal_EN	China_SEastAsia_Island_LN	Miao_Hele	0.032527	0.003965	8.203	8571		Chemurchek_southAltai	China_AR_IA	Miao_Baila	0.05925	0.008496	6.974	5966
China_Wuzhuangguoliang_LN.EC	Gejia_Kaili	Miao_Jiancao	0.004561	0.001419	3.214	10526		China_SEastAsia_Island_LN	Mozabite.SDG	Miao_Hele	0.030336	0.003698	8.203	9485		China_SEastAsia_Island_LN	Nanjing_Xique	Miao_Baila	0.020398	0.002924	6.975	8541
EarlyMed_Uigur	GaoHuaHua	Miao_Jiancao	0.003156	0.000968	3.261	117782		Zhuang_Guangxi	Miao_Baila	Miao_Hele	0.003076	0.000375	8.214	143421		Yao_Guizhou	Biaka.SDG	Miao_Baila	0.004279	0.000613	6.982	142818
EarlyXiongnu_west	GaoHuaHua	Miao_Jiancao	0.004171	0.001277	3.267	110433		EarlyXiongnu_west	Miao_Jiancao	Miao_Hele	0.004336	0.000528	8.218	127892		Biaka.SDG	Miao_Jiancao	Miao_Baila	0.003907	0.000559	6.984	142616
Yao_Guizhou	Uyghur.SDG	Miao_Jiancao	0.001163	0.000355	3.277	141963		Yao_Guizhou	Pima.SDG	Miao_Hele	0.004442	0.00054	8.223	138551		Pima.SDG	Miao_Jiancao	Miao_Baila	0.004133	0.000591	6.993	137026
China_NEastAsia_Inland_EN	China_SEastAsia_Island_LN	Miao_Jiancao	0.021802	0.006641	3.283	8225		Afanasievo_Mongolia	Yao_Guizhou	Miao_Hele	0.00545	0.000662	8.234	110222		Pumi_Lanping	Yao_Guizhou	Miao_Baila	0.003488	0.000499	6.996	137781
Mongolian_Xinjiang	Yao_Guizhou	Miao_Jiancao	0.00119	0.000358	3.32	140472		Afanasievo_Mongolia	China_Wuzhuangguoliang_LN.EC	Miao_Hele	0.036852	0.00447	8.244	9266		Yao_Guizhou	BantuKenya.SDG	Miao_Baila	0.00431	0.000616	6.997	141845
Longlin	China_WLR_BA	Miao_Jiancao	0.015329	0.004609	3.326	16070		BaBanQinCen	Longlin	Miao_Hele	0.027488	0.003331	8.251	22924		LateXiongnu_han	Miao_Hele	Miao_Baila	0.003711	0.00053	7.002	131538
Yao_Guizhou	Yugu_Minghuaxiang	Miao_Jiancao	0.001063	0.000319	3.337	141019		China_SEastAsia_Island_LN	Nanjing_Guanzhai	Miao_Hele	0.02022	0.00245	8.252	8725		Baojianshan	China_Miaozigou_MN	Miao_Baila	0.026733	0.00381	7.016	27144
LateMed_Mongol	Yao_Guizhou	Miao_Jiancao	0.001095	0.000328	3.34	141573		Shui_Guizhou	Miao_Baila	Miao_Hele	0.00302	0.000366	8.252	138198		China_AR_IA	Papuan.SDG	Miao_Baila	0.035796	0.005101	7.017	6943
Yao_Guizhou	Burusho.SDG	Miao_Jiancao	0.001316	0.000391	3.363	143671		Bouyei_Guizhou	Miao_Baila	Miao_Hele	0.003061	0.000371	8.26	140755		China_HMMH_MN	China_SEastAsia_Coastal_Historic	Miao_Baila	0.032479	0.004626	7.021	20124
Yao_Guizhou	BantuKenya.SDG	Miao_Jiancao	0.001552	0.000458	3.389	142234		Chandman_IA	China_SEastAsia_Island_LN	Miao_Hele	0.032279	0.003905	8.265	8887		Longlin	Gejia_Kaili	Miao_Baila	0.010246	0.001457	7.031	26454
BaBanQinCen	China_Wuzhuangguoliang_LN.EC	Miao_Jiancao	0.014623	0.004306	3.395	7765		China_SEastAsia_Island_LN	Sardinian.SDG	Miao_Hele	0.030257	0.00366	8.266	9468		Sardinian.SDG	Miao_Jiancao	Miao_Baila	0.003781	0.000536	7.056	143679
Afanasievo_Mongolia	GaoHuaHua	Miao_Jiancao	0.005403	0.001583	3.413	97493		China_SEastAsia_Island_LN	Nanjing_Gongqiao	Miao_Hele	0.020603	0.002492	8.266	8801		Dushan	China_SEastAsia_Coastal_Historic	Miao_Baila	0.029319	0.004152	7.061	25716
GaoHuaHua	BantuSA.SDG	Miao_Jiancao	0.00397	0.001162	3.416	120453		Chemurchek_northAlai	Yao_Guizhou	Miao_Hele	0.005439	0.000657	8.274	124204		China_SEastAsia_Island_LN	BantuSA.SDG	Miao_Baila	0.032949	0.004647	7.09	9116
Yao_Guizhou	Brahui.SDG	Miao_Jiancao	0.001408	0.000412	3.418	143826		EarlyMed_Turk	China_SEastAsia_Island_LN	Miao_Hele	0.029974	0.003623	8.274	8800		China_AR_IA	Dong_Kaili	Miao_Baila	0.019288	0.00271	7.117	6960
Chandman_IA	Yao_Guizhou	Miao_Jiancao	0.001461	0.000427	3.423	134783		China_SEastAsia_Island_LN	BantuKenya.SDG	Miao_Hele	0.036548	0.004413	8.282	9252		China_YR_LN	Yao_Guizhou	Miao_Baila	0.003876	0.000545	7.117	135386
Yao_Guizhou	Karitiana.SDG	Miao_Jiancao	0.001631	0.000473	3.447	137985		China_SEastAsia_Island_LN	Italian_North.SDG	Miao_Hele	0.029735	0.003575	8.317	9450		China_SEastAsia_Island_LN	Mayan.SDG	Miao_Baila	0.025694	0.003608	7.122	8946
China_WLR_BA	China_SEastAsia_Island_LN	Miao_Jiancao	0.027039	0.007834	3.452	5286		LateXiongnu_sarmatian	China_SEastAsia_Island_LN	Miao_Hele	0.032061	0.003852	8.322	9110		China_SEastAsia_Island_LN	Mbuti.SDG	Miao_Baila	0.035255	0.004947	7.127	9174
China_AR_EN	Gejia_Kaili	Miao_Jiancao	0.003408	0.000984	3.465	42381		Dong_Guizhou	Miao_Baila	Miao_Hele	0.00306	0.000368	8.325	139335		Nepal_Samdzong_1500BP.SG	China_AR_IA	Miao_Baila	0.038755	0.005434	7.132	6600
China_Upper_YR_IA	China_SEastAsia_Island_LN	Miao_Jiancao	0.016159	0.004654	3.472	8425		China_AR_IA	China_YR_LN	Miao_Hele	0.032182	0.003865	8.326	6875		China_AR_Xianbei_IA	Guangxi_1500BP	Miao_Baila	0.020963	0.002936	7.139	26675
Yao_Guizhou	Yi.SDG	Miao_Jiancao	0.001121	0.000322	3.485	138403		China_Wuzhuangguoliang_LN.EC	Miao_Kaili	Miao_Hele	0.013013	0.001563	8.327	10482		China_SEastAsia_Island_LN	Raojia_Longshan	Miao_Baila	0.017401	0.002437	7.139	8671
Kazakh_Nileke	Yao_Guizhou	Miao_Jiancao	0.001223	0.00035	3.5	140880		Nepal_Mebrak_2125BP.SG	BaBanQinCen	Miao_Hele	0.018852	0.002264	8.329	56854		Longlin	China_WLR_LN	Miao_Baila	0.027185	0.003804	7.147	22645
Yao_Guizhou	Yugu_Dahejia	Miao_Jiancao	0.001268	0.000362	3.506	138548		China_AR_Xianbei_IA	China_SEastAsia_Island_EN	Miao_Hele	0.029029	0.003478	8.348	26501		China_SEastAsia_Island_LN	Yi.SDG	Miao_Baila	0.018845	0.002632	7.16	8803
Dushan	GaoHuaHua	Miao_Jiancao	0.007206	0.002028	3.554	63544		Khovsgol_LBA	China_SEastAsia_Island_LN	Miao_Hele	0.027852	0.003336	8.349	8843		BedouinA.SDG	Miao_Jiancao	Miao_Baila	0.003703	0.000516	7.174	143860
China_SEastAsia_Island_LN	Dongjia_Kaili	Miao_Jiancao	0.007243	0.002029	3.569	8758		China_SEastAsia_Island_LN	Biaka.SDG	Miao_Hele	0.036713	0.004387	8.37	9363		Miao_Jiancao	Caijia_Songlinpo	Miao_Baila	0.003532	0.000492	7.178	134550
China_SEastAsia_Island_LN	Xijia_Kaili	Miao_Jiancao	0.006933	0.001939	3.575	8798		EarlyXiongnu_rest	Yao_Guizhou	Miao_Hele	0.004248	0.000507	8.373	129884		China_SEastAsia_Island_LN	Ju_hoan_North.SDG	Miao_Baila	0.036195	0.005038	7.184	9011
Nepal_Mebrak_2125BP.SG	China_AR_IA	Miao_Jiancao	0.032689	0.009106	3.59	4528		Longlin	China_SEastAsia_Coastal_EN	Miao_Hele	0.032687	0.003901	8.379	21490		China_SEastAsia_Island_LN	Basque.SDG	Miao_Baila	0.027664	0.003851	7.184	9366
Guangxi_1500BP	China_Wuzhuangguoliang_LN.EC	Miao_Jiancao	0.013454	0.00373	3.607	9159		China_AR_IA	Maonan_Pingtang	Miao_Hele	0.01981	0.002363	8.384	7238		China_NEastAsia_Inland_EN	China_SEastAsia_Coastal_Historic	Miao_Baila	0.027997	0.003893	7.191	31713
Dongjia_Kaili	Miao_Hele	Miao_Jiancao	0.00107	0.000295	3.623	135700		China_WLR_LN	Yao_Guizhou	Miao_Hele	0.005087	0.000606	8.399	111300		Khovsgol_LBA	Yao_Guizhou	Miao_Baila	0.004064	0.000565	7.194	132578
Yao_Guizhou	Mozabite.SDG	Miao_Jiancao	0.001514	0.000418	3.623	144072		Yao_Guizhou	Karitiana.SDG	Miao_Hele	0.004904	0.000584	8.401	137592		China_Upper_YR_IA	Miao_Jiancao	Miao_Baila	0.004122	0.000573	7.195	127701
Yao_Guizhou	Dongxiang_Longquan	Miao_Jiancao	0.001148	0.000317	3.625	141684		Fofonovo_EN	Miao_Jiancao	Miao_Hele	0.005587	0.000665	8.405	101832		Ju_hoan_North.SDG	Miao_Jiancao	Miao_Baila	0.004109	0.000571	7.199	139865
Yao_Guizhou	Miao_Baila	Miao_Jiancao	0.000922	0.000254	3.629	136956		China_Upper_YR_LN	Yao_Guizhou	Miao_Hele	0.004041	0.00048	8.41	134672		Miao_Kaili	Miao_Jiancao	Miao_Baila	0.002967	0.000412	7.21	135746
Yao_Guizhou	Makrani.SDG	Miao_Jiancao	0.001475	0.000405	3.637	143877		ARpost9K	Yao_Guizhou	Miao_Hele	0.004884	0.00058	8.425	97944		China_AR_IA	BantuSA.SDG	Miao_Baila	0.036739	0.005093	7.213	7209
Yao_Guizhou	Palestinian.SDG	Miao_Jiancao	0.001529	0.00042	3.642	144741		Dong_Hunan	Miao_Baila	Miao_Hele	0.003147	0.000373	8.426	138813		Ulaanzuukh_SlabGrave	Miao_Jiancao	Miao_Baila	0.003566	0.000494	7.216	132769
Yao_Guizhou	French.SDG	Miao_Jiancao	0.001526	0.000418	3.649	144313		Nasioi.SDG	Miao_Jiancao	Miao_Hele	0.004125	0.000489	8.444	137824		China_SEastAsia_Coastal_EN	China_SEastAsia_Island_LN	Miao_Baila	0.044993	0.006231	7.221	7340
China_Shimao_LN	China_SEastAsia_Island_LN	Miao_Jiancao	0.018021	0.004927	3.658	8564		China_AR_IA	China_YR_LBIA	Miao_Hele	0.03599	0.004261	8.446	6796		China_Miaozigou_MN	Gejia_Kaili	Miao_Baila	0.008852	0.001225	7.223	38059
China_AR_Xianbei_IA	Longlin	Miao_Jiancao	0.026298	0.007184	3.661	7331		China_SEastAsia_Island_LN	French.SDG	Miao_Hele	0.030292	0.00358	8.461	9475		China_SEastAsia_Coastal_Historic	Gejia_Kaili	Miao_Baila	0.009526	0.001315	7.247	36045
AR13_10K	China_SEastAsia_Island_LN	Miao_Jiancao	0.019806	0.005408	3.662	7326		China_SEastAsia_Island_LN	Mandenka.SDG	Miao_Hele	0.035801	0.00423	8.464	9399		Afanasievo_Mongolia	China_Wuzhuangguoliang_LN.EC	Miao_Baila	0.031993	0.004413	7.249	9064
Yao_Guizhou	BedouinA.SDG	Miao_Jiancao	0.001506	0.000411	3.665	144107		China_SEastAsia_Island_LN	Balochi.SDG	Miao_Hele	0.0286	0.003378	8.466	9424		Adygei.SDG	Miao_Jiancao	Miao_Baila	0.003839	0.000529	7.253	142648
Yao_Guizhou	Italian_North.SDG	Miao_Jiancao	0.001569	0.000426	3.686	143992		Baojianshan	China_SEastAsia_Coastal_Historic	Miao_Hele	0.031444	0.0037	8.498	32331		LateXiongnu_han	Yao_Guizhou	Miao_Baila	0.004231	0.000583	7.262	133568
GaoHuaHua	Taiwan_Hanben_IA	Miao_Jiancao	0.002998	0.000813	3.687	115117		Baojianshan	China_WLR_BA	Miao_Hele	0.024282	0.002854	8.509	52267		BaBanQinCen	China_SEastAsia_Island_LN	Miao_Baila	0.038563	0.005307	7.267	7596
Yao_Guizhou	Sardinian.SDG	Miao_Jiancao	0.00159	0.000429	3.709	144007		China_Shimao_LN	Miao_Jiancao	Miao_Hele	0.004493	0.000528	8.511	132602		China_YR_LN	China_SEastAsia_Island_LN	Miao_Baila	0.025457	0.003498	7.278	8426
Yao_Guizhou	Adygei.SDG	Miao_Jiancao	0.001547	0.000415	3.725	143141		Chemurchek_southAltai	Yao_Guizhou	Miao_Hele	0.005839	0.000685	8.524	117581		Yao_Guizhou	Ju_hoan_North.SDG	Miao_Baila	0.0046	0.000632	7.278	140437
China_AR_EN	China_AR_IA	Miao_Jiancao	0.042673	0.011437	3.731	2404		China_AR_Xianbei_IA	China_WLR_BA	Miao_Hele	0.037344	0.004379	8.528	18093		Yao_Guizhou	Mandenka.SDG	Miao_Baila	0.004441	0.000608	7.304	143080
China_Wuzhuangguoliang_LN.EC	China_SEastAsia_Coastal_LN	Miao_Jiancao	0.015581	0.00417	3.737	7367		China_SEastAsia_Island_LN	Xibo.SDG	Miao_Hele	0.022315	0.002614	8.535	8872		LateXiongnu_sarmatian	Miao_Jiancao	Miao_Baila	0.003931	0.000538	7.305	136718
Yao_Guizhou	Basque.SDG	Miao_Jiancao	0.001583	0.000421	3.76	143670		China_SEastAsia_Island_LN	Brahui.SDG	Miao_Hele	0.02949	0.003453	8.541	9467		Yao_Guizhou	Yi.SDG	Miao_Baila	0.003691	0.000505	7.306	137588
Han_Gansu	Yao_Guizhou	Miao_Jiancao	0.00113	0.0003	3.763	141362		Karitiana.SDG	Miao_Jiancao	Miao_Hele	0.004437	0.000518	8.562	136566		Maonan_Guangxi	Miao_Jiancao	Miao_Baila	0.003599	0.000492	7.313	134573
Yao_Guizhou	Sindhi_Pakistan.SDG	Miao_Jiancao	0.001558	0.00041	3.797	143536		EarlyMed_Uigur	China_SEastAsia_Island_LN	Miao_Hele	0.029131	0.003402	8.563	9040		Yao_Guizhou	Yugu_Dahejia	Miao_Baila	0.00389	0.000531	7.319	137679
Mongolian_InnerMongolia	Yao_Guizhou	Miao_Jiancao	0.00118	0.000309	3.821	143445		China_SEastAsia_Island_LN	China_Lahu.SDG	Miao_Hele	0.023575	0.002753	8.564	8752		Mandenka.SDG	Miao_Jiancao	Miao_Baila	0.004054	0.000554	7.321	142903
Miao_Baila	Miao_Hele	Miao_Jiancao	0.001003	0.000262	3.823	135397		China_AR_IA	Gelao_Hunan	Miao_Hele	0.023434	0.002732	8.576	7007		China_SEastAsia_Island_LN	Nanjing_Gongqiao	Miao_Baila	0.019912	0.002718	7.327	8694
LateXiongnu_sarmatian	Yao_Guizhou	Miao_Jiancao	0.001601	0.000418	3.834	138178		China_SEastAsia_Island_LN	Lahu_Lancang	Miao_Hele	0.023925	0.002783	8.598	8798		China_AR_IA	Nanjing_Huangjia	Miao_Baila	0.029271	0.003993	7.33	6661
Yao_Guizhou	Orcadian.SDG	Miao_Jiancao	0.001622	0.00042	3.857	143470		China_SEastAsia_Island_LN	Naxi.SDG	Miao_Hele	0.021891	0.002542	8.613	8792		Lahu_Lancang	Miao_Jiancao	Miao_Baila	0.003474	0.000474	7.335	135949
Yao_Guizhou	Pathan.SDG	Miao_Jiancao	0.001517	0.000393	3.862	144003		AR14K	China_Miaozigou_MN	Miao_Hele	0.03497	0.004057	8.62	20729		China_Tianyuan	China_Wuzhuangguoliang_LN.EC	Miao_Baila	0.038602	0.00526	7.338	8545
Yao_Guizhou	Baoan_Dahejia	Miao_Jiancao	0.001176	0.000303	3.875	142479		Longlin	China_NEastAsia_Inland_EN	Miao_Hele	0.03619	0.004196	8.624	24738		China_AR_IA	BantuKenya.SDG	Miao_Baila	0.035692	0.004859	7.345	7251
Bai_Heqing	Yao_Guizhou	Miao_Jiancao	0.00121	0.000311	3.89	139056		China_SEastAsia_Coastal_EN	China_SEastAsia_Coastal_Historic	Miao_Hele	0.029908	0.003465	8.631	29029		China_SEastAsia_Island_LN	Mongolian_Xinjiang	Miao_Baila	0.021217	0.002881	7.363	8988
Baojianshan	GaoHuaHua	Miao_Jiancao	0.006971	0.001791	3.892	85938		China_NEastAsia_Coastal_EN	Yao_Guizhou	Miao_Hele	0.004492	0.000519	8.66	124414		Han_Yunnan	Miao_Jiancao	Miao_Baila	0.003453	0.000469	7.367	135393
Yao_Guizhou	Mongola.SDG	Miao_Jiancao	0.001365	0.000351	3.892	138196		China_SEastAsia_Island_LN	Han_Yunnan	Miao_Hele	0.021986	0.002534	8.675	8742		French.SDG	Miao_Jiancao	Miao_Baila	0.003898	0.000528	7.382	144052
Yao_Guizhou	Kalash.SDG	Miao_Jiancao	0.001595	0.00041	3.893	142736		China_WLR_MN	Miao_Jiancao	Miao_Hele	0.004864	0.00056	8.69	133374		China_SEastAsia_Island_LN	Hezhen.SDG	Miao_Baila	0.021829	0.002951	7.397	8747
China_SEastAsia_Island_LN	Surui.SDG	Miao_Jiancao	0.017461	0.004478	3.899	8765		China_SEastAsia_Island_LN	Daur.SDG	Miao_Hele	0.022429	0.002581	8.691	8869		Yao_Guizhou	Hezhen.SDG	Miao_Baila	0.003848	0.00052	7.399	137365
Altai_MLBA	GaoHuaHua	Miao_Jiancao	0.004352	0.001098	3.962	114659		China_SEastAsia_Island_LN	Russian.SDG	Miao_Hele	0.02919	0.003352	8.707	9445		Chandman_IA	Miao_Jiancao	Miao_Baila	0.004056	0.000548	7.404	132818
China_WLR_BA	China_SEastAsia_Coastal_Historic	Miao_Jiancao	0.016096	0.004038	3.986	21210		Fofonovo_EN	China_SEastAsia_Coastal_Historic	Miao_Hele	0.029986	0.003436	8.727	32167		Dushan	Yao_Guizhou	Miao_Baila	0.006661	0.000899	7.411	68535
China_AR_Xianbei_IA	Gejia_Kaili	Miao_Jiancao	0.004422	0.001107	3.996	33385		China_Upper_YR_IA	China_Wuzhuangguoliang_LN.EC	Miao_Hele	0.031071	0.003559	8.73	9844		Yao_Guizhou	Yakut.SDG	Miao_Baila	0.00388	0.000523	7.412	140759
Longlin	China_Miaozigou_MN	Miao_Jiancao	0.027152	0.006772	4.009	8700		EarlyXiongnu_west	China_AR_IA	Miao_Hele	0.048702	0.005578	8.732	6762		Yugu_Dahejia	Miao_Jiancao	Miao_Baila	0.00354	0.000478	7.412	136682
ARpost9K	GaoHuaHua	Miao_Jiancao	0.005234	0.001301	4.022	88833		ARpost9K	Miao_Jiancao	Miao_Hele	0.004618	0.000528	8.751	96977		EarlyXiongnu_rest	Miao_Jiancao	Miao_Baila	0.00414	0.000558	7.423	127764
China_AR_IA	China_WLR_BA	Miao_Jiancao	0.036184	0.008997	4.022	3954		Dushan	China_WLR_BA	Miao_Hele	0.02657	0.003035	8.755	38484		Miao_Jiancao	Nanjing_Huangjia	Miao_Baila	0.003776	0.000509	7.425	134176
Yao_Guizhou	Hui_Dahejia	Miao_Jiancao	0.001254	0.000311	4.029	141458		China_SEastAsia_Island_LN	Palestinian.SDG	Miao_Hele	0.030966	0.003535	8.76	9557		Yao_Guizhou	Hazara.SDG	Miao_Baila	0.003892	0.000523	7.438	142089
China_AR_IA	China_Miaozigou_MN	Miao_Jiancao	0.051438	0.012606	4.081	2218		China_SEastAsia_Island_LN	BedouinB.SDG	Miao_Hele	0.032367	0.003684	8.787	9473		China_YR_LBIA	Miao_Jiancao	Miao_Baila	0.003921	0.000527	7.44	132659
China_AR_IA	Raojia_Longshan	Miao_Jiancao	0.009972	0.002444	4.081	7032		China_WLR_LN	China_Wuzhuangguoliang_LN.EC	Miao_Hele	0.03779	0.004296	8.796	8918		China_SEastAsia_Island_LN	Nanjing_Huangjia	Miao_Baila	0.024914	0.003348	7.44	8383
China_AR_EN	Longlin	Miao_Jiancao	0.024925	0.006103	4.084	9558		China_AR_IA	Wa_Cangyuan	Miao_Hele	0.026989	0.003058	8.825	7066		China_AR_IA	Mandenka.SDG	Miao_Baila	0.036349	0.004879	7.45	7367
China_Tianyuan	Yao_Guizhou	Miao_Jiancao	0.002716	0.000664	4.092	105487		China_AR_IA	Han_Yunnan	Miao_Hele	0.027047	0.003065	8.825	6976		Kalash.SDG	Miao_Jiancao	Miao_Baila	0.00396	0.000532	7.45	142184
LateMed_Khitan	China_SEastAsia_Island_LN	Miao_Jiancao	0.020492	0.004991	4.106	8496		China_SEastAsia_Island_LN	Sindhi_Pakistan.SDG	Miao_Hele	0.028947	0.003279	8.829	9402		Orcadian.SDG	Miao_Jiancao	Miao_Baila	0.004033	0.000541	7.454	142963
China_AR_IA	China_AR_Xianbei_IA	Miao_Jiancao	0.053507	0.01302	4.11	1877		China_SEastAsia_Coastal_EN	Yao_Guizhou	Miao_Hele	0.006225	0.000705	8.834	82899		Mongolian_Guizhou	Miao_Jiancao	Miao_Baila	0.003214	0.000431	7.456	137741
Yao_Guizhou	Russian.SDG	Miao_Jiancao	0.001686	0.00041	4.113	144030		China_SEastAsia_Island_LN	Makrani.SDG	Miao_Hele	0.030468	0.003445	8.843	9441		Yao_Guizhou	Papuan.SDG	Miao_Baila	0.005039	0.000676	7.457	138058
China_SEastAsia_Coastal_EN	Yao_Guizhou	Miao_Jiancao	0.002662	0.000647	4.117	83186		China_SEastAsia_Island_LN	Tu.SDG	Miao_Hele	0.021621	0.002441	8.856	9019		Altai_MLBA	China_SEastAsia_Island_LN	Miao_Baila	0.029907	0.004006	7.465	8718
GaoHuaHua	Raojia_Longshan	Miao_Jiancao	0.002712	0.000657	4.125	115537		China_SEastAsia_Island_LN	Druze.SDG	Miao_Hele	0.032008	0.003611	8.863	9499		Blang_Menghai	Miao_Jiancao	Miao_Baila	0.00343	0.000459	7.466	137379
China_AR_IA	Dushan	Miao_Jiancao	0.039511	0.00957	4.129	3925		China_AR_IA	Tujia.SDG	Miao_Hele	0.02471	0.002787	8.867	7008		China_AR_IA	Nanjing_Qianjia	Miao_Baila	0.022732	0.003043	7.471	6918
AR19K	China_AR_IA	Miao_Jiancao	0.036443	0.008821	4.131	4894		China_AR_IA	Nanjing_Gongqiao	Miao_Hele	0.025475	0.002873	8.868	6996		Manchu_Guizhou	Miao_Hele	Miao_Baila	0.003253	0.000435	7.471	139462
China_Wuzhuangguoliang_LN.EC	China_SEastAsia_Coastal_EN	Miao_Jiancao	0.019722	0.004774	4.131	7046		China_AR_IA	Nanjing_Banbian	Miao_Hele	0.028536	0.003216	8.874	6944		Kazakh_Nileke	Yao_Guizhou	Miao_Baila	0.004032	0.000539	7.479	140290
Fofonovo_EN	China_SEastAsia_Island_LN	Miao_Jiancao	0.025561	0.006165	4.146	8127		China_AR_IA	Dong_Guangxi	Miao_Hele	0.023172	0.002611	8.876	7038		China_NEastAsia_Coastal_EN	China_SEastAsia_Island_LN	Miao_Baila	0.032111	0.004284	7.495	8348
China_AR_EN	China_Wuzhuangguoliang_LN.EC	Miao_Jiancao	0.031256	0.007532	4.15	3552		China_SEastAsia_Island_LN	Burusho.SDG	Miao_Hele	0.028238	0.003178	8.886	9430		Yao_Guizhou	Uyghur.SDG	Miao_Baila	0.003982	0.00053	7.518	141602
AR14K	China_AR_IA	Miao_Jiancao	0.035571	0.008564	4.154	4033		LateXiongnu_han	China_SEastAsia_Island_LN	Miao_Hele	0.03021	0.003395	8.898	8697		Mozabite.SDG	Miao_Jiancao	Miao_Baila	0.004003	0.000532	7.531	143816
China_Wuzhuangguoliang_LN.EC	Dongjia_Kaili	Miao_Jiancao	0.006078	0.001455	4.176	10479		GaoHuaHua	China_SEastAsia_Coastal_LN	Miao_Hele	0.01436	0.001611	8.912	72600		China_AR_IA	Blang_Menghai	Miao_Baila	0.023647	0.003139	7.534	7017
GaoHuaHua	China_SEastAsia_Coastal_EN	Miao_Jiancao	0.006835	0.001634	4.184	74675		China_Miaozigou_MN	China_SEastAsia_Island_EN	Miao_Hele	0.028002	0.003141	8.914	31137		Yi.SDG	Miao_Jiancao	Miao_Baila	0.003486	0.000462	7.545	136764
Yao_Guizhou	Han_Shanxi	Miao_Jiancao	0.001226	0.000293	4.189	143936		AR33K	China_Miaozigou_MN	Miao_Hele	0.032165	0.003605	8.921	32741		EarlyXiongnu_rest	China_SEastAsia_Island_LN	Miao_Baila	0.03221	0.004267	7.548	8451
China_AR_Xianbei_IA	Dushan	Miao_Jiancao	0.018913	0.004498	4.205	17788		China_SEastAsia_Island_LN	Nanjing_Banbian	Miao_Hele	0.022588	0.00253	8.927	8716		Brahui.SDG	Miao_Jiancao	Miao_Baila	0.003911	0.000518	7.553	143575
Longlin	China_SEastAsia_Island_LN	Miao_Jiancao	0.04132	0.009824	4.206	3716		China_SEastAsia_Island_EN	Miao_Jiancao	Miao_Hele	0.005512	0.000617	8.933	105755		China_AR_IA	Lahu_Lancang	Miao_Baila	0.024931	0.003299	7.557	6892
Yao_Guizhou	Han_Shandong	Miao_Jiancao	0.001235	0.000293	4.212	144105		China_HMMH_MN	China_Miaozigou_MN	Miao_Hele	0.037712	0.004221	8.935	22988		Tujia.SDG	Miao_Jiancao	Miao_Baila	0.003459	0.000457	7.572	135993
LateXiongnu_sarmatian	GaoHuaHua	Miao_Jiancao	0.004421	0.001045	4.231	117495		China_NEastAsia_Inland_EN	China_Wuzhuangguoliang_LN.EC	Miao_Hele	0.044911	0.005024	8.939	8708		Longlin	China_Shimao_LN	Miao_Baila	0.024442	0.003227	7.574	25153
Yao_Guizhou	Dongxiang_Nalesi	Miao_Jiancao	0.001368	0.000323	4.233	140963		China_SEastAsia_Coastal_LN	Miao_Jiancao	Miao_Hele	0.005419	0.000606	8.946	79607		Yoruba.SDG	Miao_Jiancao	Miao_Baila	0.004178	0.000551	7.579	143038
Nepal_Mebrak_2125BP.SG	China_Wuzhuangguoliang_LN.EC	Miao_Jiancao	0.022323	0.00527	4.236	7110		EarlyMed_Turk	Yao_Guizhou	Miao_Hele	0.004195	0.000469	8.951	134109		China_SEastAsia_Island_LN	Adygei.SDG	Miao_Baila	0.029093	0.003837	7.581	9336
China_AR_IA	China_Tianyuan	Miao_Jiancao	0.034887	0.008209	4.25	5826		Chuanqing_Bijie	Miao_Baila	Miao_Hele	0.003293	0.000368	8.953	136154		Basque.SDG	Miao_Jiancao	Miao_Baila	0.004106	0.000541	7.583	143235
Baojianshan	Yao_Guizhou	Miao_Jiancao	0.002825	0.000647	4.368	96070		AR13_10K	China_Wuzhuangguoliang_LN.EC	Miao_Hele	0.043745	0.004882	8.96	6603		China_AR_IA	Yugu_Kangle	Miao_Baila	0.031187	0.0041	7.606	6794
Yao_Guizhou	Salar_Dahejia	Miao_Jiancao	0.00136	0.00031	4.381	141876		China_Wuzhuangguoliang_LN.EC	Papuan.SDG	Miao_Hele	0.028289	0.003156	8.964	10594		Russian.SDG	Miao_Jiancao	Miao_Baila	0.003976	0.000522	7.611	143730
Chemurchek_northAlai	China_SEastAsia_Island_LN	Miao_Jiancao	0.026812	0.006102	4.394	8593		China_WLR_BA	China_SEastAsia_Coastal_EN	Miao_Hele	0.024711	0.002754	8.972	45077		China_AR_Xianbei_IA	Baojianshan	Miao_Baila	0.031143	0.00409	7.614	23081
China_Tianyuan	China_SEastAsia_Island_LN	Miao_Jiancao	0.030362	0.006909	4.394	8403		China_AR_IA	Nanjing_Xique	Miao_Hele	0.029539	0.00329	8.979	6913		Yao_Guizhou	Sardinian.SDG	Miao_Baila	0.004462	0.000586	7.615	143833
China_YR_LBIA	Yao_Guizhou	Miao_Jiancao	0.001709	0.000388	4.405	135458		China_Upper_YR_IA	Yao_Guizhou	Miao_Hele	0.004638	0.000515	8.999	130118		Chemurchek_northAlai	China_SEastAsia_Coastal_Historic	Miao_Baila	0.026613	0.003494	7.617	34016
China_AR_IA	China_WLR_LN	Miao_Jiancao	0.030163	0.006797	4.438	5913		Nepal_Mebrak_2125BP.SG	China_Miaozigou_MN	Miao_Hele	0.03431	0.003812	9.001	25310		Kazakh_Nileke	Miao_Jiancao	Miao_Baila	0.003726	0.000488	7.634	139667
China_SEastAsia_Coastal_Historic	China_SEastAsia_Island_LN	Miao_Jiancao	0.040016	0.008984	4.454	4673		China_AR_IA	Manchu_Guizhou	Miao_Hele	0.022461	0.002495	9.004	7249		Taiwan_Hanben_IA	Miao_Jiancao	Miao_Baila	0.003683	0.000482	7.641	134685
AR33K	China_SEastAsia_Island_LN	Miao_Jiancao	0.0317	0.007092	4.47	7471		Baojianshan	Yao_Guizhou	Miao_Hele	0.00642	0.000713	9.006	95739		Dong_Kaili	Miao_Jiancao	Miao_Baila	0.003383	0.000443	7.643	136222
AR13_10K	China_AR_IA	Miao_Jiancao	0.036493	0.008155	4.475	3751		Pima.SDG	Miao_Jiancao	Miao_Hele	0.004492	0.000498	9.023	137645		Yao_Guizhou	BedouinB.SDG	Miao_Baila	0.004391	0.000574	7.653	143989
Han_Shaanxi	Yao_Guizhou	Miao_Jiancao	0.001319	0.000295	4.479	143857		Longlin	Xijia_Kaili	Miao_Hele	0.012716	0.001409	9.024	26889		BedouinB.SDG	Miao_Jiancao	Miao_Baila	0.003974	0.000519	7.653	143869
China_SEastAsia_Island_LN	Yugu_Kangle	Miao_Jiancao	0.013785	0.003035	4.542	8794		China_SEastAsia_Island_LN	Pathan.SDG	Miao_Hele	0.028937	0.003203	9.034	9470		China_AR_IA	Miao.SDG	Miao_Baila	0.021896	0.002861	7.654	6935
Dushan	Yao_Guizhou	Miao_Jiancao	0.003229	0.00071	4.548	69323		China_SEastAsia_Island_LN	Yakut.SDG	Miao_Hele	0.023587	0.00261	9.036	9190		Miao_Jiancao	Nanjing_Banbian	Miao_Baila	0.003525	0.000461	7.654	135563
Yao_Guizhou	Han_Henan	Miao_Jiancao	0.001333	0.000292	4.56	144334		Chemurchek_southAltai	China_SEastAsia_Coastal_Historic	Miao_Hele	0.033014	0.003652	9.039	35114		Yao_Guizhou	Daur.SDG	Miao_Baila	0.004031	0.000526	7.658	137850
Yao_Guizhou	Nanjing_Banbian	Miao_Jiancao	0.001541	0.000337	4.574	137621		LateMed_Khitan	Miao_Jiancao	Miao_Hele	0.004889	0.00054	9.05	113670		Yao_Guizhou	Yoruba.SDG	Miao_Baila	0.004654	0.000608	7.66	143213
China_SEastAsia_Island_LN	Piapoco.SDG	Miao_Jiancao	0.018243	0.003965	4.601	8816		China_Wuzhuangguoliang_LN.EC	Raojia_Longshan	Miao_Hele	0.014496	0.001601	9.054	10465		Palestinian.SDG	Miao_Jiancao	Miao_Baila	0.003978	0.000519	7.66	144637
Yao_Guizhou	Miao_Hele	Miao_Jiancao	0.001166	0.000252	4.624	137511		China_AR_IA	Li_Hainan	Miao_Hele	0.021623	0.002386	9.063	7418		China_SEastAsia_Island_LN	Mongola.SDG	Miao_Baila	0.021945	0.002865	7.661	8715
Nepal_Mebrak_2125BP.SG	China_SEastAsia_Coastal_Historic	Miao_Jiancao	0.019226	0.004154	4.628	24691		China_YR_MN	Miao_Jiancao	Miao_Hele	0.004415	0.000485	9.1	133553		Miao_Jiancao	Nanjing_Guanzhai	Miao_Baila	0.003448	0.00045	7.661	135496
Yao_Guizhou	Nanjing_Huangjia	Miao_Jiancao	0.001775	0.000383	4.631	136848		Yao_Guizhou	Ju_hoan_North.SDG	Miao_Hele	0.005132	0.000564	9.101	140900		China_AR_Xianbei_IA	China_SEastAsia_Island_EN	Miao_Baila	0.027409	0.003575	7.668	25625
China_AR_IA	China_NEastAsia_Inland_EN	Miao_Jiancao	0.038595	0.008306	4.647	5705		Piapoco.SDG	Miao_Jiancao	Miao_Hele	0.00456	0.000501	9.107	136476		Miao_Jiancao	Nanjing_Hongzhuan	Miao_Baila	0.003831	0.0005	7.669	134399
Yao_Guizhou	Japanese.SDG	Miao_Jiancao	0.001452	0.000312	4.661	139853		China_Miaozigou_MN	Dongjia_Kaili	Miao_Hele	0.010584	0.001161	9.114	38646		Chuanqing_Bijie	Miao_Jiancao	Miao_Baila	0.003264	0.000425	7.681	136582
Dushan	China_SEastAsia_Island_LN	Miao_Jiancao	0.034523	0.007367	4.686	7358		Chemurchek_northAlai	Miao_Jiancao	Miao_Hele	0.005868	0.000644	9.116	122825		China_Miaozigou_MN	Dongjia_Kaili	Miao_Baila	0.009983	0.001299	7.685	38063
China_SEastAsia_Island_LN	Papuan.SDG	Miao_Jiancao	0.020565	0.004339	4.739	8939		Nepal_Mebrak_2125BP.SG	China_AR_Xianbei_IA	Miao_Hele	0.039036	0.004278	9.125	21531		China_AR_IA	She.SDG	Miao_Baila	0.023724	0.003085	7.691	6899
China_SEastAsia_Island_LN	Miao_Kaili	Miao_Jiancao	0.008839	0.00186	4.753	8859		Yao_Guizhou	Mbuti.SDG	Miao_Hele	0.005073	0.000555	9.133	142042		Gelao_Hunan	Miao_Jiancao	Miao_Baila	0.003452	0.000449	7.693	136164
China_WLR_BA	China_Wuzhuangguoliang_LN.EC	Miao_Jiancao	0.025632	0.005366	4.777	5957		China_SEastAsia_Coastal_Historic	Papuan.SDG	Miao_Hele	0.021675	0.002369	9.151	37260		China_SEastAsia_Coastal_LN	Yao_Guizhou	Miao_Baila	0.005676	0.000738	7.694	79860
China_AR_IA	China_Upper_YR_IA	Miao_Jiancao	0.026762	0.005563	4.811	6644		China_AR_Xianbei_IA	Miao_Kaili	Miao_Hele	0.011284	0.001233	9.152	33444		Yao_Guizhou	Balochi.SDG	Miao_Baila	0.004362	0.000567	7.7	143489
China_SEastAsia_Coastal_Historic	Gejia_Kaili	Miao_Jiancao	0.005145	0.00106	4.852	36916		China_Tianyuan	Gejia_Kaili	Miao_Hele	0.008019	0.000876	9.155	102855		Yao_Guizhou	BedouinA.SDG	Miao_Baila	0.004298	0.000558	7.706	143978
China_AR_EN	BaBanQinCen	Miao_Jiancao	0.014727	0.002995	4.917	29121		AR19K	Longlin	Miao_Hele	0.042912	0.004685	9.159	22347		China_SEastAsia_Island_LN	Nanjing_Guanzhai	Miao_Baila	0.020052	0.002599	7.714	8584
LateMed_Khitan	China_AR_IA	Miao_Jiancao	0.03236	0.006579	4.918	6175		China_SEastAsia_Island_LN	Miao.SDG	Miao_Hele	0.020755	0.002265	9.163	8817		Yao_Guizhou	Naxi.SDG	Miao_Baila	0.00392	0.000508	7.718	136995
China_AR_IA	Gaoshan_Fujian	Miao_Jiancao	0.017012	0.003458	4.92	6944		Miao_Kaili	Miao_Baila	Miao_Hele	0.003289	0.000359	9.163	135100		Balochi.SDG	Miao_Jiancao	Miao_Baila	0.003955	0.000512	7.718	143354
China_Miaozigou_MN	China_Wuzhuangguoliang_LN.EC	Miao_Jiancao	0.038651	0.007813	4.947	3265		AR13_10K	China_SEastAsia_Coastal_Historic	Miao_Hele	0.030308	0.003307	9.164	26029		China_Tianyuan	China_SEastAsia_Coastal_Historic	Miao_Baila	0.027545	0.003563	7.731	32556
Yao_Guizhou	Papuan.SDG	Miao_Jiancao	0.002383	0.000481	4.953	139025		ARpost9K	China_SEastAsia_Island_LN	Miao_Hele	0.039058	0.004258	9.174	8341		Yao_Guizhou	Adygei.SDG	Miao_Baila	0.004475	0.000578	7.746	142839
AR33K	China_AR_IA	Miao_Jiancao	0.040063	0.008084	4.956	6094		China_SEastAsia_Island_LN	Pumi_Lanping	Miao_Hele	0.022251	0.002416	9.21	8905		China_AR_EN	Baojianshan	Miao_Baila	0.030016	0.003874	7.748	30010
AR19K	China_Wuzhuangguoliang_LN.EC	Miao_Jiancao	0.026038	0.005246	4.964	7336		Nepal_Mebrak_2125BP.SG	Baojianshan	Miao_Hele	0.024727	0.002668	9.269	61591		China_AR_IA	Yoruba.SDG	Miao_Baila	0.036615	0.004722	7.755	7382
China_AR_IA	Miao_Guizhou	Miao_Jiancao	0.008566	0.001725	4.967	7295		China_Wuzhuangguoliang_LN.EC	Ju_hoan_North.SDG	Miao_Hele	0.032504	0.003501	9.283	10881		Miao_Guizhou	Miao_Jiancao	Miao_Baila	0.002834	0.000365	7.757	140137
AR14K	China_SEastAsia_Island_LN	Miao_Jiancao	0.030513	0.006118	4.988	7433		Yao_Guizhou	BantuSA.SDG	Miao_Hele	0.004934	0.000531	9.288	141688		Yao_Guizhou	Brahui.SDG	Miao_Baila	0.004407	0.000568	7.761	143714
China_YR_MN	China_SEastAsia_Island_LN	Miao_Jiancao	0.023728	0.004747	4.998	8588		China_AR_EN	China_SEastAsia_Island_EN	Miao_Hele	0.029013	0.003122	9.292	34299		Yao_Guizhou	Nanjing_Xique	Miao_Baila	0.004111	0.00053	7.761	136069
BaBanQinCen	China_Miaozigou_MN	Miao_Jiancao	0.015408	0.003068	5.022	26513		China_AR_EN	China_AR_Xianbei_IA	Miao_Hele	0.053922	0.005791	9.311	10749		Pumi_Lanping	Miao_Jiancao	Miao_Baila	0.003717	0.000479	7.766	137103
China_Wuzhuangguoliang_LN.EC	China_SEastAsia_Island_EN	Miao_Jiancao	0.021504	0.004282	5.022	8860		China_NEastAsia_Inland_EN	Dongjia_Kaili	Miao_Hele	0.008688	0.000933	9.313	100029		Italian_North.SDG	Miao_Jiancao	Miao_Baila	0.004144	0.000533	7.769	143652
China_AR_Xianbei_IA	Dongjia_Kaili	Miao_Jiancao	0.005976	0.001183	5.05	33330		BantuSA.SDG	Miao_Jiancao	Miao_Hele	0.004668	0.000501	9.319	141227		Nepal_Mebrak_2125BP.SG	Dushan	Miao_Baila	0.025296	0.003252	7.779	43312
China_YR_LBIA	China_SEastAsia_Island_LN	Miao_Jiancao	0.018885	0.003723	5.072	8659		LateMed_Khitan	China_Wuzhuangguoliang_LN.EC	Miao_Hele	0.036105	0.003871	9.328	9224		China_AR_IA	Chuanqing_Bijie	Miao_Baila	0.020566	0.002643	7.782	6993
Hui_Guizhou	Yao_Guizhou	Miao_Jiancao	0.001524	0.000299	5.106	141498		China_AR_IA	BedouinB.SDG	Miao_Hele	0.040583	0.004343	9.345	7473		China_SEastAsia_Island_LN	Orcadian.SDG	Miao_Baila	0.030074	0.003863	7.785	9335
Afanasievo_Mongolia	China_SEastAsia_Island_LN	Miao_Jiancao	0.028586	0.005596	5.109	8631		China_AR_IA	Miao_Qianjiang	Miao_Hele	0.023704	0.002536	9.348	7131		Uyghur.SDG	Miao_Jiancao	Miao_Baila	0.003734	0.00048	7.787	141190
Baojianshan	China_Wuzhuangguoliang_LN.EC	Miao_Jiancao	0.026953	0.005264	5.12	8260		LateXiongnu_han	Yao_Guizhou	Miao_Hele	0.00423	0.000452	9.355	134392		Yao_Guizhou	Tu.SDG	Miao_Baila	0.003968	0.000509	7.79	138838
Longlin	Gejia_Kaili	Miao_Jiancao	0.006237	0.001213	5.141	27071		China_SEastAsia_Island_LN	Yugu_Dahejia	Miao_Hele	0.027573	0.002944	9.366	8862		China_HMMH_MN	Dushan	Miao_Baila	0.027241	0.003496	7.792	38115
China_SEastAsia_Island_LN	Caijia_Songlinpo	Miao_Jiancao	0.014182	0.002757	5.145	8722		China_SEastAsia_Island_LN	Gaoshan_Fujian	Miao_Hele	0.027304	0.002906	9.396	8628		China_SEastAsia_Island_LN	Kalash.SDG	Miao_Baila	0.029293	0.003757	7.796	9304
China_SEastAsia_Island_LN	Maonan_Guangxi	Miao_Jiancao	0.013716	0.002663	5.151	8718		China_WLR_LN	China_SEastAsia_Coastal_Historic	Miao_Hele	0.030268	0.003219	9.403	31238		Dai.SDG	Miao_Jiancao	Miao_Baila	0.00366	0.000469	7.799	136075
Yao_Guizhou	Nanjing_Qianjia	Miao_Jiancao	0.00162	0.000314	5.155	137929		China_HMMH_MN	Baojianshan	Miao_Hele	0.026154	0.002777	9.417	54351		AR13_10K	China_Wuzhuangguoliang_LN.EC	Miao_Baila	0.041302	0.005295	7.8	6462
China_SEastAsia_Island_LN	Nanjing_Hongzhuan	Miao_Jiancao	0.014842	0.002876	5.16	8703		GaoHuaHua	Xijia_Kaili	Miao_Hele	0.00632	0.000671	9.418	114246		China_Miaozigou_MN	China_WLR_BA	Miao_Baila	0.032606	0.004177	7.807	20724
China_SEastAsia_Island_LN	Pima.SDG	Miao_Jiancao	0.019094	0.003693	5.17	8964		China_SEastAsia_Island_LN	Miao_Guizhou	Miao_Hele	0.015621	0.001658	9.423	9200		Khovsgol_LBA	Miao_Jiancao	Miao_Baila	0.003975	0.000509	7.815	131573
Nepal_Mebrak_2125BP.SG	Longlin	Miao_Jiancao	0.025655	0.00496	5.172	18440		BaBanQinCen	China_WLR_BA	Miao_Hele	0.022445	0.002376	9.447	48345		China_SEastAsia_Island_LN	BedouinA.SDG	Miao_Baila	0.029824	0.003816	7.815	9461
China_AR_Xianbei_IA	China_Wuzhuangguoliang_LN.EC	Miao_Jiancao	0.047076	0.009086	5.181	2757		China_Wuzhuangguoliang_LN.EC	China_YR_MN	Miao_Hele	0.032158	0.003403	9.45	10096		Sindhi_Pakistan.SDG	Miao_Jiancao	Miao_Baila	0.003963	0.000507	7.82	143237
GaoHuaHua	Guangxi_1500BP	Miao_Jiancao	0.006807	0.00131	5.197	97583		China_AR_IA	Mulam_Guangxi	Miao_Hele	0.024904	0.00263	9.47	7066		China_YR_LN	Miao_Jiancao	Miao_Baila	0.003897	0.000498	7.821	134136
China_HMMH_MN	China_Wuzhuangguoliang_LN.EC	Miao_Jiancao	0.032262	0.006206	5.199	5947		China_AR_IA	Nanjing_Guanzhai	Miao_Hele	0.027074	0.002854	9.487	6933		Khovsgol_LBA	China_SEastAsia_Island_LN	Miao_Baila	0.027081	0.003456	7.837	8721
China_AR_EN	China_SEastAsia_Coastal_EN	Miao_Jiancao	0.018051	0.00347	5.203	27380		Ju_hoan_North.SDG	Miao_Jiancao	Miao_Hele	0.004896	0.000516	9.495	140311		China_AR_IA	Maonan_Guangxi	Miao_Baila	0.028056	0.00358	7.837	6702
China_AR_Xianbei_IA	China_SEastAsia_Coastal_LN	Miao_Jiancao	0.018699	0.003591	5.206	20720		China_AR_EN	China_SEastAsia_Coastal_LN	Miao_Hele	0.030475	0.003203	9.514	26919		LateXiongnu	Yao_Guizhou	Miao_Baila	0.004053	0.000517	7.838	138295
China_Upper_YR_LN	China_SEastAsia_Island_LN	Miao_Jiancao	0.022561	0.004325	5.217	8590		GaoHuaHua	Gejia_Kaili	Miao_Hele	0.005931	0.000623	9.514	113979		China_Wuzhuangguoliang_LN.EC	Miao_Guizhou	Miao_Baila	0.011164	0.001423	7.844	10960
China_AR_IA	China_YR_MN	Miao_Jiancao	0.028731	0.005438	5.283	6826		Yao_Guizhou	Papuan.SDG	Miao_Hele	0.00527	0.000553	9.527	138743		LateXiongnu_sarmatian	Yao_Guizhou	Miao_Baila	0.004616	0.000588	7.845	137448
Yao_Guizhou	Nanjing_Hongzhuan	Miao_Jiancao	0.001985	0.000376	5.286	136910		Ulaanzuukh_SlabGrave	China_SEastAsia_Island_LN	Miao_Hele	0.028744	0.003016	9.532	8744		Yugu_Kangle	Miao_Jiancao	Miao_Baila	0.004107	0.000523	7.849	135270
China_Wuzhuangguoliang_LN.EC	Xijia_Kaili	Miao_Jiancao	0.006978	0.001312	5.32	10537		China_SEastAsia_Island_LN	Kazakh_Nileke	Miao_Hele	0.027228	0.002849	9.556	9099		China_AR_IA	Dai.SDG	Miao_Baila	0.023895	0.003043	7.852	6935
China_SEastAsia_Island_LN	Nanjing_Xique	Miao_Jiancao	0.013529	0.002538	5.33	8786		EarlyXiongnu_rest	China_AR_IA	Miao_Hele	0.049884	0.005208	9.578	6718		Mulam_Guangxi	Miao_Jiancao	Miao_Baila	0.003469	0.000442	7.852	137041
AR33K	Gejia_Kaili	Miao_Jiancao	0.004327	0.000811	5.338	111983		Altai_MLBA	Yao_Guizhou	Miao_Hele	0.004764	0.000495	9.631	134647		Dong_Guangxi	Miao_Jiancao	Miao_Baila	0.003365	0.000428	7.861	136661
China_AR_IA	Caijia_Songlinpo	Miao_Jiancao	0.016933	0.003165	5.35	6932		Yao_Guizhou	Biaka.SDG	Miao_Hele	0.00513	0.000532	9.635	142970		Yao_Guizhou	Xibo.SDG	Miao_Baila	0.004096	0.000521	7.864	137642
GaoHuaHua	Xijia_Kaili	Miao_Jiancao	0.00309	0.000571	5.41	115086		Longlin	China_Upper_YR_IA	Miao_Hele	0.030062	0.003119	9.64	25565		GaoHuaHua	China_SEastAsia_Coastal_LN	Miao_Baila	0.013017	0.001654	7.868	70276
Hui_Sichuan	Yao_Guizhou	Miao_Jiancao	0.001603	0.000296	5.411	141190		Yao_Guizhou	Yugu_Kangle	Miao_Hele	0.004601	0.000477	9.645	137334		China_WLR_LN	China_Wuzhuangguoliang_LN.EC	Miao_Baila	0.03446	0.004378	7.872	8686
China_SEastAsia_Island_LN	Yi.SDG	Miao_Jiancao	0.012279	0.002268	5.413	8938		China_SEastAsia_Island_LN	Gelao_Hunan	Miao_Hele	0.022509	0.002333	9.648	8842		China_Wuzhuangguoliang_LN.EC	Papuan.SDG	Miao_Baila	0.026947	0.003422	7.874	10478
BaBanQinCen	GaoHuaHua	Miao_Jiancao	0.008202	0.001512	5.423	79502		Yao_Guizhou	Mandenka.SDG	Miao_Hele	0.005107	0.000528	9.671	143250		China_SEastAsia_Island_LN	Sardinian.SDG	Miao_Baila	0.030529	0.003877	7.875	9445
Afanasievo_Mongolia	China_AR_IA	Miao_Jiancao	0.038926	0.007175	5.426	6061		Khovsgol_LBA	Yao_Guizhou	Miao_Hele	0.004575	0.000473	9.673	133321		Miao_Jiancao	Nanjing_Gongqiao	Miao_Baila	0.003545	0.00045	7.876	135981
China_AR_IA	Taiwan_Hanben_IA	Miao_Jiancao	0.016636	0.003065	5.429	7003		EarlyXiongnu_west	China_Wuzhuangguoliang_LN.EC	Miao_Hele	0.033034	0.003411	9.685	10137		Druze.SDG	Miao_Jiancao	Miao_Baila	0.004154	0.000527	7.878	144151
China_NEastAsia_Inland_EN	Dongjia_Kaili	Miao_Jiancao	0.004749	0.000871	5.452	100776		AR19K	China_Miaozigou_MN	Miao_Hele	0.038006	0.003924	9.685	25865		Guangxi_1500BP	China_SEastAsia_Island_LN	Miao_Baila	0.035497	0.004503	7.883	8116
Longlin	Dongjia_Kaili	Miao_Jiancao	0.007144	0.001309	5.456	26964		China_AR_IA	Zhuang_Guangxi	Miao_Hele	0.021927	0.002263	9.689	7476		Yao_Guizhou	Druze.SDG	Miao_Baila	0.00452	0.000573	7.883	144236
Hani_Honghe	Yao_Guizhou	Miao_Jiancao	0.001785	0.000326	5.47	138845		China_Wuzhuangguoliang_LN.EC	Mbuti.SDG	Miao_Hele	0.031878	0.00329	9.69	11070		China_SEastAsia_Coastal_EN	China_SEastAsia_Coastal_Historic	Miao_Baila	0.027926	0.003542	7.885	27992
GaoHuaHua	Gejia_Kaili	Miao_Jiancao	0.003167	0.000579	5.474	114851		China_Upper_YR_IA	Miao_Jiancao	Miao_Hele	0.004739	0.000489	9.693	128714		Yao_Guizhou	Yugu_Minghuaxiang	Miao_Baila	0.003931	0.000498	7.889	140584
EarlyXiongnu_west	China_SEastAsia_Island_LN	Miao_Jiancao	0.024152	0.004406	5.482	8864		GaoHuaHua	Dongjia_Kaili	Miao_Hele	0.006498	0.00067	9.701	113773		Makrani.SDG	Miao_Jiancao	Miao_Baila	0.004012	0.000509	7.89	143625
China_HMMH_MN	BaBanQinCen	Miao_Jiancao	0.013453	0.002451	5.49	50876		China_NEastAsia_Coastal_EN	Miao_Jiancao	Miao_Hele	0.004858	0.0005	9.717	123138		Hani_Honghe	Miao_Jiancao	Miao_Baila	0.003628	0.00046	7.894	137472
China_SEastAsia_Island_LN	Raojia_Longshan	Miao_Jiancao	0.012001	0.002186	5.49	8844		AR14K	China_SEastAsia_Coastal_Historic	Miao_Hele	0.034918	0.00359	9.727	27034		Chandman_IA	Yao_Guizhou	Miao_Baila	0.004612	0.000584	7.897	133766
AR19K	China_SEastAsia_Coastal_Historic	Miao_Jiancao	0.020517	0.003712	5.528	30978		BantuKenya.SDG	Miao_Jiancao	Miao_Hele	0.004877	0.0005	9.747	141717		LateMed_Mongol	Yao_Guizhou	Miao_Baila	0.003969	0.000502	7.908	141198
China_AR_IA	China_NEastAsia_Coastal_EN	Miao_Jiancao	0.027563	0.00498	5.534	6555		China_YR_LBIA	Miao_Jiancao	Miao_Hele	0.004326	0.000443	9.755	133662		China_SEastAsia_Island_LN	Han_Yunnan	Miao_Baila	0.02061	0.002606	7.909	8620
Wa_Cangyuan	Yao_Guizhou	Miao_Jiancao	0.001846	0.000331	5.584	138491		China_SEastAsia_Island_LN	Nanjing_Qianjia	Miao_Hele	0.023278	0.002384	9.763	8809		Yao_Guizhou	French.SDG	Miao_Baila	0.004513	0.00057	7.915	144165
Guangxi_1500BP	China_Miaozigou_MN	Miao_Jiancao	0.013906	0.002483	5.601	32652		Yao_Guizhou	Mayan.SDG	Miao_Hele	0.004865	0.000498	9.775	139889		China_SEastAsia_Island_LN	Yoruba.SDG	Miao_Baila	0.034012	0.004294	7.921	9408
China_AR_IA	Dong_Kaili	Miao_Jiancao	0.013037	0.002325	5.607	7075		Afanasievo_Mongolia	China_SEastAsia_Coastal_Historic	Miao_Hele	0.029817	0.003048	9.781	34703		China_SEastAsia_Island_LN	China_Lahu.SDG	Miao_Baila	0.023257	0.002934	7.927	8606
Yao_Guizhou	Caijia_Songlinpo	Miao_Jiancao	0.002036	0.000363	5.616	136904		China_SEastAsia_Island_LN	Chuanqing_Bijie	Miao_Hele	0.020677	0.002114	9.781	8891		China_AR_IA	China_YR_LN	Miao_Baila	0.032044	0.00404	7.931	6677
China_AR_EN	Guangxi_1500BP	Miao_Jiancao	0.013477	0.002389	5.641	35801		China_AR_IA	Dong_Hunan	Miao_Hele	0.023735	0.002421	9.806	7215		China_Lahu.SDG	Miao_Jiancao	Miao_Baila	0.003875	0.000489	7.931	135700
China_SEastAsia_Island_LN	Mongolian_Xinjiang	Miao_Jiancao	0.014362	0.002528	5.682	9114		China_AR_IA	Sardinian.SDG	Miao_Hele	0.043181	0.004403	9.808	7444		Nepal_Mebrak_2125BP.SG	Gejia_Kaili	Miao_Baila	0.007576	0.000955	7.936	85796
China_AR_IA	Nanjing_Hongzhuan	Miao_Jiancao	0.020614	0.003622	5.691	6911		China_SEastAsia_Island_LN	Tujia.SDG	Miao_Hele	0.024036	0.00245	9.812	8817		Pathan.SDG	Miao_Jiancao	Miao_Baila	0.00402	0.000506	7.94	143784
China_SEastAsia_Island_LN	Karitiana.SDG	Miao_Jiancao	0.023533	0.004129	5.699	8839		China_AR_IA	Yi.SDG	Miao_Hele	0.028148	0.002868	9.816	7059		Hazara.SDG	Miao_Jiancao	Miao_Baila	0.003792	0.000478	7.942	141875
Yao_Guizhou	Nanjing_Guanzhai	Miao_Jiancao	0.001889	0.000331	5.705	137545		LateXiongnu_han	China_AR_IA	Miao_Hele	0.043445	0.004417	9.837	6877		China_AR_IA	Shui_Guizhou	Miao_Baila	0.020765	0.002614	7.943	7157
Baojianshan	China_SEastAsia_Island_LN	Miao_Jiancao	0.03734	0.006513	5.733	8319		Chemurchek_northAlai	China_Wuzhuangguoliang_LN.EC	Miao_Hele	0.046044	0.004679	9.842	9656		Dong_Hunan	Miao_Jiancao	Miao_Baila	0.003379	0.000425	7.95	138973
China_SEastAsia_Island_LN	Nanjing_Gongqiao	Miao_Jiancao	0.01364	0.002377	5.738	8880		China_AR_IA	Kalash.SDG	Miao_Hele	0.04174	0.00424	9.844	7373		Nepal_Mebrak_2125BP.SG	BaBanQinCen	Miao_Baila	0.019075	0.002399	7.951	54996
China_AR_IA	Ju_hoan_North.SDG	Miao_Jiancao	0.0329	0.005718	5.754	7222		China_SEastAsia_Island_LN	Uyghur.SDG	Miao_Hele	0.027428	0.002785	9.847	9226		Miao_Jiancao	Maonan_Pingtang	Miao_Baila	0.003407	0.000428	7.952	139478
China_AR_Xianbei_IA	China_SEastAsia_Coastal_Historic	Miao_Jiancao	0.035977	0.006222	5.782	9681		China_SEastAsia_Island_LN	Oroqen.SDG	Miao_Hele	0.024852	0.002521	9.857	8905		Guangxi_1500BP	Yao_Guizhou	Miao_Baila	0.005145	0.000647	7.956	109902
China_AR_IA	China_Lahu.SDG	Miao_Jiancao	0.017321	0.002983	5.807	7029		Yao_Guizhou	BantuKenya.SDG	Miao_Hele	0.005264	0.000533	9.866	142159		Yakut.SDG	Miao_Jiancao	Miao_Baila	0.003777	0.000475	7.958	140277
China_HMMH_MN	Longlin	Miao_Jiancao	0.028017	0.004818	5.815	15461		China_SEastAsia_Island_LN	Hani_Honghe	Miao_Hele	0.023762	0.002407	9.87	8922		Yao_Guizhou	Mozabite.SDG	Miao_Baila	0.004607	0.000578	7.967	143943
China_AR_EN	China_SEastAsia_Coastal_Historic	Miao_Jiancao	0.03118	0.005356	5.821	12533		China_Wuzhuangguoliang_LN.EC	Nanjing_Huangjia	Miao_Hele	0.023751	0.002405	9.875	10229		China_Miaozigou_MN	China_SEastAsia_Island_EN	Miao_Baila	0.025346	0.00318	7.971	30055
China_SEastAsia_Island_LN	Nasioi.SDG	Miao_Jiancao	0.023116	0.003963	5.833	8943		Fofonovo_EN	China_Wuzhuangguoliang_LN.EC	Miao_Hele	0.046791	0.004732	9.888	8500		Yao_Guizhou	Kalash.SDG	Miao_Baila	0.004644	0.000582	7.979	142429
Yao_Guizhou	Nasioi.SDG	Miao_Jiancao	0.00256	0.000438	5.852	138871		Mbuti.SDG	Miao_Jiancao	Miao_Hele	0.005034	0.000508	9.906	141657		Yao_Guizhou	Dongxiang_Longquan	Miao_Baila	0.003982	0.000499	7.98	141344
China_HMMH_MN	China_SEastAsia_Coastal_Historic	Miao_Jiancao	0.025563	0.004368	5.853	21280		China_SEastAsia_Island_LN	She.SDG	Miao_Hele	0.024258	0.002447	9.914	8768		Chandman_IA	China_SEastAsia_Island_LN	Miao_Baila	0.031926	0.004	7.982	8763
China_SEastAsia_Island_LN	Basque.SDG	Miao_Jiancao	0.020731	0.003534	5.866	9432		China_AR_IA	Miao_Pengshui	Miao_Hele	0.026876	0.002707	9.93	7064		China_Upper_YR_IA	China_Wuzhuangguoliang_LN.EC	Miao_Baila	0.030326	0.003797	7.987	9619
China_AR_IA	China_Upper_YR_LN	Miao_Jiancao	0.030328	0.005156	5.883	6808		China_SEastAsia_Island_LN	Dongxiang_Nalesi	Miao_Hele	0.023271	0.002342	9.934	9171		Naxi.SDG	Miao_Jiancao	Miao_Baila	0.0038	0.000476	7.991	136149
Longlin	China_WLR_LN	Miao_Jiancao	0.021536	0.003641	5.915	23788		China_SEastAsia_Island_LN	Dong_Kaili	Miao_Hele	0.021728	0.002183	9.954	8851		China_SEastAsia_Island_LN	Biaka.SDG	Miao_Baila	0.03563	0.004454	8	9338
Dushan	China_SEastAsia_Coastal_Historic	Miao_Jiancao	0.022877	0.003858	5.929	27126		Yao_Guizhou	BedouinA.SDG	Miao_Hele	0.005075	0.000509	9.972	144065		EarlyMed_Uigur	China_SEastAsia_Island_LN	Miao_Baila	0.028585	0.003568	8.011	8972
China_AR_Xianbei_IA	BaBanQinCen	Miao_Jiancao	0.020228	0.00341	5.932	22481		China_AR_IA	Naxi.SDG	Miao_Hele	0.0306	0.003068	9.973	7004		China_SEastAsia_Island_LN	BantuKenya.SDG	Miao_Baila	0.035765	0.004462	8.015	9192
China_Miaozigou_MN	China_SEastAsia_Coastal_LN	Miao_Jiancao	0.018592	0.003134	5.933	24571		BaBanQinCen	China_SEastAsia_Coastal_Historic	Miao_Hele	0.029571	0.002964	9.977	30634		China_SEastAsia_Island_LN	Naxi.SDG	Miao_Baila	0.021321	0.00266	8.016	8690
China_SEastAsia_Island_LN	Hezhen.SDG	Miao_Jiancao	0.015513	0.002612	5.938	8901		Biaka.SDG	Miao_Jiancao	Miao_Hele	0.005011	0.000501	10.011	142777		China_AR_IA	Nasioi.SDG	Miao_Baila	0.039371	0.004908	8.021	6966
AR33K	China_Wuzhuangguoliang_LN.EC	Miao_Jiancao	0.02941	0.004948	5.944	9107		China_SEastAsia_Island_LN	Manchu_Guizhou	Miao_Hele	0.02029	0.002025	10.018	9147		China_SEastAsia_Island_LN	Yakut.SDG	Miao_Baila	0.022757	0.002836	8.025	9133
Nepal_Mebrak_2125BP.SG	Gejia_Kaili	Miao_Jiancao	0.004677	0.000787	5.945	87794		AR14K	Longlin	Miao_Hele	0.039432	0.00393	10.034	21302		EarlyMed_Turk	Miao_Jiancao	Miao_Baila	0.0043	0.000536	8.029	132282
China_AR_Xianbei_IA	China_SEastAsia_Coastal_EN	Miao_Jiancao	0.023223	0.003892	5.966	21180		Dushan	China_Shimao_LN	Miao_Hele	0.021887	0.002178	10.051	65203		Bai_Heqing	Yao_Guizhou	Miao_Baila	0.003864	0.000481	8.031	138442
Baojianshan	China_Miaozigou_MN	Miao_Jiancao	0.021569	0.003612	5.972	28554		China_AR_IA	Makrani.SDG	Miao_Hele	0.040001	0.003979	10.054	7472		China_SEastAsia_Island_LN	Brahui.SDG	Miao_Baila	0.029555	0.003679	8.034	9445
Lahu_Lancang	Yao_Guizhou	Miao_Jiancao	0.002063	0.000344	5.989	137906		Ulaanzuukh_SlabGrave	Yao_Guizhou	Miao_Hele	0.004539	0.000451	10.06	134599		LateXiongnu_han	Miao_Jiancao	Miao_Baila	0.004319	0.000537	8.039	132369
China_SEastAsia_Island_EN	Yao_Guizhou	Miao_Jiancao	0.003458	0.000574	6.022	107319		AR19K	China_HMMH_MN	Miao_Hele	0.031153	0.003096	10.063	49613		China_YR_LBIA	Yao_Guizhou	Miao_Baila	0.004709	0.000585	8.046	133975
China_AR_IA	Chuanqing_Bijie	Miao_Jiancao	0.013884	0.002305	6.023	7076		China_AR_Xianbei_IA	China_Tianyuan	Miao_Hele	0.042164	0.00419	10.063	26320		Yao_Guizhou	Makrani.SDG	Miao_Baila	0.004576	0.000569	8.046	143741
China_SEastAsia_Island_LN	BantuSA.SDG	Miao_Jiancao	0.027202	0.004514	6.026	9251		Mandenka.SDG	Miao_Jiancao	Miao_Hele	0.004973	0.000494	10.071	143080		China_SEastAsia_Island_LN	Miao_Guizhou	Miao_Baila	0.014643	0.00182	8.047	9190
Chemurchek_northAlai	China_SEastAsia_Coastal_Historic	Miao_Jiancao	0.01983	0.00329	6.028	35796		China_AR_IA	Hani_Honghe	Miao_Hele	0.02865	0.002843	10.076	7107		China_AR_IA	Gelao_Hunan	Miao_Baila	0.024111	0.002989	8.068	6920
China_AR_IA	Biaka.SDG	Miao_Jiancao	0.028932	0.004794	6.035	7383		China_WLR_MN	China_SEastAsia_Coastal_Historic	Miao_Hele	0.030042	0.002981	10.077	35473		GaoHuaHua	Miao_Kaili	Miao_Baila	0.006273	0.000777	8.068	113393
Yao_Guizhou	Han.SDG	Miao_Jiancao	0.001776	0.000294	6.042	141198		Xijia_Kaili	Miao_Baila	Miao_Hele	0.003544	0.000351	10.088	134634		Yao_Guizhou	Burusho.SDG	Miao_Baila	0.004506	0.000558	8.069	143511
China_YR_LN	China_SEastAsia_Island_LN	Miao_Jiancao	0.019561	0.003236	6.044	8721		China_SEastAsia_Coastal_Historic	Dongjia_Kaili	Miao_Hele	0.012241	0.001212	10.099	36539		China_SEastAsia_Island_LN	Balochi.SDG	Miao_Baila	0.028728	0.00356	8.07	9420
Miao_Qianjiang	Yao_Guizhou	Miao_Jiancao	0.001834	0.000302	6.064	138987		China_AR_IA	Sindhi_Pakistan.SDG	Miao_Hele	0.039212	0.003882	10.1	7437		China_SEastAsia_Island_LN	Lahu_Lancang	Miao_Baila	0.022848	0.002829	8.076	8688
China_Wuzhuangguoliang_LN.EC	Miao_Kaili	Miao_Jiancao	0.008493	0.0014	6.066	10591		China_AR_IA	BedouinA.SDG	Miao_Hele	0.042008	0.004157	10.105	7463		Daur.SDG	Miao_Jiancao	Miao_Baila	0.003862	0.000478	8.087	136860
China_SEastAsia_Island_LN	Nanjing_Huangjia	Miao_Jiancao	0.018663	0.003071	6.078	8683		Yao_Guizhou	Yoruba.SDG	Miao_Hele	0.005305	0.000525	10.105	143355		China_SEastAsia_Island_LN	Xibo.SDG	Miao_Baila	0.022593	0.002793	8.089	8790
ARpost9K	China_AR_IA	Miao_Jiancao	0.03664	0.006025	6.081	5497		China_HMMH_MN	China_SEastAsia_Coastal_LN	Miao_Hele	0.025676	0.00254	10.107	46125		Nepal_Mebrak_2125BP.SG	Dongjia_Kaili	Miao_Baila	0.008006	0.00099	8.091	85661
Gaoshan_Fujian	Yao_Guizhou	Miao_Jiancao	0.002188	0.00036	6.083	137001		China_Wuzhuangguoliang_LN.EC	Nasioi.SDG	Miao_Hele	0.029093	0.002878	10.109	10562		Yao_Guizhou	Basque.SDG	Miao_Baila	0.004779	0.000591	8.093	143439
Chemurchek_northAlai	China_AR_IA	Miao_Jiancao	0.044795	0.007358	6.088	6522		Yao_Guizhou	Oroqen.SDG	Miao_Hele	0.004309	0.000426	10.121	138519		Yao_Guizhou	Orcadian.SDG	Miao_Baila	0.004745	0.000586	8.099	143115
China_AR_IA	Papuan.SDG	Miao_Jiancao	0.028554	0.004684	6.097	7066		Nepal_Mebrak_2125BP.SG	China_SEastAsia_Island_EN	Miao_Hele	0.024398	0.002409	10.127	68299		Hezhen.SDG	Miao_Jiancao	Miao_Baila	0.003876	0.000478	8.101	136396
China_AR_IA	Nanjing_Huangjia	Miao_Jiancao	0.022029	0.003612	6.099	6898		China_AR_IA	Mongolian_Guizhou	Miao_Hele	0.024793	0.002447	10.131	7109		China_SEastAsia_Island_LN	Daur.SDG	Miao_Baila	0.022308	0.002751	8.108	8797
China_SEastAsia_Island_LN	Ju_hoan_North.SDG	Miao_Jiancao	0.029754	0.004878	6.1	9162		China_Shimao_LN	China_SEastAsia_Coastal_Historic	Miao_Hele	0.027983	0.002762	10.133	35351		LateXiongnu_sarmatian	China_SEastAsia_Island_LN	Miao_Baila	0.032536	0.00401	8.115	9012
GaoHuaHua	Dongjia_Kaili	Miao_Jiancao	0.003933	0.000644	6.104	114604		Dongjia_Kaili	Miao_Baila	Miao_Hele	0.00358	0.000353	10.143	134249		China_SEastAsia_Island_LN	Mozabite.SDG	Miao_Baila	0.031329	0.003859	8.119	9457
Fofonovo_EN	China_AR_IA	Miao_Jiancao	0.046704	0.007626	6.124	5594		LateMed_Khitan	Longlin	Miao_Hele	0.033017	0.003255	10.145	25370		Burusho.SDG	Miao_Jiancao	Miao_Baila	0.004103	0.000505	8.129	143406
Dushan	China_Miaozigou_MN	Miao_Jiancao	0.026233	0.004268	6.147	21060		China_HMMH_MN	Gejia_Kaili	Miao_Hele	0.009335	0.00092	10.146	78288		China_NEastAsia_Inland_EN	Dongjia_Kaili	Miao_Baila	0.008067	0.000991	8.137	98455
China_Miaozigou_MN	Gejia_Kaili	Miao_Jiancao	0.005917	0.000961	6.155	39039		China_SEastAsia_Coastal_Historic	Ju_hoan_North.SDG	Miao_Hele	0.02699	0.002659	10.151	38278		She.SDG	Miao_Jiancao	Miao_Baila	0.00372	0.000457	8.139	135622
Longlin	Xijia_Kaili	Miao_Jiancao	0.007553	0.001226	6.161	27094		China_AR_IA	Dong_Guizhou	Miao_Hele	0.023946	0.002358	10.155	7236		Yao_Guizhou	Palestinian.SDG	Miao_Baila	0.004597	0.000565	8.141	144679
China_NEastAsia_Inland_EN	China_SEastAsia_Coastal_Historic	Miao_Jiancao	0.022375	0.003632	6.161	33511		AR33K	China_AR_Xianbei_IA	Miao_Hele	0.043312	0.004264	10.158	27982		Yao_Guizhou	Mongola.SDG	Miao_Baila	0.004515	0.000555	8.142	137297
China_SEastAsia_Island_LN	Mbuti.SDG	Miao_Jiancao	0.029267	0.004743	6.17	9289		China_AR_Xianbei_IA	Xijia_Kaili	Miao_Hele	0.012713	0.001249	10.181	33203		Miao_Jiancao	Nanjing_Qianjia	Miao_Baila	0.003584	0.00044	8.147	136136
China_AR_EN	China_Miaozigou_MN	Miao_Jiancao	0.032229	0.005221	6.173	12991		China_AR_EN	Dongjia_Kaili	Miao_Hele	0.011361	0.001116	10.182	41970		Yao_Guizhou	Sindhi_Pakistan.SDG	Miao_Baila	0.004611	0.000566	8.151	143360
China_SEastAsia_Island_LN	Mongola.SDG	Miao_Jiancao	0.015625	0.002522	6.195	8902		Nepal_Mebrak_2125BP.SG	China_SEastAsia_Coastal_LN	Miao_Hele	0.02433	0.002389	10.183	52424		Baojianshan	China_WLR_BA	Miao_Baila	0.023685	0.002902	8.162	50474
China_AR_IA	Miao.SDG	Miao_Jiancao	0.015446	0.002492	6.2	7050		China_AR_IA	Palestinian.SDG	Miao_Hele	0.041326	0.004056	10.189	7515		China_Miaozigou_MN	China_SEastAsia_Coastal_EN	Miao_Baila	0.029591	0.003621	8.171	23580
Chemurchek_southAltai	China_Wuzhuangguoliang_LN.EC	Miao_Jiancao	0.029756	0.004798	6.201	9548		AR33K	China_AR_EN	Miao_Hele	0.036499	0.003582	10.191	35918		GaoHuaHua	Miao_Guizhou	Miao_Baila	0.005387	0.000659	8.172	119825
China_SEastAsia_Island_LN	Nanjing_Guanzhai	Miao_Jiancao	0.014121	0.002277	6.203	8809		Longlin	China_WLR_MN	Miao_Hele	0.034225	0.003354	10.205	26048		China_SEastAsia_Island_LN	Italian_North.SDG	Miao_Baila	0.030864	0.003776	8.173	9429
China_AR_IA	Mbuti.SDG	Miao_Jiancao	0.032006	0.005135	6.233	7310		China_SEastAsia_Island_LN	Hazara.SDG	Miao_Hele	0.027752	0.002719	10.205	9301		Miao.SDG	Miao_Jiancao	Miao_Baila	0.003518	0.00043	8.174	136033
China_Tianyuan	China_SEastAsia_Coastal_Historic	Miao_Jiancao	0.02186	0.003505	6.237	34248		EarlyMed_Uigur	China_AR_IA	Miao_Hele	0.041477	0.004063	10.208	7138		China_AR_IA	Maonan_Pingtang	Miao_Baila	0.020825	0.002543	8.189	7213
China_SEastAsia_Island_LN	Mayan.SDG	Miao_Jiancao	0.020693	0.003317	6.239	9100		China_AR_Xianbei_IA	China_WLR_LN	Miao_Hele	0.035873	0.003514	10.208	27360		Longlin	Xijia_Kaili	Miao_Baila	0.01217	0.001486	8.189	26495
China_Miaozigou_MN	China_SEastAsia_Coastal_Historic	Miao_Jiancao	0.036654	0.005859	6.256	11541		China_HMMH_MN	China_SEastAsia_Coastal_EN	Miao_Hele	0.030037	0.002942	10.209	47677		Japanese.SDG	Miao_Jiancao	Miao_Baila	0.00366	0.000447	8.192	138962
Yao_Guizhou	Nanjing_Gongqiao	Miao_Jiancao	0.001994	0.000317	6.284	137826		China_AR_IA	She_Fujian	Miao_Hele	0.024358	0.002386	10.211	7198		Mongola.SDG	Miao_Jiancao	Miao_Baila	0.004063	0.000495	8.205	136285
China_SEastAsia_Island_LN	Nanjing_Banbian	Miao_Jiancao	0.015184	0.002408	6.306	8799		Yao_Guizhou	Xibo.SDG	Miao_Hele	0.004349	0.000425	10.227	138242		Xibo.SDG	Miao_Jiancao	Miao_Baila	0.003949	0.000481	8.211	136730
China_SEastAsia_Island_LN	Miao_Guizhou	Miao_Jiancao	0.009251	0.001463	6.322	9213		China_AR_IA	Yugu_Dahejia	Miao_Hele	0.035045	0.003424	10.235	7040		Mongolian_Xinjiang	Yao_Guizhou	Miao_Baila	0.004292	0.000523	8.212	139842
China_SEastAsia_Coastal_LN	Yao_Guizhou	Miao_Jiancao	0.003505	0.000554	6.328	80755		Guangxi_1500BP	Miao_Jiancao	Miao_Hele	0.005279	0.000516	10.235	109647		China_Miaozigou_MN	China_Tianyuan	Miao_Baila	0.029976	0.003648	8.218	29945
Maonan_Guangxi	Yao_Guizhou	Miao_Jiancao	0.002313	0.000364	6.353	137042		LateXiongnu_sarmatian	Miao_Jiancao	Miao_Hele	0.004827	0.000471	10.249	137238		Longlin	China_SEastAsia_Coastal_EN	Miao_Baila	0.032799	0.003989	8.223	20793
Nepal_Samdzong_1500BP.SG	China_AR_IA	Miao_Jiancao	0.032284	0.005081	6.354	6877		Yao_Guizhou	BedouinB.SDG	Miao_Hele	0.005306	0.000517	10.257	144042		Tujia_Qianjiang	Miao_Jiancao	Miao_Baila	0.003497	0.000424	8.24	139258
Han_Sichuan	Yao_Guizhou	Miao_Jiancao	0.001833	0.000288	6.372	141691		Yao_Guizhou	Italian_North.SDG	Miao_Hele	0.005381	0.000524	10.266	143943		Bai_Heqing	Miao_Jiancao	Miao_Baila	0.003573	0.000433	8.246	137892
China_AR_IA	She.SDG	Miao_Jiancao	0.016904	0.002651	6.376	7024		China_AR_IA	Bouyei_Guizhou	Miao_Hele	0.022997	0.002236	10.283	7342		Dong_Guizhou	Miao_Jiancao	Miao_Baila	0.003508	0.000425	8.246	139448
China_AR_IA	Nanjing_Qianjia	Miao_Jiancao	0.016561	0.002597	6.378	7049		Chandman_IA	China_AR_IA	Miao_Hele	0.049412	0.004803	10.288	6977		Miao_Pengshui	Miao_Jiancao	Miao_Baila	0.003733	0.000452	8.252	136585
China_SEastAsia_Island_LN	China_Lahu.SDG	Miao_Jiancao	0.016629	0.002605	6.384	8835		Yao_Guizhou	Sardinian.SDG	Miao_Hele	0.0055	0.000535	10.29	144001		ARpost9K	China_SEastAsia_Island_LN	Miao_Baila	0.03675	0.004449	8.26	8104
China_Wuzhuangguoliang_LN.EC	Raojia_Longshan	Miao_Jiancao	0.009853	0.001538	6.407	10568		LateMed_Khitan	China_SEastAsia_Coastal_Historic	Miao_Hele	0.028893	0.002807	10.292	34284		China_SEastAsia_Island_LN	French.SDG	Miao_Baila	0.030933	0.003745	8.26	9458
China_AR_IA	Lahu_Lancang	Miao_Jiancao	0.018524	0.00289	6.41	7035		Yao_Guizhou	French.SDG	Miao_Hele	0.005291	0.000514	10.298	144249		Yao_Guizhou	Nanjing_Banbian	Miao_Baila	0.004152	0.000502	8.269	136569
China_AR_Xianbei_IA	Guangxi_1500BP	Miao_Jiancao	0.017722	0.002755	6.433	27875		China_WLR_LN	Miao_Jiancao	Miao_Hele	0.005759	0.000559	10.299	110065		AR19K	China_AR_Xianbei_IA	Miao_Baila	0.037295	0.004508	8.273	21370
China_SEastAsia_Island_LN	Lahu_Lancang	Miao_Jiancao	0.016572	0.002575	6.437	8864		China_AR_IA	Basque.SDG	Miao_Hele	0.045621	0.004429	10.301	7434		Tujia_Yanhe	Miao_Jiancao	Miao_Baila	0.0037	0.000447	8.281	138224
China_SEastAsia_Island_LN	Adygei.SDG	Miao_Jiancao	0.022133	0.003437	6.44	9396		Yoruba.SDG	Miao_Jiancao	Miao_Hele	0.005082	0.000493	10.316	143169		Oroqen.SDG	Miao_Jiancao	Miao_Baila	0.003941	0.000476	8.281	137193
China_AR_IA	Shui_Guizhou	Miao_Jiancao	0.014567	0.002262	6.441	7200		Yao_Guizhou	Druze.SDG	Miao_Hele	0.005256	0.000509	10.32	144315		EarlyMed_Turk	China_SEastAsia_Island_LN	Miao_Baila	0.032096	0.003873	8.286	8641
China_SEastAsia_Coastal_EN	China_SEastAsia_Island_LN	Miao_Jiancao	0.038717	0.005989	6.464	7706		China_AR_IA	Italian_North.SDG	Miao_Hele	0.044537	0.004312	10.328	7435		Gaoshan_Fujian	Miao_Jiancao	Miao_Baila	0.004148	0.000501	8.287	134557
BaBanQinCen	China_SEastAsia_Island_LN	Miao_Jiancao	0.032001	0.004945	6.472	8004		China_SEastAsia_Island_LN	Dongxiang_Longquan	Miao_Hele	0.022031	0.002133	10.331	9240		China_SEastAsia_Island_LN	Pumi_Lanping	Miao_Baila	0.02167	0.002613	8.293	8836
Yao_Guizhou	Tujia.SDG	Miao_Jiancao	0.002047	0.000316	6.475	137720		Dushan	Longlin	Miao_Hele	0.049775	0.004812	10.343	20170		Yugu_Minghuaxiang	Miao_Jiancao	Miao_Baila	0.003788	0.000456	8.311	140197
China_AR_IA	Dai.SDG	Miao_Jiancao	0.017495	0.0027	6.48	7056		BedouinA.SDG	Miao_Jiancao	Miao_Hele	0.004734	0.000457	10.352	143972		China_AR_IA	Dong_Guangxi	Miao_Baila	0.023504	0.002828	8.312	6977
China_SEastAsia_Island_LN	Yoruba.SDG	Miao_Jiancao	0.026551	0.00409	6.492	9437		China_AR_IA	Han_Guangxi	Miao_Hele	0.023133	0.002232	10.364	7468		Mongolian_Xinjiang	Miao_Jiancao	Miao_Baila	0.004021	0.000484	8.313	139221
Miao_Pengshui	Yao_Guizhou	Miao_Jiancao	0.001996	0.000307	6.496	138176		China_AR_IA	Mozabite.SDG	Miao_Hele	0.043149	0.004163	10.364	7475		Miao_Jiancao	Nanjing_Xique	Miao_Baila	0.003991	0.00048	8.313	134977
China_AR_EN	Baojianshan	Miao_Jiancao	0.02406	0.003696	6.51	31596		China_AR_IA	Gelao_Daozhen	Miao_Hele	0.025432	0.002453	10.366	7137		China_NEastAsia_Inland_EN	China_Wuzhuangguoliang_LN.EC	Miao_Baila	0.043876	0.005277	8.315	8478
Longlin	China_Shimao_LN	Miao_Jiancao	0.019337	0.002967	6.517	26344		Yao_Guizhou	Balochi.SDG	Miao_Hele	0.005145	0.000496	10.37	143583		China_SEastAsia_Island_LN	Nanjing_Banbian	Miao_Baila	0.022172	0.002666	8.318	8605
China_SEastAsia_Island_EN	China_SEastAsia_Island_LN	Miao_Jiancao	0.038634	0.00592	6.526	8426		Yao_Guizhou	Palestinian.SDG	Miao_Hele	0.005325	0.000513	10.381	144716		Yao_Guizhou	Italian_North.SDG	Miao_Baila	0.004803	0.000576	8.333	143827
China_SEastAsia_Island_LN	BedouinA.SDG	Miao_Jiancao	0.022635	0.003468	6.527	9487		Nepal_Mebrak_2125BP.SG	China_SEastAsia_Coastal_EN	Miao_Hele	0.028704	0.002762	10.393	53261		China_Wuzhuangguoliang_LN.EC	China_YR_MN	Miao_Baila	0.030205	0.003624	8.334	9869
Blang_Menghai	Yao_Guizhou	Miao_Jiancao	0.002203	0.000337	6.534	138829		Yao_Guizhou	Kalash.SDG	Miao_Hele	0.005242	0.000504	10.394	142632		Dushan	China_WLR_BA	Miao_Baila	0.026988	0.003237	8.336	37151
China_AR_EN	Dongjia_Kaili	Miao_Jiancao	0.006757	0.001033	6.544	42276		LateXiongnu_sarmatian	Yao_Guizhou	Miao_Hele	0.005287	0.000508	10.403	137944		Mongolian_InnerMongolia	Yao_Guizhou	Miao_Baila	0.004069	0.000488	8.339	143363
AR14K	China_Wuzhuangguoliang_LN.EC	Miao_Jiancao	0.031223	0.004765	6.552	7033		Nepal_Samdzong_1500BP.SG	Miao_Jiancao	Miao_Hele	0.005029	0.000483	10.408	134861		Hui_Sichuan	Miao_Jiancao	Miao_Baila	0.003672	0.000439	8.356	140642
Nepal_Mebrak_2125BP.SG	Dongjia_Kaili	Miao_Jiancao	0.005578	0.000851	6.553	87598		Kalash.SDG	Miao_Jiancao	Miao_Hele	0.004812	0.000462	10.412	142436		Yao_Guizhou	Baoan_Dahejia	Miao_Baila	0.004037	0.000483	8.358	142243
China_HMMH_MN	Dushan	Miao_Jiancao	0.021311	0.00323	6.598	40140		EarlyXiongnu_rest	Miao_Jiancao	Miao_Hele	0.005002	0.00048	10.424	128647		Yao_Guizhou	Nanjing_Huangjia	Miao_Baila	0.00464	0.000555	8.358	135515
China_AR_Xianbei_IA	Baojianshan	Miao_Jiancao	0.025238	0.003823	6.602	24251		EarlyXiongnu_west	China_SEastAsia_Coastal_Historic	Miao_Hele	0.02556	0.002448	10.442	36453		Yao_Guizhou	Russian.SDG	Miao_Baila	0.004753	0.000568	8.361	143853
China_SEastAsia_Island_LN	Naxi.SDG	Miao_Jiancao	0.015855	0.0024	6.605	8883		Longlin	Miao_Kaili	Miao_Hele	0.013849	0.001326	10.445	27016		BaBanQinCen	Longlin	Miao_Baila	0.029715	0.003554	8.362	22174
China_AR_IA	Blang_Menghai	Miao_Jiancao	0.01808	0.002729	6.625	7124		Altai_MLBA	Miao_Jiancao	Miao_Hele	0.004698	0.00045	10.446	133751		Gelao_Daozhen	Miao_Jiancao	Miao_Baila	0.003664	0.000438	8.362	138194
China_SEastAsia_Island_LN	Han_Yunnan	Miao_Jiancao	0.015602	0.002354	6.628	8808		China_SEastAsia_Island_LN	Yugu_Minghuaxiang	Miao_Hele	0.02393	0.002285	10.471	9165		China_SEastAsia_Island_LN	Burusho.SDG	Miao_Baila	0.028682	0.003429	8.365	9427
EarlyXiongnu_rest	China_SEastAsia_Island_LN	Miao_Jiancao	0.025911	0.003906	6.634	8763		Chemurchek_southAltai	China_Miaozigou_MN	Miao_Hele	0.035578	0.003396	10.475	33915		Fofonovo_EN	China_SEastAsia_Coastal_Historic	Miao_Baila	0.029936	0.003576	8.371	30994
China_SEastAsia_Island_LN	Kalash.SDG	Miao_Jiancao	0.023014	0.003461	6.649	9370		Yao_Guizhou	Makrani.SDG	Miao_Hele	0.005202	0.000496	10.478	143858		China_SEastAsia_Island_LN	Russian.SDG	Miao_Baila	0.029854	0.00356	8.387	9437
Guangxi_1500BP	Yao_Guizhou	Miao_Jiancao	0.003189	0.000479	6.651	111178		China_SEastAsia_Coastal_Historic	Nasioi.SDG	Miao_Hele	0.022732	0.002168	10.487	37243		China_AR_EN	Dushan	Miao_Baila	0.0356	0.004244	8.388	22218
China_SEastAsia_Island_LN	Orcadian.SDG	Miao_Jiancao	0.023503	0.003533	6.652	9416		Nepal_Mebrak_2125BP.SG	Dongjia_Kaili	Miao_Hele	0.009756	0.00093	10.488	86965		China_SEastAsia_Island_LN	Makrani.SDG	Miao_Baila	0.030652	0.003654	8.388	9421
China_AR_IA	BantuKenya.SDG	Miao_Jiancao	0.031436	0.004707	6.679	7314		China_AR_IA	Tujia_Yanhe	Miao_Hele	0.026142	0.002492	10.491	7155		Longlin	China_NEastAsia_Inland_EN	Miao_Baila	0.035716	0.004253	8.397	23868
China_AR_IA	Maonan_Guangxi	Miao_Jiancao	0.020642	0.00309	6.681	6919		Gejia_Kaili	Miao_Baila	Miao_Hele	0.003484	0.000332	10.491	134440		Yao_Guizhou	Pathan.SDG	Miao_Baila	0.004627	0.000551	8.398	143899
Yao_Guizhou	Gelao_Daozhen	Miao_Jiancao	0.001965	0.000294	6.69	139226		China_YR_LBIA	Yao_Guizhou	Miao_Hele	0.004875	0.000464	10.5	134996		Bouyei_Guizhou	Miao_Jiancao	Miao_Baila	0.003523	0.000419	8.401	140833
China_AR_Xianbei_IA	China_Miaozigou_MN	Miao_Jiancao	0.039938	0.005958	6.703	10074		Italian_North.SDG	Miao_Jiancao	Miao_Hele	0.004976	0.000474	10.508	143804		Dongxiang_Longquan	Miao_Jiancao	Miao_Baila	0.003753	0.000447	8.403	141024
Altai_MLBA	China_SEastAsia_Island_LN	Miao_Jiancao	0.024419	0.003637	6.714	8964		China_Upper_YR_LN	China_SEastAsia_Coastal_Historic	Miao_Hele	0.025165	0.002395	10.509	35527		China_AR_IA	China_YR_LBIA	Miao_Baila	0.037809	0.004497	8.407	6569
Tujia_Qianjiang	Yao_Guizhou	Miao_Jiancao	0.001954	0.000291	6.714	139984		Mayan.SDG	Miao_Jiancao	Miao_Hele	0.004793	0.000455	10.525	139272		China_AR_EN	China_SEastAsia_Island_EN	Miao_Baila	0.027251	0.003239	8.412	33058
China_AR_IA	Mandenka.SDG	Miao_Jiancao	0.031034	0.004616	6.724	7408		AR33K	Dongjia_Kaili	Miao_Hele	0.010293	0.000978	10.526	110930		China_SEastAsia_Island_LN	Sindhi_Pakistan.SDG	Miao_Baila	0.029239	0.003472	8.422	9382
China_AR_IA	BantuSA.SDG	Miao_Jiancao	0.032655	0.004856	6.725	7284		Chandman_IA	Miao_Jiancao	Miao_Hele	0.005015	0.000476	10.54	133523		China_SEastAsia_Island_LN	Palestinian.SDG	Miao_Baila	0.031478	0.003738	8.422	9551
China_SEastAsia_Island_LN	Pumi_Lanping	Miao_Jiancao	0.015481	0.002299	6.733	8957		Yao_Guizhou	Uyghur.SDG	Miao_Hele	0.004657	0.000441	10.556	141850		Han_Gansu	Yao_Guizhou	Miao_Baila	0.004004	0.000475	8.423	141089
China_AR_IA	Maonan_Pingtang	Miao_Jiancao	0.014592	0.002164	6.742	7242		China_AR_IA	Balochi.SDG	Miao_Hele	0.041278	0.00391	10.557	7438		China_SEastAsia_Island_LN	Pathan.SDG	Miao_Baila	0.029268	0.003472	8.43	9460
China_SEastAsia_Coastal_Historic	Dongjia_Kaili	Miao_Jiancao	0.007846	0.001163	6.745	36783		LateXiongnu	Yao_Guizhou	Miao_Hele	0.004461	0.000422	10.566	138910		Zhuang_Guangxi	Miao_Jiancao	Miao_Baila	0.003598	0.000427	8.431	143440
China_SEastAsia_Island_LN	Daur.SDG	Miao_Jiancao	0.016166	0.00239	6.765	8942		China_AR_IA	Mongola.SDG	Miao_Hele	0.034441	0.003255	10.581	7007		China_AR_IA	Nanjing_Gongqiao	Miao_Baila	0.025734	0.003049	8.439	6915
Nepal_Mebrak_2125BP.SG	BaBanQinCen	Miao_Jiancao	0.014532	0.002148	6.766	57752		Longlin	China_Upper_YR_LN	Miao_Hele	0.029982	0.002833	10.582	26039		LateMed_Mongol	Miao_Jiancao	Miao_Baila	0.003795	0.00045	8.442	140854
China_SEastAsia_Island_LN	Yakut.SDG	Miao_Jiancao	0.016987	0.002511	6.766	9217		Yao_Guizhou	Hezhen.SDG	Miao_Hele	0.004489	0.000424	10.585	137968		Yao_Guizhou	Nasioi.SDG	Miao_Baila	0.005383	0.000637	8.453	137885
China_SEastAsia_Island_LN	Balochi.SDG	Miao_Jiancao	0.021906	0.003237	6.767	9445		China_NEastAsia_Inland_EN	Gejia_Kaili	Miao_Hele	0.009464	0.000894	10.589	100250		Baojianshan	China_SEastAsia_Coastal_Historic	Miao_Baila	0.03188	0.003767	8.463	31127
Nepal_Mebrak_2125BP.SG	Dushan	Miao_Jiancao	0.020862	0.003083	6.768	45525		Yao_Guizhou	Mozabite.SDG	Miao_Hele	0.005398	0.00051	10.59	144034		China_SEastAsia_Island_LN	Mandenka.SDG	Miao_Baila	0.035904	0.004242	8.465	9384
China_NEastAsia_Inland_EN	Gejia_Kaili	Miao_Jiancao	0.005209	0.000769	6.774	101057		French.SDG	Miao_Jiancao	Miao_Hele	0.00493	0.000466	10.59	144152		China_Wuzhuangguoliang_LN.EC	Ju_hoan_North.SDG	Miao_Baila	0.031262	0.003691	8.469	10789
China_SEastAsia_Island_LN	Italian_North.SDG	Miao_Jiancao	0.023212	0.003421	6.785	9470		China_SEastAsia_Coastal_Historic	Xijia_Kaili	Miao_Hele	0.013404	0.001265	10.597	36709		China_SEastAsia_Island_LN	Nanjing_Qianjia	Miao_Baila	0.021885	0.002582	8.474	8690
China_AR_IA	Gelao_Hunan	Miao_Jiancao	0.017458	0.002569	6.797	7052		China_SEastAsia_Coastal_Historic	Mbuti.SDG	Miao_Hele	0.027261	0.002571	10.603	38813		LateMed_Khitan	China_Wuzhuangguoliang_LN.EC	Miao_Baila	0.033793	0.003983	8.484	9005
Fofonovo_EN	Gejia_Kaili	Miao_Jiancao	0.00486	0.000714	6.803	101454		Nepal_Mebrak_2125BP.SG	China_AR_EN	Miao_Hele	0.040476	0.003817	10.604	27433		China_HMMH_MN	Gejia_Kaili	Miao_Baila	0.008815	0.001039	8.485	77160
China_NEastAsia_Coastal_EN	China_SEastAsia_Island_LN	Miao_Jiancao	0.026657	0.003919	6.803	8676		AR19K	Dushan	Miao_Hele	0.033451	0.003153	10.61	53986		LateXiongnu_han	China_SEastAsia_Island_LN	Miao_Baila	0.030915	0.003641	8.492	8518
China_AR_IA	Yugu_Kangle	Miao_Jiancao	0.024839	0.003651	6.804	6975		Sardinian.SDG	Miao_Jiancao	Miao_Hele	0.005074	0.000478	10.611	143838		Baoan_Dahejia	Miao_Jiancao	Miao_Baila	0.003781	0.000445	8.496	142093
EarlyMed_Uigur	China_SEastAsia_Island_LN	Miao_Jiancao	0.021808	0.003205	6.805	9128		China_Tianyuan	Dongjia_Kaili	Miao_Hele	0.010601	0.000998	10.62	102662		China_AR_IA	Tujia.SDG	Miao_Baila	0.025761	0.003029	8.504	6912
China_SEastAsia_Island_LN	Mozabite.SDG	Miao_Jiancao	0.023933	0.003517	6.805	9494		China_Wuzhuangguoliang_LN.EC	BantuKenya.SDG	Miao_Hele	0.032066	0.003014	10.638	11052		Han_Guangdong	Miao_Jiancao	Miao_Baila	0.003633	0.000427	8.518	143351
Chemurchek_southAltai	China_AR_IA	Miao_Jiancao	0.055519	0.008116	6.841	6251		Yao_Guizhou	Brahui.SDG	Miao_Hele	0.005196	0.000488	10.648	143796		EarlyXiongnu_west	China_AR_IA	Miao_Baila	0.047466	0.005558	8.54	6571
AR19K	China_AR_Xianbei_IA	Miao_Jiancao	0.030176	0.004411	6.841	22460		China_AR_IA	Han_Hainan	Miao_Hele	0.024596	0.002309	10.651	7442		Yao_Guizhou	Japanese.SDG	Miao_Baila	0.0042	0.000492	8.541	139278
China_SEastAsia_Island_LN	Biaka.SDG	Miao_Jiancao	0.028891	0.004224	6.841	9393		China_AR_IA	Han_Guangdong	Miao_Hele	0.024261	0.002275	10.664	7471		Han_Guangxi	Miao_Jiancao	Miao_Baila	0.003664	0.000428	8.555	143325
Han_Chongqing	Yao_Guizhou	Miao_Jiancao	0.001964	0.000287	6.843	143123		China_AR_IA	Druze.SDG	Miao_Hele	0.044998	0.00422	10.664	7493		Han_Hainan	Miao_Jiancao	Miao_Baila	0.00369	0.000431	8.555	142767
China_AR_IA	China_YR_LN	Miao_Jiancao	0.025485	0.003723	6.846	6912		Chandman_IA	Yao_Guizhou	Miao_Hele	0.005359	0.000502	10.675	134474		Mongolian_InnerMongolia	Miao_Jiancao	Miao_Baila	0.003808	0.000445	8.565	143258
China_SEastAsia_Island_LN	Sardinian.SDG	Miao_Jiancao	0.02399	0.003494	6.866	9483		China_AR_IA	Tanka_Fujian	Miao_Hele	0.025666	0.002403	10.682	7281		China_AR_IA	Nanjing_Xique	Miao_Baila	0.029542	0.003445	8.574	6751
China_SEastAsia_Island_LN	Brahui.SDG	Miao_Jiancao	0.022862	0.003322	6.882	9482		Guangxi_1500BP	Longlin	Miao_Hele	0.032099	0.003002	10.691	25417		Yao_Guizhou	Hui_Dahejia	Miao_Baila	0.004224	0.000492	8.592	141178
Guangxi_1500BP	China_SEastAsia_Island_LN	Miao_Jiancao	0.029269	0.004249	6.888	8488		Yao_Guizhou	Nasioi.SDG	Miao_Hele	0.00553	0.000517	10.695	138565		China_SEastAsia_Island_LN	Tu.SDG	Miao_Baila	0.021841	0.002541	8.594	8969
Khovsgol_LBA	China_SEastAsia_Island_LN	Miao_Jiancao	0.021513	0.00312	6.896	8920		China_AR_IA	Hui_Sanya	Miao_Hele	0.026939	0.002518	10.698	7384		Han_Guizhou	Miao_Jiancao	Miao_Baila	0.003636	0.000423	8.595	140547
GaoHuaHua	China_SEastAsia_Coastal_LN	Miao_Jiancao	0.010488	0.001518	6.908	73542		China_Wuzhuangguoliang_LN.EC	Nanjing_Hongzhuan	Miao_Hele	0.024481	0.002288	10.701	10234		Dongxiang_Nalesi	Miao_Jiancao	Miao_Baila	0.00391	0.000455	8.603	140065
China_SEastAsia_Island_LN	Xibo.SDG	Miao_Jiancao	0.016508	0.002388	6.913	8936		Nepal_Mebrak_2125BP.SG	Gejia_Kaili	Miao_Hele	0.009037	0.000844	10.708	87100		Han_Gansu	Miao_Jiancao	Miao_Baila	0.003793	0.000441	8.604	140817
Chemurchek_southAltai	Gejia_Kaili	Miao_Jiancao	0.004984	0.00072	6.921	116027		China_SEastAsia_Island_LN	Blang_Menghai	Miao_Hele	0.026436	0.002469	10.708	8928		Tanka_Fujian	Miao_Jiancao	Miao_Baila	0.003721	0.000432	8.605	139897
China_HMMH_MN	Gejia_Kaili	Miao_Jiancao	0.005776	0.000834	6.922	79011		China_AR_IA	Surui.SDG	Miao_Hele	0.057263	0.005345	10.713	6919		Hui_Dahejia	Miao_Jiancao	Miao_Baila	0.003887	0.000452	8.605	140858
China_SEastAsia_Island_LN	Tu.SDG	Miao_Jiancao	0.015236	0.0022	6.926	9064		Yao_Guizhou	Burusho.SDG	Miao_Hele	0.005072	0.000473	10.727	143619		Wa_Cangyuan	Miao_Jiancao	Miao_Baila	0.004044	0.00047	8.612	136892
China_SEastAsia_Island_LN	BantuKenya.SDG	Miao_Jiancao	0.029827	0.004289	6.955	9288		EarlyMed_Uigur	Yao_Guizhou	Miao_Hele	0.005125	0.000477	10.743	138612		China_AR_IA	Han_Yunnan	Miao_Baila	0.028158	0.003269	8.613	6846
Tanka_Fujian	Yao_Guizhou	Miao_Jiancao	0.002054	0.000295	6.973	140449		Chemurchek_northAlai	China_Miaozigou_MN	Miao_Hele	0.035073	0.003263	10.749	35257		Han.SDG	Miao_Jiancao	Miao_Baila	0.00376	0.000436	8.616	140773
China_AR_Xianbei_IA	Miao_Kaili	Miao_Jiancao	0.007699	0.001103	6.978	33639		Yao_Guizhou	Sindhi_Pakistan.SDG	Miao_Hele	0.005353	0.000498	10.749	143437		China_SEastAsia_Island_LN	Dong_Kaili	Miao_Baila	0.020634	0.002392	8.625	8773
China_SEastAsia_Island_LN	French.SDG	Miao_Jiancao	0.023647	0.003386	6.983	9493		China_Wuzhuangguoliang_LN.EC	Yoruba.SDG	Miao_Hele	0.03142	0.002922	10.752	11289		Yao_Guizhou	Han_Shanxi	Miao_Baila	0.004113	0.000477	8.627	143920
Chandman_IA	China_SEastAsia_Island_LN	Miao_Jiancao	0.025995	0.003721	6.986	8984		Yao_Guizhou	Orcadian.SDG	Miao_Hele	0.005602	0.000521	10.754	143358		Yao_Guizhou	Han_Shandong	Miao_Baila	0.004135	0.000479	8.629	144082
EarlyMed_Turk	China_SEastAsia_Island_LN	Miao_Jiancao	0.024438	0.003498	6.987	8894		China_Wuzhuangguoliang_LN.EC	China_YR_LBIA	Miao_Hele	0.031438	0.002918	10.773	10172		Shui_Guizhou	Miao_Jiancao	Miao_Baila	0.003643	0.000421	8.647	138447
China_AR_IA	Yoruba.SDG	Miao_Jiancao	0.031432	0.004493	6.996	7414		China_SEastAsia_Coastal_Historic	Surui.SDG	Miao_Hele	0.027885	0.002587	10.78	36327		Tu.SDG	Miao_Jiancao	Miao_Baila	0.004029	0.000466	8.648	138176
Yao_Guizhou	Tujia_Yanhe	Miao_Jiancao	0.002132	0.000304	7.008	139249		Fofonovo_EN	Longlin	Miao_Hele	0.042699	0.00396	10.782	24083		Hui_Guizhou	Miao_Jiancao	Miao_Baila	0.003786	0.000437	8.655	140982
LateXiongnu_sarmatian	China_SEastAsia_Island_LN	Miao_Jiancao	0.026211	0.003729	7.029	9173		China_AR_IA	Tujia_Qianjiang	Miao_Hele	0.025857	0.002397	10.786	7226		Salar_Dahejia	Miao_Jiancao	Miao_Baila	0.003857	0.000446	8.657	141302
Fofonovo_EN	China_SEastAsia_Coastal_Historic	Miao_Jiancao	0.023395	0.003326	7.034	32657		Ulaanzuukh_SlabGrave	Miao_Jiancao	Miao_Hele	0.004687	0.000434	10.787	133508		Dai_Yunnan	Miao_Jiancao	Miao_Baila	0.003755	0.000434	8.659	139524
China_SEastAsia_Island_LN	Sindhi_Pakistan.SDG	Miao_Jiancao	0.022155	0.003148	7.039	9429		China_Wuzhuangguoliang_LN.EC	Biaka.SDG	Miao_Hele	0.033466	0.003101	10.792	11221		Yao_Guizhou	Dongxiang_Nalesi	Miao_Baila	0.004362	0.000503	8.67	140508
China_SEastAsia_Island_LN	Nanjing_Qianjia	Miao_Jiancao	0.015628	0.002219	7.043	8876		China_SEastAsia_Coastal_Historic	China_SEastAsia_Island_EN	Miao_Hele	0.033225	0.003078	10.794	33790		China_SEastAsia_Coastal_Historic	Dongjia_Kaili	Miao_Baila	0.012237	0.001409	8.685	35916
China_SEastAsia_Island_LN	Mandenka.SDG	Miao_Jiancao	0.028791	0.004078	7.06	9435		China_SEastAsia_Island_LN	Tujia_Yanhe	Miao_Hele	0.023141	0.002143	10.8	9035		China_SEastAsia_Island_LN	BedouinB.SDG	Miao_Baila	0.033334	0.003837	8.688	9457
BaBanQinCen	Longlin	Miao_Jiancao	0.023921	0.003381	7.074	23261		Dushan	China_WLR_MN	Miao_Hele	0.024614	0.002278	10.804	65446		China_AR_IA	Nanjing_Guanzhai	Miao_Baila	0.027452	0.00316	8.689	6825
AR14K	Gejia_Kaili	Miao_Jiancao	0.005454	0.00077	7.083	67012		China_AR_EN	China_WLR_BA	Miao_Hele	0.045047	0.004169	10.805	23442		China_SEastAsia_Island_LN	Druze.SDG	Miao_Baila	0.032853	0.003781	8.689	9485
China_SEastAsia_Island_LN	Miao.SDG	Miao_Jiancao	0.014691	0.002073	7.088	8871		China_SEastAsia_Island_LN	Hui_Dahejia	Miao_Hele	0.023075	0.002136	10.805	9238		She_Fujian	Miao_Jiancao	Miao_Baila	0.003786	0.000436	8.691	139079
China_Tianyuan	Gejia_Kaili	Miao_Jiancao	0.005808	0.000819	7.092	103655		Yao_Guizhou	Yugu_Dahejia	Miao_Hele	0.004788	0.000443	10.81	138296		Fofonovo_EN	China_Wuzhuangguoliang_LN.EC	Miao_Baila	0.042158	0.004846	8.7	8322
Baojianshan	China_SEastAsia_Coastal_Historic	Miao_Jiancao	0.02551	0.003593	7.1	32826		Chemurchek_southAltai	China_AR_EN	Miao_Hele	0.036045	0.003334	10.811	37188		Han_Chongqing	Miao_Jiancao	Miao_Baila	0.003711	0.000426	8.704	143049
GaoHuaHua	Miao_Kaili	Miao_Jiancao	0.004181	0.000588	7.113	115565		China_SEastAsia_Coastal_Historic	China_SEastAsia_Coastal_LN	Miao_Hele	0.033502	0.003099	10.812	29477		Han_Henan	Miao_Jiancao	Miao_Baila	0.003795	0.000436	8.708	144311
Manchu_Guizhou	Yao_Guizhou	Miao_Jiancao	0.001984	0.000279	7.114	140216		China_AR_IA	French.SDG	Miao_Hele	0.046362	0.004287	10.815	7473		China_SEastAsia_Island_LN	Miao.SDG	Miao_Baila	0.02052	0.002355	8.712	8749
Baojianshan	China_WLR_BA	Miao_Jiancao	0.01987	0.002789	7.124	53032		Russian.SDG	Miao_Jiancao	Miao_Hele	0.004994	0.000462	10.815	143861		AR14K	China_Miaozigou_MN	Miao_Baila	0.036381	0.004175	8.714	20005
GaoHuaHua	Miao_Guizhou	Miao_Jiancao	0.003435	0.000482	7.128	120183		China_SEastAsia_Island_LN	Bai_Heqing	Miao_Hele	0.024656	0.002279	10.817	8997		Han_Sichuan	Miao_Jiancao	Miao_Baila	0.003732	0.000428	8.725	141386
China_SEastAsia_Island_LN	Russian.SDG	Miao_Jiancao	0.023115	0.003237	7.141	9475		China_SEastAsia_Island_LN	Hui_Sichuan	Miao_Hele	0.022188	0.00205	10.821	9239		Han_Fujian	Miao_Jiancao	Miao_Baila	0.003742	0.000429	8.728	142741
China_SEastAsia_Island_LN	Pathan.SDG	Miao_Jiancao	0.02229	0.003121	7.143	9485		Nepal_Mebrak_2125BP.SG	China_Tianyuan	Miao_Hele	0.032539	0.003006	10.823	67532		Yao_Guizhou	Salar_Dahejia	Miao_Baila	0.0043	0.000492	8.742	141585
Afanasievo_Mongolia	China_Wuzhuangguoliang_LN.EC	Miao_Jiancao	0.029074	0.004068	7.147	9418		China_AR_IA	Bai_Heqing	Miao_Hele	0.028115	0.002598	10.823	7118		Han_Shanxi	Miao_Jiancao	Miao_Baila	0.003805	0.000435	8.742	143877
China_SEastAsia_Island_LN	Burusho.SDG	Miao_Jiancao	0.022055	0.003083	7.154	9452		Khovsgol_LBA	Miao_Jiancao	Miao_Hele	0.004709	0.000435	10.827	132362		Nepal_Mebrak_2125BP.SG	China_Miaozigou_MN	Miao_Baila	0.035017	0.004005	8.743	24423
LateMed_Khitan	China_Wuzhuangguoliang_LN.EC	Miao_Jiancao	0.027351	0.003821	7.158	9417		AR14K	Gejia_Kaili	Miao_Hele	0.009658	0.000892	10.83	66489		Han_Shandong	Miao_Jiancao	Miao_Baila	0.003818	0.000436	8.754	144070
Yao_Guizhou	China_Lahu.SDG	Miao_Jiancao	0.002434	0.00034	7.162	137710		China_Wuzhuangguoliang_LN.EC	BantuSA.SDG	Miao_Hele	0.033985	0.003137	10.833	10977		China_Wuzhuangguoliang_LN.EC	Mbuti.SDG	Miao_Baila	0.030686	0.003503	8.759	10997
China_AR_Xianbei_IA	China_SEastAsia_Island_EN	Miao_Jiancao	0.023481	0.003276	7.167	26905		China_SEastAsia_Island_LN	Gelao_Daozhen	Miao_Hele	0.023152	0.002137	10.833	9047		Lahu_Lancang	Yao_Guizhou	Miao_Baila	0.004628	0.000527	8.774	136869
AR33K	China_SEastAsia_Coastal_Historic	Miao_Jiancao	0.026063	0.003632	7.176	33451		China_SEastAsia_Island_LN	Salar_Dahejia	Miao_Hele	0.023525	0.002171	10.836	9281		China_AR_IA	Nanjing_Banbian	Miao_Baila	0.028911	0.003293	8.778	6830
China_Tianyuan	China_Wuzhuangguoliang_LN.EC	Miao_Jiancao	0.035938	0.005004	7.181	8938		China_AR_IA	Orcadian.SDG	Miao_Hele	0.046666	0.004305	10.84	7388		China_AR_IA	Miao_Qianjiang	Miao_Baila	0.024596	0.002802	8.779	7082
China_Miaozigou_MN	China_WLR_BA	Miao_Jiancao	0.028256	0.003926	7.197	21798		Yao_Guizhou	Tu.SDG	Miao_Hele	0.004408	0.000406	10.844	139249		China_SEastAsia_Island_LN	Chuanqing_Bijie	Miao_Baila	0.019381	0.002208	8.779	8832
Mongolian_Guizhou	Yao_Guizhou	Miao_Jiancao	0.002188	0.000304	7.203	138938		China_SEastAsia_Island_LN	Miao_Pengshui	Miao_Hele	0.024268	0.002237	10.846	8909		AR33K	China_SEastAsia_Coastal_Historic	Miao_Baila	0.033865	0.003855	8.786	31854
China_Miaozigou_MN	Dongjia_Kaili	Miao_Jiancao	0.007788	0.001081	7.204	38958		Nepal_Mebrak_2125BP.SG	AR14K	Miao_Hele	0.031722	0.002924	10.849	44504		Miao_Qianjiang	Miao_Jiancao	Miao_Baila	0.003871	0.000441	8.787	137755
China_AR_IA	Wa_Cangyuan	Miao_Jiancao	0.020346	0.002818	7.221	7089		Dushan	China_WLR_LN	Miao_Hele	0.026247	0.002419	10.852	57719		Chemurchek_northAlai	China_Wuzhuangguoliang_LN.EC	Miao_Baila	0.041855	0.004763	8.788	9428
China_AR_IA	Nanjing_Gongqiao	Miao_Jiancao	0.019691	0.002727	7.221	7038		China_Wuzhuangguoliang_LN.EC	Caijia_Songlinpo	Miao_Hele	0.023223	0.00214	10.853	10270		China_AR_Xianbei_IA	China_WLR_BA	Miao_Baila	0.039875	0.004528	8.806	17491
China_WLR_BA	China_SEastAsia_Coastal_EN	Miao_Jiancao	0.019461	0.002691	7.232	45766		LateXiongnu_sarmatian	China_AR_IA	Miao_Hele	0.049865	0.004593	10.857	7144		China_AR_IA	Wa_Cangyuan	Miao_Baila	0.027333	0.003103	8.809	6965
Han_Fujian	Yao_Guizhou	Miao_Jiancao	0.002087	0.000288	7.243	142831		Orcadian.SDG	Miao_Jiancao	Miao_Hele	0.005144	0.000474	10.859	143145		Han_Shaanxi	Miao_Jiancao	Miao_Baila	0.003845	0.000436	8.816	143805
China_Upper_YR_IA	China_Wuzhuangguoliang_LN.EC	Miao_Jiancao	0.025447	0.00351	7.249	10027		China_SEastAsia_Island_LN	Japanese.SDG	Miao_Hele	0.023527	0.002165	10.865	9087		Ulaanzuukh_SlabGrave	China_SEastAsia_Island_LN	Miao_Baila	0.028014	0.003177	8.819	8638
China_SEastAsia_Island_LN	Makrani.SDG	Miao_Jiancao	0.023792	0.003276	7.261	9458		China_Miaozigou_MN	China_NEastAsia_Inland_EN	Miao_Hele	0.041025	0.003772	10.876	30246		China_AR_IA	Manchu_Guizhou	Miao_Baila	0.023487	0.002661	8.825	7231
China_SEastAsia_Island_LN	Palestinian.SDG	Miao_Jiancao	0.024297	0.003346	7.262	9563		China_SEastAsia_Island_LN	Mulam_Guangxi	Miao_Hele	0.023897	0.002196	10.884	8910		China_HMMH_MN	Baojianshan	Miao_Baila	0.02533	0.002866	8.838	52461
Chemurchek_northAlai	Gejia_Kaili	Miao_Jiancao	0.005053	0.000695	7.269	122383		Nepal_Mebrak_2125BP.SG	China_WLR_BA	Miao_Hele	0.031786	0.00292	10.885	46359		Yao_Guizhou	Caijia_Songlinpo	Miao_Baila	0.004658	0.000527	8.839	135625
China_AR_IA	Nasioi.SDG	Miao_Jiancao	0.032119	0.004412	7.28	7079		Palestinian.SDG	Miao_Jiancao	Miao_Hele	0.004961	0.000456	10.89	144678		Yao_Guizhou	Han_Henan	Miao_Baila	0.004211	0.000476	8.843	144319
China_Miaozigou_MN	China_SEastAsia_Coastal_EN	Miao_Jiancao	0.02559	0.003514	7.282	24760		Yao_Guizhou	Russian.SDG	Miao_Hele	0.005517	0.000506	10.893	143990		China_WLR_BA	China_SEastAsia_Coastal_EN	Miao_Baila	0.024847	0.002808	8.848	43561
China_AR_IA	Dong_Guangxi	Miao_Jiancao	0.017435	0.002392	7.29	7076		Yao_Guizhou	Adygei.SDG	Miao_Hele	0.005512	0.000506	10.898	143043		China_SEastAsia_Island_LN	Hani_Honghe	Miao_Baila	0.022511	0.002542	8.856	8849
China_SEastAsia_Island_LN	Chuanqing_Bijie	Miao_Jiancao	0.013924	0.00191	7.292	8936		ARpost9K	China_Wuzhuangguoliang_LN.EC	Miao_Hele	0.038953	0.003574	10.899	8618		Nepal_Mebrak_2125BP.SG	Baojianshan	Miao_Baila	0.024765	0.002795	8.861	59425
China_AR_EN	Dushan	Miao_Jiancao	0.028877	0.003959	7.295	23419		Longlin	China_YR_MN	Miao_Hele	0.031418	0.002881	10.906	26081		Fofonovo_EN	Gejia_Kaili	Miao_Baila	0.008343	0.00094	8.875	99173
China_SEastAsia_Island_LN	Druze.SDG	Miao_Jiancao	0.024934	0.003412	7.308	9520		China_Wuzhuangguoliang_LN.EC	China_Lahu.SDG	Miao_Hele	0.021544	0.001974	10.911	10421		LateXiongnu	Miao_Jiancao	Miao_Baila	0.004226	0.000476	8.879	137674
BaBanQinCen	Yao_Guizhou	Miao_Jiancao	0.004074	0.000554	7.346	88508		Yao_Guizhou	Basque.SDG	Miao_Hele	0.005663	0.000519	10.912	143586		China_Wuzhuangguoliang_LN.EC	Nanjing_Huangjia	Miao_Baila	0.022578	0.002542	8.88	10048
China_AR_IA	Manchu_Guizhou	Miao_Jiancao	0.016528	0.002249	7.35	7261		LateXiongnu	China_SEastAsia_Island_LN	Miao_Hele	0.030359	0.002782	10.913	9053		Han_Shaanxi	Yao_Guizhou	Miao_Baila	0.004247	0.000478	8.885	143822
LateXiongnu_han	China_SEastAsia_Island_LN	Miao_Jiancao	0.024129	0.003281	7.355	8790		China_SEastAsia_Coastal_Historic	BantuSA.SDG	Miao_Hele	0.026174	0.002397	10.918	38655		Hani_Honghe	Yao_Guizhou	Miao_Baila	0.004501	0.000505	8.916	138115
Dushan	China_WLR_BA	Miao_Jiancao	0.02238	0.003041	7.358	39054		Longlin	China_SEastAsia_Coastal_LN	Miao_Hele	0.035893	0.003284	10.931	22197		AR33K	Gejia_Kaili	Miao_Baila	0.008915	0.000999	8.924	109616
China_SEastAsia_Island_LN	BedouinB.SDG	Miao_Jiancao	0.025677	0.003489	7.359	9491		Longlin	China_SEastAsia_Island_EN	Miao_Hele	0.043132	0.003944	10.935	24863		Yao_Guizhou	Nanjing_Qianjia	Miao_Baila	0.00429	0.000481	8.924	136918
China_AR_IA	Han_Yunnan	Miao_Jiancao	0.021442	0.002908	7.373	7008		LateXiongnu_han	Miao_Jiancao	Miao_Hele	0.004547	0.000416	10.94	133202		China_AR_IA	Li_Hainan	Miao_Baila	0.022835	0.002556	8.934	7411
Dai_Yunnan	Yao_Guizhou	Miao_Jiancao	0.002221	0.000301	7.375	140202		China_YR_LN	Yao_Guizhou	Miao_Hele	0.004779	0.000437	10.941	136320		Hui_Guizhou	Yao_Guizhou	Miao_Baila	0.004395	0.000492	8.939	141191
China_SEastAsia_Coastal_EN	China_SEastAsia_Coastal_Historic	Miao_Jiancao	0.024126	0.003263	7.395	29448		Mozabite.SDG	Miao_Jiancao	Miao_Hele	0.005049	0.00046	10.985	143910		EarlyXiongnu_west	China_Wuzhuangguoliang_LN.EC	Miao_Baila	0.031421	0.003508	8.958	9962
China_AR_Xianbei_IA	China_WLR_BA	Miao_Jiancao	0.032084	0.004337	7.397	18359		Miao_Jiancao	Caijia_Songlinpo	Miao_Hele	0.004498	0.000409	10.988	135343		Li_Hainan	Miao_Jiancao	Miao_Baila	0.003927	0.000438	8.968	142550
Han_Guizhou	Yao_Guizhou	Miao_Jiancao	0.002102	0.000284	7.411	140939		China_SEastAsia_Island_LN	Dai.SDG	Miao_Hele	0.026418	0.002402	10.996	8811		Chemurchek_southAltai	China_SEastAsia_Coastal_Historic	Miao_Baila	0.033202	0.003701	8.972	33916
China_AR_IA	China_YR_LBIA	Miao_Jiancao	0.031939	0.004301	7.426	6853		Dushan	China_Upper_YR_IA	Miao_Hele	0.022678	0.00206	11.01	63953		China_AR_EN	China_AR_Xianbei_IA	Miao_Baila	0.054377	0.006053	8.984	10373
Yao_Guizhou	She.SDG	Miao_Jiancao	0.00227	0.000305	7.446	137574		China_SEastAsia_Coastal_Historic	Biaka.SDG	Miao_Hele	0.025788	0.002339	11.023	39330		China_AR_IA	Mulam_Guangxi	Miao_Baila	0.026029	0.00289	9.006	7009
China_AR_EN	China_SEastAsia_Island_EN	Miao_Jiancao	0.02252	0.003022	7.452	34785		Pumi_Lanping	Yao_Guizhou	Miao_Hele	0.004373	0.000397	11.028	138373		China_SEastAsia_Island_LN	Gelao_Hunan	Miao_Baila	0.02168	0.002406	9.011	8759
China_AR_IA	Nanjing_Banbian	Miao_Jiancao	0.022741	0.003038	7.485	6994		China_SEastAsia_Island_LN	Wa_Cangyuan	Miao_Hele	0.028388	0.002572	11.037	8859		China_SEastAsia_Coastal_Historic	Papuan.SDG	Miao_Baila	0.022731	0.002519	9.025	36659
China_WLR_LN	China_Wuzhuangguoliang_LN.EC	Miao_Jiancao	0.031508	0.004188	7.524	9101		Miao_Jiancao	Nanjing_Huangjia	Miao_Hele	0.004998	0.000452	11.053	135098		Nepal_Mebrak_2125BP.SG	China_SEastAsia_Island_EN	Miao_Baila	0.022377	0.002479	9.027	65909
China_AR_IA	Li_Hainan	Miao_Jiancao	0.015886	0.00211	7.528	7415		China_WLR_MN	China_Wuzhuangguoliang_LN.EC	Miao_Hele	0.04243	0.003835	11.063	10070		Chemurchek_northAlai	Gejia_Kaili	Miao_Baila	0.008035	0.00089	9.029	119696
China_SEastAsia_Island_LN	Gaoshan_Fujian	Miao_Jiancao	0.021378	0.002831	7.551	8741		Dushan	China_NEastAsia_Inland_EN	Miao_Hele	0.031074	0.002807	11.07	60011		Yao_Guizhou	Nanjing_Guanzhai	Miao_Baila	0.004427	0.00049	9.041	136397
Longlin	China_NEastAsia_Inland_EN	Miao_Jiancao	0.030953	0.004095	7.558	25121		China_SEastAsia_Island_LN	Mongolian_Guizhou	Miao_Hele	0.023085	0.002085	11.071	8990		China_SEastAsia_Island_LN	Kazakh_Nileke	Miao_Baila	0.026885	0.002972	9.045	9038
China_SEastAsia_Coastal_Historic	Papuan.SDG	Miao_Jiancao	0.017025	0.002253	7.558	37586		China_SEastAsia_Island_LN	Miao_Qianjiang	Miao_Hele	0.024156	0.00218	11.082	8989		Manchu_Guizhou	Miao_Jiancao	Miao_Baila	0.003845	0.000425	9.049	139595
China_Miaozigou_MN	China_SEastAsia_Island_EN	Miao_Jiancao	0.023217	0.003071	7.56	31614		AR19K	China_AR_EN	Miao_Hele	0.043173	0.003894	11.086	28412		China_SEastAsia_Island_LN	Gaoshan_Fujian	Miao_Baila	0.028607	0.00316	9.054	8428
China_SEastAsia_Island_LN	Hani_Honghe	Miao_Jiancao	0.016407	0.002169	7.563	8968		Basque.SDG	Miao_Jiancao	Miao_Hele	0.005244	0.000473	11.088	143406		AR19K	Longlin	Miao_Baila	0.042475	0.004672	9.092	21576
Yao_Guizhou	Hui_Sanya	Miao_Jiancao	0.002343	0.000309	7.57	142073		China_AR_IA	Dai_Yunnan	Miao_Hele	0.027375	0.002467	11.096	7247		China_Wuzhuangguoliang_LN.EC	Nasioi.SDG	Miao_Baila	0.028167	0.003097	9.095	10466
Longlin	China_SEastAsia_Coastal_EN	Miao_Jiancao	0.028433	0.003754	7.574	21803		Xibo.SDG	Miao_Jiancao	Miao_Hele	0.004455	0.000401	11.105	137277		China_AR_IA	BedouinB.SDG	Miao_Baila	0.041293	0.004539	9.097	7451
China_AR_IA	Nanjing_Xique	Miao_Jiancao	0.023157	0.003054	7.582	6949		Brahui.SDG	Miao_Jiancao	Miao_Hele	0.004953	0.000446	11.106	143681		China_AR_EN	Dongjia_Kaili	Miao_Baila	0.011063	0.001214	9.114	41295
China_AR_IA	Tujia.SDG	Miao_Jiancao	0.019542	0.002575	7.588	7035		EarlyMed_Turk	China_AR_IA	Miao_Hele	0.051563	0.004641	11.112	6885		Hui_Sichuan	Yao_Guizhou	Miao_Baila	0.004361	0.000478	9.119	140926
AR19K	Gejia_Kaili	Miao_Jiancao	0.005965	0.000783	7.618	86849		China_Upper_YR_LN	Miao_Jiancao	Miao_Hele	0.005129	0.000461	11.115	133300		China_AR_Xianbei_IA	Miao_Kaili	Miao_Baila	0.012258	0.001343	9.129	33067
Longlin	Miao_Kaili	Miao_Jiancao	0.008808	0.001155	7.624	27233		China_AR_IA	Han_Guizhou	Miao_Hele	0.025182	0.002265	11.118	7312		China_NEastAsia_Inland_EN	Gejia_Kaili	Miao_Baila	0.008863	0.000968	9.152	98677
China_Wuzhuangguoliang_LN.EC	Papuan.SDG	Miao_Jiancao	0.023606	0.003071	7.686	10713		China_AR_IA	Adygei.SDG	Miao_Hele	0.047003	0.004225	11.125	7401		China_Tianyuan	Gejia_Kaili	Miao_Baila	0.009216	0.001006	9.161	101318
China_SEastAsia_Island_LN	Dong_Kaili	Miao_Jiancao	0.015478	0.002013	7.687	8894		China_AR_IA	Burusho.SDG	Miao_Hele	0.041859	0.003762	11.126	7449		China_AR_IA	Mongolian_Guizhou	Miao_Baila	0.025474	0.00278	9.164	7061
China_SEastAsia_Island_LN	Yugu_Dahejia	Miao_Jiancao	0.021472	0.00279	7.697	8941		Guangxi_1500BP	China_WLR_BA	Miao_Hele	0.022546	0.002027	11.126	59366		China_SEastAsia_Island_LN	Yugu_Dahejia	Miao_Baila	0.027731	0.003023	9.173	8765
Gelao_Hunan	Yao_Guizhou	Miao_Jiancao	0.002374	0.000307	7.729	137922		China_SEastAsia_Island_LN	Mongolian_InnerMongolia	Miao_Hele	0.023866	0.002143	11.138	9472		Nepal_Mebrak_2125BP.SG	China_SEastAsia_Coastal_LN	Miao_Baila	0.022512	0.002452	9.181	50670
China_SEastAsia_Island_LN	Dongxiang_Longquan	Miao_Jiancao	0.015668	0.002026	7.733	9270		China_SEastAsia_Island_LN	Dong_Guangxi	Miao_Hele	0.024716	0.002219	11.138	8844		China_HMMH_MN	China_Miaozigou_MN	Miao_Baila	0.039109	0.004255	9.192	22194
Nepal_Mebrak_2125BP.SG	Baojianshan	Miao_Jiancao	0.019772	0.002556	7.735	62515		Druze.SDG	Miao_Jiancao	Miao_Hele	0.005143	0.000462	11.141	144254		EarlyXiongnu_rest	China_AR_IA	Miao_Baila	0.049658	0.005396	9.202	6522
Afanasievo_Mongolia	Gejia_Kaili	Miao_Jiancao	0.005669	0.000731	7.761	108912		Adygei.SDG	Miao_Jiancao	Miao_Hele	0.005129	0.00046	11.155	142853		BaBanQinCen	Yao_Guizhou	Miao_Baila	0.006782	0.000737	9.205	87449
China_AR_IA	Miao_Qianjiang	Miao_Jiancao	0.017989	0.002316	7.766	7160		Yao_Guizhou	Naxi.SDG	Miao_Hele	0.004527	0.000406	11.161	137654		Miao_Jiancao	Hui_Sanya	Miao_Baila	0.004051	0.000439	9.219	141833
Chuanqing_Bijie	Yao_Guizhou	Miao_Jiancao	0.002334	0.0003	7.77	138080		China_SEastAsia_Island_LN	She_Fujian	Miao_Hele	0.02276	0.002039	11.165	9098		China_Wuzhuangguoliang_LN.EC	Nanjing_Hongzhuan	Miao_Baila	0.023016	0.002493	9.231	10096
EarlyXiongnu_west	China_AR_IA	Miao_Jiancao	0.041871	0.005387	7.772	6790		BedouinB.SDG	Miao_Jiancao	Miao_Hele	0.005144	0.00046	11.17	143985		China_SEastAsia_Island_LN	Oroqen.SDG	Miao_Baila	0.024909	0.002698	9.234	8800
Chemurchek_southAltai	China_SEastAsia_Coastal_Historic	Miao_Jiancao	0.027394	0.003523	7.777	35598		Yao_Guizhou	Yakut.SDG	Miao_Hele	0.004682	0.000419	11.176	141037		Nepal_Mebrak_2125BP.SG	China_AR_Xianbei_IA	Miao_Baila	0.041495	0.004487	9.249	20813
China_SEastAsia_Island_LN	Manchu_Guizhou	Miao_Jiancao	0.013943	0.001793	7.777	9167		China_WLR_BA	China_SEastAsia_Island_EN	Miao_Hele	0.026309	0.002354	11.178	57494		China_SEastAsia_Island_LN	Hazara.SDG	Miao_Baila	0.026913	0.002908	9.254	9287
China_SEastAsia_Coastal_EN	Gejia_Kaili	Miao_Jiancao	0.005914	0.000758	7.798	81724		Yao_Guizhou	Hazara.SDG	Miao_Hele	0.004794	0.000429	11.178	142285		China_Wuzhuangguoliang_LN.EC	China_Lahu.SDG	Miao_Baila	0.019633	0.00212	9.262	10280
China_SEastAsia_Island_LN	Oroqen.SDG	Miao_Jiancao	0.018802	0.002411	7.798	8972		China_WLR_BA	China_SEastAsia_Coastal_LN	Miao_Hele	0.027684	0.002475	11.185	44685		China_Wuzhuangguoliang_LN.EC	Dong_Kaili	Miao_Baila	0.017364	0.001875	9.263	10436
China_SEastAsia_Coastal_Historic	Xijia_Kaili	Miao_Jiancao	0.008559	0.001097	7.804	36975		Yao_Guizhou	Daur.SDG	Miao_Hele	0.004632	0.000414	11.185	138316		China_AR_IA	Zhuang_Guangxi	Miao_Baila	0.022871	0.002468	9.268	7475
China_Wuzhuangguoliang_LN.EC	Ju_hoan_North.SDG	Miao_Jiancao	0.026208	0.003353	7.815	10988		Balochi.SDG	Miao_Jiancao	Miao_Hele	0.004991	0.000446	11.189	143480		China_AR_IA	Dong_Hunan	Miao_Baila	0.024283	0.002618	9.274	7185
China_WLR_BA	Gejia_Kaili	Miao_Jiancao	0.005871	0.000751	7.821	71564		Sindhi_Pakistan.SDG	Miao_Jiancao	Miao_Hele	0.00496	0.000443	11.208	143366		China_WLR_LN	China_SEastAsia_Coastal_Historic	Miao_Baila	0.030708	0.003306	9.29	30080
China_NEastAsia_Inland_EN	China_Wuzhuangguoliang_LN.EC	Miao_Jiancao	0.039032	0.004974	7.847	8914		GaoHuaHua	Miao_Kaili	Miao_Hele	0.007349	0.000655	11.215	114798		Blang_Menghai	Yao_Guizhou	Miao_Baila	0.004725	0.000509	9.292	137931
China_SEastAsia_Island_LN	Kazakh_Nileke	Miao_Jiancao	0.020558	0.002619	7.849	9160		China_HMMH_MN	Dongjia_Kaili	Miao_Hele	0.011381	0.001014	11.229	78142		China_SEastAsia_Island_LN	Dongxiang_Longquan	Miao_Baila	0.02229	0.002396	9.304	9233
China_SEastAsia_Island_LN	Dongxiang_Nalesi	Miao_Jiancao	0.016737	0.00213	7.857	9212		China_Wuzhuangguoliang_LN.EC	Gaoshan_Fujian	Miao_Hele	0.024023	0.002138	11.235	10290		Yao_Guizhou	Nanjing_Hongzhuan	Miao_Baila	0.004906	0.000527	9.313	135594
China_HMMH_MN	Baojianshan	Miao_Jiancao	0.021311	0.00271	7.863	55265		BaBanQinCen	China_NEastAsia_Inland_EN	Miao_Hele	0.02311	0.002056	11.238	74037		China_AR_EN	China_SEastAsia_Coastal_LN	Miao_Baila	0.030877	0.003313	9.32	26039
China_SEastAsia_Island_LN	Uyghur.SDG	Miao_Jiancao	0.021462	0.002726	7.874	9274		Burusho.SDG	Miao_Jiancao	Miao_Hele	0.004923	0.000438	11.244	143526		Chemurchek_southAltai	Gejia_Kaili	Miao_Baila	0.008688	0.000931	9.331	113684
AR14K	China_Miaozigou_MN	Miao_Jiancao	0.031182	0.00394	7.914	21062		China_NEastAsia_Coastal_EN	China_Wuzhuangguoliang_LN.EC	Miao_Hele	0.036812	0.003274	11.245	9809		Maonan_Guangxi	Yao_Guizhou	Miao_Baila	0.005007	0.000536	9.341	135620
Fofonovo_EN	China_Wuzhuangguoliang_LN.EC	Miao_Jiancao	0.035916	0.004537	7.916	8705		EarlyMed_Uigur	Miao_Jiancao	Miao_Hele	0.005056	0.000449	11.249	137897		Guangxi_1500BP	China_WLR_BA	Miao_Baila	0.020173	0.002158	9.349	57499
Yao_Guizhou	Miao.SDG	Miao_Jiancao	0.00239	0.000302	7.921	137856		Makrani.SDG	Miao_Jiancao	Miao_Hele	0.004893	0.000435	11.249	143747		Yao_Guizhou	Tujia.SDG	Miao_Baila	0.0046	0.000492	9.349	136899
AR13_10K	China_SEastAsia_Coastal_Historic	Miao_Jiancao	0.024864	0.003135	7.93	26411		China_AR_IA	Karitiana.SDG	Miao_Hele	0.053254	0.004726	11.268	6945		AR13_10K	China_SEastAsia_Coastal_Historic	Miao_Baila	0.031644	0.003384	9.35	25146
Taiwan_Hanben_IA	Yao_Guizhou	Miao_Jiancao	0.002844	0.000358	7.943	136616		China_AR_IA	Xibo.SDG	Miao_Hele	0.034852	0.003087	11.288	7038		China_SEastAsia_Coastal_EN	Gejia_Kaili	Miao_Baila	0.008623	0.000921	9.359	79838
Longlin	China_Upper_YR_IA	Miao_Jiancao	0.024562	0.003091	7.946	25928		Altai_MLBA	China_AR_IA	Miao_Hele	0.055266	0.004895	11.29	6967		Longlin	China_Upper_YR_IA	Miao_Baila	0.030168	0.003222	9.362	24770
China_AR_IA	Nanjing_Guanzhai	Miao_Jiancao	0.021696	0.002727	7.957	6995		China_SEastAsia_Island_LN	Baoan_Dahejia	Miao_Hele	0.023427	0.002075	11.291	9360		China_Wuzhuangguoliang_LN.EC	Dai.SDG	Miao_Baila	0.017956	0.001915	9.375	10404
BaBanQinCen	China_WLR_BA	Miao_Jiancao	0.018198	0.002287	7.958	49086		China_SEastAsia_Coastal_LN	China_SEastAsia_Island_LN	Miao_Hele	0.057939	0.005123	11.309	7767		China_SEastAsia_Island_LN	Manchu_Guizhou	Miao_Baila	0.020347	0.002169	9.379	9125
Nepal_Mebrak_2125BP.SG	China_Miaozigou_MN	Miao_Jiancao	0.030092	0.00378	7.961	25706		Miao_Guizhou	Miao_Baila	Miao_Hele	0.003446	0.000305	11.315	140038		China_SEastAsia_Island_LN	Uyghur.SDG	Miao_Baila	0.027727	0.002954	9.386	9184
China_WLR_LN	China_SEastAsia_Coastal_Historic	Miao_Jiancao	0.024242	0.00304	7.974	31711		Nepal_Samdzong_1500BP.SG	China_SEastAsia_Coastal_Historic	Miao_Hele	0.027656	0.002444	11.316	35840		Yao_Guizhou	Nanjing_Gongqiao	Miao_Baila	0.00463	0.000493	9.386	136803
China_WLR_MN	Gejia_Kaili	Miao_Jiancao	0.005249	0.000658	7.978	132880		Yao_Guizhou	Yugu_Minghuaxiang	Miao_Hele	0.00453	0.0004	11.32	140867		China_Wuzhuangguoliang_LN.EC	Caijia_Songlinpo	Miao_Baila	0.021494	0.002289	9.39	10142
China_SEastAsia_Island_LN	Gelao_Hunan	Miao_Jiancao	0.017014	0.002128	7.994	8898		Altai_MLBA	China_Wuzhuangguoliang_LN.EC	Miao_Hele	0.032957	0.002911	11.323	10448		China_Wuzhuangguoliang_LN.EC	Taiwan_Hanben_IA	Miao_Baila	0.021898	0.002332	9.391	10410
ARpost9K	China_SEastAsia_Island_LN	Miao_Jiancao	0.032843	0.004107	7.996	8460		Yao_Guizhou	Pathan.SDG	Miao_Hele	0.005458	0.000482	11.323	143960		China_HMMH_MN	China_SEastAsia_Coastal_LN	Miao_Baila	0.024472	0.002603	9.402	44588
AR13_10K	Gejia_Kaili	Miao_Jiancao	0.005655	0.000707	8	63232		Nepal_Mebrak_2125BP.SG	Guangxi_1500BP	Miao_Hele	0.021413	0.001888	11.342	70766		China_SEastAsia_Island_LN	Tujia.SDG	Miao_Baila	0.024137	0.002565	9.412	8753
AR13_10K	China_Wuzhuangguoliang_LN.EC	Miao_Jiancao	0.03767	0.004707	8.004	6736		Chemurchek_northAlai	Longlin	Miao_Hele	0.042725	0.003767	11.343	25954		Longlin	Miao_Kaili	Miao_Baila	0.01371	0.001454	9.426	26776
China_Miaozigou_MN	China_Tianyuan	Miao_Jiancao	0.027223	0.003401	8.004	31443		China_AR_IA	Brahui.SDG	Miao_Hele	0.044175	0.003891	11.353	7468		AR14K	China_SEastAsia_Coastal_Historic	Miao_Baila	0.034676	0.003674	9.439	26114
She_Fujian	Yao_Guizhou	Miao_Jiancao	0.002349	0.000293	8.025	139855		China_AR_IA	Hui_Guizhou	Miao_Hele	0.0293	0.002576	11.375	7298		China_AR_IA	Miao_Pengshui	Miao_Baila	0.027857	0.002948	9.448	6974
China_SEastAsia_Island_LN	Tujia.SDG	Miao_Jiancao	0.018019	0.00224	8.045	8873		Nepal_Mebrak_2125BP.SG	AR13_10K	Miao_Hele	0.031994	0.002812	11.377	42080		China_AR_IA	Yi.SDG	Miao_Baila	0.028652	0.003025	9.473	6973
AR19K	Longlin	Miao_Jiancao	0.036293	0.004508	8.051	22700		Yugu_Dahejia	Miao_Jiancao	Miao_Hele	0.004685	0.000412	11.378	137353		Mongolian_Guizhou	Yao_Guizhou	Miao_Baila	0.004494	0.000474	9.473	138306
Ulaanzuukh_SlabGrave	China_SEastAsia_Island_LN	Miao_Jiancao	0.022914	0.002844	8.057	8859		BaBanQinCen	Yao_Guizhou	Miao_Hele	0.006854	0.000602	11.391	88146		BaBanQinCen	China_WLR_BA	Miao_Baila	0.023247	0.002451	9.484	46811
Nepal_Mebrak_2125BP.SG	China_SEastAsia_Coastal_LN	Miao_Jiancao	0.018006	0.002233	8.064	53117		Chemurchek_southAltai	China_AR_Xianbei_IA	Miao_Hele	0.044512	0.003899	11.418	29025		China_AR_IA	Naxi.SDG	Miao_Baila	0.030908	0.003254	9.498	6897
China_SEastAsia_Island_LN	She.SDG	Miao_Jiancao	0.018098	0.002242	8.074	8840		China_HMMH_MN	China_Tianyuan	Miao_Hele	0.03465	0.003033	11.422	59417		China_AR_IA	Sardinian.SDG	Miao_Baila	0.043575	0.004568	9.54	7423
China_AR_IA	Mulam_Guangxi	Miao_Jiancao	0.019596	0.002426	8.079	7092		China_Tianyuan	China_WLR_BA	Miao_Hele	0.032035	0.002804	11.425	57077		Afanasievo_Mongolia	Gejia_Kaili	Miao_Baila	0.008298	0.000869	9.545	106872
China_SEastAsia_Island_LN	Yugu_Minghuaxiang	Miao_Jiancao	0.017813	0.002202	8.089	9207		China_Wuzhuangguoliang_LN.EC	Orcadian.SDG	Miao_Hele	0.030569	0.002675	11.428	11360		AR33K	China_Miaozigou_MN	Miao_Baila	0.035535	0.003716	9.562	31665
China_AR_IA	Zhuang_Guangxi	Miao_Jiancao	0.016349	0.00202	8.093	7478		China_AR_IA	Han_Fujian	Miao_Hele	0.026623	0.002325	11.452	7431		China_WLR_MN	China_Wuzhuangguoliang_LN.EC	Miao_Baila	0.040012	0.004183	9.565	9835
China_AR_IA	Miao_Pengshui	Miao_Jiancao	0.020951	0.002588	8.094	7100		China_SEastAsia_Island_LN	Dong_Hunan	Miao_Hele	0.022115	0.001931	11.453	9110		Wa_Cangyuan	Yao_Guizhou	Miao_Baila	0.004979	0.00052	9.582	137481
Afanasievo_Mongolia	China_SEastAsia_Coastal_Historic	Miao_Jiancao	0.024239	0.002991	8.103	35091		China_AR_IA	Han.SDG	Miao_Hele	0.026784	0.002338	11.455	7321		China_WLR_BA	Gejia_Kaili	Miao_Baila	0.009291	0.000969	9.591	69982
China_SEastAsia_Island_LN	Hazara.SDG	Miao_Jiancao	0.020757	0.002561	8.105	9328		China_SEastAsia_Island_LN	Han_Gansu	Miao_Hele	0.023485	0.002048	11.468	9260		China_SEastAsia_Island_LN	Mulam_Guangxi	Miao_Baila	0.023162	0.002414	9.594	8847
China_AR_EN	China_SEastAsia_Coastal_LN	Miao_Jiancao	0.025368	0.003128	8.11	27286		China_AR_IA	Pima.SDG	Miao_Hele	0.050993	0.004439	11.487	7051		China_AR_IA	Hani_Honghe	Miao_Baila	0.029448	0.003068	9.597	7052
China_WLR_LN	Gejia_Kaili	Miao_Jiancao	0.005151	0.000633	8.134	109594		Fofonovo_EN	China_Miaozigou_MN	Miao_Hele	0.038006	0.003305	11.498	29941		AR14K	Gejia_Kaili	Miao_Baila	0.009457	0.000984	9.611	65516
Han_Yunnan	Yao_Guizhou	Miao_Jiancao	0.002736	0.000336	8.153	137459		Chemurchek_southAltai	Gejia_Kaili	Miao_Hele	0.009461	0.000821	11.522	115246		China_AR_IA	Gelao_Daozhen	Miao_Baila	0.026555	0.002761	9.616	7115
China_SEastAsia_Island_LN	Japanese.SDG	Miao_Jiancao	0.016509	0.002021	8.168	9128		EarlyMed_Turk	Miao_Jiancao	Miao_Hele	0.005058	0.000439	11.525	133025		China_Wuzhuangguoliang_LN.EC	Gaoshan_Fujian	Miao_Baila	0.022858	0.002375	9.625	10124
Nepal_Mebrak_2125BP.SG	China_SEastAsia_Island_EN	Miao_Jiancao	0.019183	0.002344	8.185	69298		Khovsgol_LBA	China_AR_IA	Miao_Hele	0.049693	0.004311	11.527	6887		China_SEastAsia_Island_LN	Japanese.SDG	Miao_Baila	0.022105	0.002294	9.635	9044
China_Shimao_LN	Gejia_Kaili	Miao_Jiancao	0.004985	0.000607	8.217	132098		China_HMMH_MN	China_SEastAsia_Island_EN	Miao_Hele	0.028721	0.00249	11.536	60623		China_SEastAsia_Coastal_Historic	China_SEastAsia_Island_EN	Miao_Baila	0.02988	0.003098	9.645	32564
AR19K	China_HMMH_MN	Miao_Jiancao	0.024929	0.003033	8.218	50463		China_Shimao_LN	China_Wuzhuangguoliang_LN.EC	Miao_Hele	0.040743	0.003525	11.558	10037		China_AR_IA	Bouyei_Guizhou	Miao_Baila	0.02396	0.002484	9.648	7330
Nepal_Mebrak_2125BP.SG	China_AR_Xianbei_IA	Miao_Jiancao	0.034618	0.004201	8.241	21830		China_AR_IA	Russian.SDG	Miao_Hele	0.047707	0.004124	11.569	7459		Afanasievo_Mongolia	China_SEastAsia_Coastal_Historic	Miao_Baila	0.030357	0.003139	9.67	33657
China_SEastAsia_Coastal_Historic	Ju_hoan_North.SDG	Miao_Jiancao	0.0209	0.002536	8.241	38476		China_AR_IA	Han_Sichuan	Miao_Hele	0.027232	0.002353	11.572	7347		China_HMMH_MN	Dongjia_Kaili	Miao_Baila	0.010726	0.001109	9.671	76956
Chemurchek_northAlai	Dongjia_Kaili	Miao_Jiancao	0.0061	0.00074	8.246	122066		Mongolian_Xinjiang	Yao_Guizhou	Miao_Hele	0.005007	0.000432	11.578	140282		EarlyMed_Uigur	China_AR_IA	Miao_Baila	0.040713	0.004208	9.674	7032
China_AR_EN	China_AR_Xianbei_IA	Miao_Jiancao	0.04747	0.005676	8.364	10907		China_Upper_YR_IA	China_SEastAsia_Coastal_Historic	Miao_Hele	0.030786	0.002658	11.581	34749		BaBanQinCen	China_SEastAsia_Coastal_Historic	Miao_Baila	0.029911	0.00309	9.681	29576
AR14K	China_SEastAsia_Coastal_Historic	Miao_Jiancao	0.028305	0.003376	8.384	27455		China_AR_IA	Han_Chongqing	Miao_Hele	0.026472	0.002285	11.584	7458		China_HMMH_MN	China_SEastAsia_Coastal_EN	Miao_Baila	0.028782	0.002972	9.686	46089
China_HMMH_MN	China_Miaozigou_MN	Miao_Jiancao	0.03432	0.004085	8.402	23410		Chemurchek_southAltai	China_WLR_BA	Miao_Hele	0.030981	0.002674	11.587	62656		China_SEastAsia_Island_LN	Dongxiang_Nalesi	Miao_Baila	0.023364	0.002411	9.689	9153
China_Wuzhuangguoliang_LN.EC	China_YR_MN	Miao_Jiancao	0.027828	0.00331	8.406	10297		Kazakh_Nileke	Yao_Guizhou	Miao_Hele	0.005076	0.000438	11.594	140694		China_SEastAsia_Island_LN	She.SDG	Miao_Baila	0.024078	0.002482	9.7	8688
Dong_Guizhou	Yao_Guizhou	Miao_Jiancao	0.002377	0.000283	8.412	140141		China_AR_IA	Hui_Sichuan	Miao_Hele	0.027756	0.002393	11.597	7298		LateXiongnu_han	China_AR_IA	Miao_Baila	0.044803	0.004617	9.704	6695
AR19K	Dongjia_Kaili	Miao_Jiancao	0.007546	0.000895	8.432	86611		China_SEastAsia_Coastal_LN	Yao_Guizhou	Miao_Hele	0.00765	0.00066	11.598	80493		AR14K	Longlin	Miao_Baila	0.039515	0.004069	9.711	20593
China_AR_EN	Xijia_Kaili	Miao_Jiancao	0.008442	0.001001	8.432	42445		Maonan_Guangxi	Miao_Jiancao	Miao_Hele	0.004785	0.000413	11.598	135441		China_Shimao_LN	Gejia_Kaili	Miao_Baila	0.007342	0.000755	9.729	129202
China_SEastAsia_Island_LN	Blang_Menghai	Miao_Jiancao	0.019338	0.002289	8.45	8982		China_WLR_BA	Gejia_Kaili	Miao_Hele	0.010084	0.000869	11.602	70983		China_Wuzhuangguoliang_LN.EC	BantuKenya.SDG	Miao_Baila	0.031265	0.003213	9.73	10993
China_WLR_MN	China_SEastAsia_Coastal_Historic	Miao_Jiancao	0.024122	0.002854	8.452	36019		China_Wuzhuangguoliang_LN.EC	Taiwan_Hanben_IA	Miao_Hele	0.024473	0.002109	11.604	10500		Gaoshan_Fujian	Yao_Guizhou	Miao_Baila	0.005428	0.000558	9.731	135681
China_HMMH_MN	Dongjia_Kaili	Miao_Jiancao	0.007942	0.000939	8.456	78787		Uyghur.SDG	Miao_Jiancao	Miao_Hele	0.004663	0.000402	11.611	141472		China_AR_IA	She_Fujian	Miao_Baila	0.026155	0.002687	9.732	7175
EarlyXiongnu_west	China_Wuzhuangguoliang_LN.EC	Miao_Jiancao	0.027678	0.003273	8.457	10279		China_SEastAsia_Coastal_Historic	Yoruba.SDG	Miao_Hele	0.025859	0.002227	11.612	39473		Yao_Guizhou	Gelao_Daozhen	Miao_Baila	0.004719	0.000484	9.746	138708
Baojianshan	Gejia_Kaili	Miao_Jiancao	0.006448	0.000762	8.462	94310		Yugu_Kangle	Miao_Jiancao	Miao_Hele	0.005158	0.000444	11.616	136056		Tujia_Qianjiang	Yao_Guizhou	Miao_Baila	0.004541	0.000466	9.747	139586
Longlin	China_Upper_YR_LN	Miao_Jiancao	0.023856	0.002818	8.466	26376		China_SEastAsia_Coastal_Historic	Mandenka.SDG	Miao_Hele	0.025993	0.002236	11.623	39432		Nepal_Mebrak_2125BP.SG	China_AR_EN	Miao_Baila	0.038715	0.003971	9.75	26420
China_AR_Xianbei_IA	Xijia_Kaili	Miao_Jiancao	0.009152	0.001081	8.469	33433		China_HMMH_MN	Guangxi_1500BP	Miao_Hele	0.023813	0.002049	11.624	62723		China_AR_IA	Kalash.SDG	Miao_Baila	0.043289	0.004435	9.762	7334
China_Wuzhuangguoliang_LN.EC	Mbuti.SDG	Miao_Jiancao	0.026349	0.00311	8.472	11128		Longlin	Caijia_Songlinpo	Miao_Hele	0.02189	0.001883	11.624	26579		China_SEastAsia_Island_LN	Bai_Heqing	Miao_Baila	0.023329	0.002389	9.764	8952
China_Wuzhuangguoliang_LN.EC	Nanjing_Huangjia	Miao_Jiancao	0.01957	0.00231	8.472	10386		Nepal_Samdzong_1500BP.SG	China_Wuzhuangguoliang_LN.EC	Miao_Hele	0.036894	0.003172	11.633	10192		China_AR_IA	Han_Guangxi	Miao_Baila	0.024134	0.002469	9.776	7468
China_AR_IA	Bouyei_Guizhou	Miao_Jiancao	0.017766	0.002096	8.477	7343		Baojianshan	Longlin	Miao_Hele	0.049053	0.004217	11.633	24196		China_AR_IA	Dong_Guizhou	Miao_Baila	0.024956	0.002552	9.78	7219
China_AR_IA	BedouinB.SDG	Miao_Jiancao	0.035327	0.004167	8.477	7476		China_SEastAsia_Coastal_Historic	BantuKenya.SDG	Miao_Hele	0.027037	0.002324	11.633	38840		China_SEastAsia_Island_LN	Yugu_Minghuaxiang	Miao_Baila	0.024332	0.002487	9.784	9138
China_Upper_YR_LN	China_SEastAsia_Coastal_Historic	Miao_Jiancao	0.019408	0.002289	8.478	36005		Fofonovo_EN	Dushan	Miao_Hele	0.029769	0.002559	11.634	58284		China_SEastAsia_Island_LN	Mongolian_Guizhou	Miao_Baila	0.02234	0.002282	9.788	8949
China_SEastAsia_Island_LN	Bai_Heqing	Miao_Jiancao	0.017661	0.002077	8.503	9047		Nepal_Mebrak_2125BP.SG	AR19K	Miao_Hele	0.03389	0.002912	11.639	56568		China_Wuzhuangguoliang_LN.EC	BantuSA.SDG	Miao_Baila	0.031413	0.003208	9.792	10923
China_SEastAsia_Island_LN	Hui_Dahejia	Miao_Jiancao	0.016691	0.001959	8.52	9267		China_Wuzhuangguoliang_LN.EC	Basque.SDG	Miao_Hele	0.030991	0.002662	11.641	11379		China_AR_Xianbei_IA	Xijia_Kaili	Miao_Baila	0.013	0.001327	9.795	32766
AR19K	China_Miaozigou_MN	Miao_Jiancao	0.032952	0.00386	8.538	26257		Yao_Guizhou	Mongola.SDG	Miao_Hele	0.004991	0.000428	11.65	137986		China_WLR_BA	China_SEastAsia_Island_EN	Miao_Baila	0.023574	0.002406	9.798	55523
LateMed_Khitan	China_SEastAsia_Coastal_Historic	Miao_Jiancao	0.023067	0.0027	8.544	34811		China_SEastAsia_Island_LN	Tujia_Qianjiang	Miao_Hele	0.023528	0.002014	11.681	9113		AR19K	China_Miaozigou_MN	Miao_Baila	0.038611	0.00394	9.799	24956
China_SEastAsia_Island_LN	Mulam_Guangxi	Miao_Jiancao	0.017664	0.002066	8.548	8945		China_Wuzhuangguoliang_LN.EC	Mandenka.SDG	Miao_Hele	0.033796	0.002892	11.686	11261		China_AR_IA	Makrani.SDG	Miao_Baila	0.040454	0.004123	9.812	7449
China_AR_IA	Dong_Hunan	Miao_Jiancao	0.018143	0.002122	8.55	7225		AR33K	Longlin	Miao_Hele	0.053704	0.004595	11.687	24104		China_Wuzhuangguoliang_LN.EC	Biaka.SDG	Miao_Baila	0.032703	0.003331	9.818	11181
EarlyXiongnu_west	China_SEastAsia_Coastal_Historic	Miao_Jiancao	0.020442	0.002389	8.558	36832		Pathan.SDG	Miao_Jiancao	Miao_Hele	0.005105	0.000437	11.687	143865		China_Shimao_LN	China_SEastAsia_Coastal_Historic	Miao_Baila	0.027846	0.002835	9.822	34130
China_AR_IA	Mongolian_Guizhou	Miao_Jiancao	0.019505	0.002277	8.567	7134		AR19K	BaBanQinCen	Miao_Hele	0.025577	0.002188	11.69	65530		Yao_Guizhou	Han.SDG	Miao_Baila	0.004628	0.000471	9.822	140991
Dushan	China_Shimao_LN	Miao_Jiancao	0.018668	0.002178	8.571	66109		Ulaanzuukh_SlabGrave	China_AR_IA	Miao_Hele	0.047466	0.00406	11.691	6880		China_SEastAsia_Island_LN	Miao_Pengshui	Miao_Baila	0.023246	0.002366	9.823	8816
China_AR_IA	Gelao_Daozhen	Miao_Jiancao	0.01974	0.002303	8.573	7149		China_Wuzhuangguoliang_LN.EC	Miao_Guizhou	Miao_Hele	0.013827	0.001183	11.692	10983		China_Wuzhuangguoliang_LN.EC	Yoruba.SDG	Miao_Baila	0.030169	0.003071	9.824	11256
Guangxi_1500BP	China_WLR_BA	Miao_Jiancao	0.016547	0.00193	8.575	60177		Dushan	Gejia_Kaili	Miao_Hele	0.01098	0.000939	11.693	67512		China_SEastAsia_Island_LN	Gelao_Daozhen	Miao_Baila	0.022467	0.002284	9.836	8995
Nepal_Mebrak_2125BP.SG	Xijia_Kaili	Miao_Jiancao	0.007095	0.000826	8.587	87982		China_AR_IA	Pathan.SDG	Miao_Hele	0.044839	0.003833	11.699	7463		Han_Sichuan	Yao_Guizhou	Miao_Baila	0.004654	0.000472	9.853	141551
China_AR_IA	Yi.SDG	Miao_Jiancao	0.022445	0.002614	8.587	7091		AR33K	China_HMMH_MN	Miao_Hele	0.035191	0.003006	11.705	63943		China_SEastAsia_Island_LN	Hui_Sichuan	Miao_Baila	0.021817	0.002213	9.861	9210
China_SEastAsia_Island_LN	Miao_Pengshui	Miao_Jiancao	0.017631	0.002051	8.597	8927		Yao_Guizhou	Miao_Baila	Miao_Hele	0.003689	0.000315	11.716	136591		China_AR_IA	Yugu_Dahejia	Miao_Baila	0.035485	0.003598	9.864	6932
China_SEastAsia_Island_LN	Salar_Dahejia	Miao_Jiancao	0.016857	0.001961	8.598	9319		China_AR_IA	Pumi_Lanping	Miao_Hele	0.034571	0.00295	11.718	7082		Chemurchek_northAlai	Dongjia_Kaili	Miao_Baila	0.008806	0.000893	9.865	119378
China_HMMH_MN	China_SEastAsia_Coastal_LN	Miao_Jiancao	0.021082	0.002446	8.618	46821		Fofonovo_EN	Gejia_Kaili	Miao_Hele	0.009652	0.000824	11.719	100690		China_AR_IA	Palestinian.SDG	Miao_Baila	0.041976	0.004255	9.866	7512
LateMed_Khitan	Longlin	Miao_Jiancao	0.027157	0.00315	8.621	25734		China_SEastAsia_Island_LN	Shui_Guizhou	Miao_Hele	0.023167	0.001977	11.721	9045		China_SEastAsia_Island_LN	Blang_Menghai	Miao_Baila	0.024938	0.002527	9.868	8840
Guangxi_1500BP	Longlin	Miao_Jiancao	0.025354	0.00294	8.623	25721		Longlin	China_YR_LBIA	Miao_Hele	0.029124	0.002483	11.727	26269		Nepal_Mebrak_2125BP.SG	Guangxi_1500BP	Miao_Baila	0.019391	0.001963	9.878	68538
BaBanQinCen	China_SEastAsia_Coastal_Historic	Miao_Jiancao	0.024949	0.00289	8.634	31124		China_SEastAsia_Island_LN	Han_Shandong	Miao_Hele	0.022568	0.001923	11.734	9495		China_AR_IA	BedouinA.SDG	Miao_Baila	0.042619	0.004313	9.882	7447
AR14K	Dongjia_Kaili	Miao_Jiancao	0.007173	0.00083	8.638	66792		AR33K	China_WLR_BA	Miao_Hele	0.032213	0.002742	11.749	60390		Miao_Qianjiang	Yao_Guizhou	Miao_Baila	0.004793	0.000485	9.89	138322
China_SEastAsia_Island_LN	Tujia_Yanhe	Miao_Jiancao	0.016617	0.001923	8.642	9060		China_YR_MN	China_SEastAsia_Coastal_Historic	Miao_Hele	0.029603	0.002519	11.751	35576		China_SEastAsia_Coastal_Historic	Ju_hoan_North.SDG	Miao_Baila	0.027578	0.002788	9.893	37804
Han_Hainan	Yao_Guizhou	Miao_Jiancao	0.002549	0.000294	8.668	142853		AR19K	Baojianshan	Miao_Hele	0.031054	0.002638	11.771	70527		China_SEastAsia_Island_LN	Hui_Dahejia	Miao_Baila	0.022597	0.002278	9.92	9215
China_AR_IA	She_Fujian	Miao_Jiancao	0.019074	0.002199	8.673	7206		China_SEastAsia_Island_LN	Han_Henan	Miao_Hele	0.022826	0.001939	11.771	9530		AR19K	China_HMMH_MN	Miao_Baila	0.032077	0.003229	9.936	47869
China_SEastAsia_Island_LN	Mongolian_Guizhou	Miao_Jiancao	0.016637	0.001918	8.674	9018		Yao_Guizhou	Nanjing_Huangjia	Miao_Hele	0.005613	0.000476	11.788	136420		Dushan	Longlin	Miao_Baila	0.048666	0.004895	9.943	19453
China_AR_IA	Han_Guangxi	Miao_Jiancao	0.017497	0.002014	8.687	7470		AR13_10K	China_Miaozigou_MN	Miao_Hele	0.045693	0.003875	11.79	19677		China_Wuzhuangguoliang_LN.EC	Maonan_Pingtang	Miao_Baila	0.016972	0.001707	9.946	10874
EarlyXiongnu_rest	China_AR_IA	Miao_Jiancao	0.04377	0.005037	8.69	6762		China_Shimao_LN	China_SEastAsia_Coastal_EN	Miao_Hele	0.021782	0.001847	11.791	78270		China_SEastAsia_Coastal_Historic	Xijia_Kaili	Miao_Baila	0.013482	0.001355	9.947	36118
China_Wuzhuangguoliang_LN.EC	Miao_Guizhou	Miao_Jiancao	0.009032	0.001037	8.707	11019		China_SEastAsia_Island_LN	Han_Shanxi	Miao_Hele	0.023231	0.001966	11.815	9505		Chandman_IA	China_AR_IA	Miao_Baila	0.049821	0.005001	9.961	6812
China_SEastAsia_Island_LN	Hui_Sichuan	Miao_Jiancao	0.016034	0.001842	8.707	9246		China_Wuzhuangguoliang_LN.EC	Dai.SDG	Miao_Hele	0.020595	0.001743	11.816	10494		China_SEastAsia_Island_LN	Salar_Dahejia	Miao_Baila	0.0229	0.002296	9.974	9266
AR33K	China_Miaozigou_MN	Miao_Jiancao	0.030313	0.003471	8.732	33232		China_SEastAsia_Coastal_EN	Gejia_Kaili	Miao_Hele	0.010002	0.000846	11.829	81047		China_AR_IA	Basque.SDG	Miao_Baila	0.04633	0.004644	9.976	7401
China_SEastAsia_Coastal_Historic	Nasioi.SDG	Miao_Jiancao	0.018216	0.002086	8.732	37555		China_SEastAsia_Island_LN	Han_Shaanxi	Miao_Hele	0.022853	0.001929	11.85	9481		China_SEastAsia_Island_LN	Wa_Cangyuan	Miao_Baila	0.02769	0.002775	9.98	8769
China_SEastAsia_Island_LN	Wa_Cangyuan	Miao_Jiancao	0.021425	0.002453	8.734	8927		AR19K	China_WLR_BA	Miao_Hele	0.034025	0.002871	11.853	47905		China_SEastAsia_Island_LN	Baoan_Dahejia	Miao_Baila	0.022811	0.002285	9.983	9352
China_Shimao_LN	China_SEastAsia_Coastal_Historic	Miao_Jiancao	0.023375	0.002676	8.737	35867		China_Upper_YR_LN	China_Wuzhuangguoliang_LN.EC	Miao_Hele	0.037592	0.00317	11.859	10060		China_Wuzhuangguoliang_LN.EC	Han_Yunnan	Miao_Baila	0.020111	0.002014	9.984	10316
Chemurchek_northAlai	China_Wuzhuangguoliang_LN.EC	Miao_Jiancao	0.039352	0.004497	8.75	9858		China_SEastAsia_Island_LN	Dong_Guizhou	Miao_Hele	0.024442	0.002061	11.86	9155		China_AR_IA	Tanka_Fujian	Miao_Baila	0.026479	0.002651	9.986	7264
Han_Guangdong	Yao_Guizhou	Miao_Jiancao	0.002532	0.000289	8.771	143379		AR14K	Dongjia_Kaili	Miao_Hele	0.011055	0.000931	11.877	66312		China_Upper_YR_LN	China_SEastAsia_Coastal_Historic	Miao_Baila	0.025525	0.002555	9.989	34470
China_AR_IA	Naxi.SDG	Miao_Jiancao	0.023749	0.002699	8.799	7033		China_AR_IA	Yugu_Minghuaxiang	Miao_Hele	0.033468	0.002818	11.878	7256		Guangxi_1500BP	Longlin	Miao_Baila	0.030866	0.003085	10.006	24650
China_AR_IA	Dong_Guizhou	Miao_Jiancao	0.018479	0.002095	8.821	7243		Chandman_IA	China_Wuzhuangguoliang_LN.EC	Miao_Hele	0.036606	0.003076	11.899	10439		China_AR_IA	Sindhi_Pakistan.SDG	Miao_Baila	0.040107	0.004004	10.018	7415
Longlin	China_WLR_MN	Miao_Jiancao	0.028884	0.003271	8.83	26428		China_AR_IA	Piapoco.SDG	Miao_Hele	0.055225	0.004641	11.899	6945		Miao_Pengshui	Yao_Guizhou	Miao_Baila	0.00482	0.000481	10.023	137325
China_SEastAsia_Island_LN	Baoan_Dahejia	Miao_Jiancao	0.016966	0.001921	8.832	9379		China_NEastAsia_Inland_EN	China_SEastAsia_Coastal_EN	Miao_Hele	0.029654	0.002491	11.904	68723		China_AR_IA	Tujia_Qianjiang	Miao_Baila	0.026546	0.002646	10.031	7202
AR14K	Longlin	Miao_Jiancao	0.034479	0.003893	8.857	21587		Afanasievo_Mongolia	China_Miaozigou_MN	Miao_Hele	0.036827	0.003093	11.906	32636		Gelao_Hunan	Yao_Guizhou	Miao_Baila	0.004921	0.00049	10.038	137032
China_SEastAsia_Coastal_Historic	Mbuti.SDG	Miao_Jiancao	0.02184	0.002466	8.858	38928		BaBanQinCen	China_Tianyuan	Miao_Hele	0.026562	0.002231	11.906	75509		Longlin	China_WLR_MN	Miao_Baila	0.034184	0.003404	10.041	25221
Dushan	Gejia_Kaili	Miao_Jiancao	0.007364	0.000831	8.862	68011		China_SEastAsia_Island_LN	Han_Guizhou	Miao_Hele	0.022752	0.001908	11.926	9254		China_AR_IA	Mongola.SDG	Miao_Baila	0.035205	0.003504	10.048	6895
Nepal_Mebrak_2125BP.SG	Guangxi_1500BP	Miao_Jiancao	0.015628	0.001756	8.898	71697		Dongjia_Kaili	Miao_Jiancao	Miao_Hele	0.003867	0.000323	11.982	135700		Longlin	China_Upper_YR_LN	Miao_Baila	0.029612	0.002946	10.051	25329
China_SEastAsia_Island_LN	Han_Gansu	Miao_Jiancao	0.017156	0.001925	8.911	9286		LateXiongnu_sarmatian	China_Wuzhuangguoliang_LN.EC	Miao_Hele	0.035983	0.003002	11.986	10727		China_AR_IA	Tujia_Yanhe	Miao_Baila	0.027663	0.002751	10.055	7114
China_SEastAsia_Island_LN	Gelao_Daozhen	Miao_Jiancao	0.016466	0.001845	8.924	9063		China_AR_IA	Dongxiang_Nalesi	Miao_Hele	0.033605	0.002804	11.986	7257		China_AR_IA	Hui_Sanya	Miao_Baila	0.027795	0.002762	10.064	7376
Dushan	China_WLR_MN	Miao_Jiancao	0.02012	0.002251	8.936	66383		China_Wuzhuangguoliang_LN.EC	Karitiana.SDG	Miao_Hele	0.038425	0.003206	11.987	10418		Altai_MLBA	China_Wuzhuangguoliang_LN.EC	Miao_Baila	0.031437	0.003123	10.066	10285
Dushan	China_WLR_LN	Miao_Jiancao	0.02105	0.002353	8.944	58549		BaBanQinCen	China_Shimao_LN	Miao_Hele	0.018724	0.001561	11.995	83182		China_AR_IA	Bai_Heqing	Miao_Baila	0.029066	0.002887	10.069	7079
China_SEastAsia_Island_LN	Miao_Qianjiang	Miao_Jiancao	0.016683	0.001865	8.944	9019		China_Wuzhuangguoliang_LN.EC	Lahu_Lancang	Miao_Hele	0.023967	0.001996	12.007	10473		China_Wuzhuangguoliang_LN.EC	Mulam_Guangxi	Miao_Baila	0.018397	0.001825	10.078	10561
LateXiongnu_han	China_AR_IA	Miao_Jiancao	0.037764	0.00422	8.949	6918		China_SEastAsia_Island_LN	Han_Sichuan	Miao_Hele	0.024001	0.001997	12.021	9294		China_Wuzhuangguoliang_LN.EC	China_YR_LBIA	Miao_Baila	0.03073	0.003047	10.086	9961
China_AR_IA	Hani_Honghe	Miao_Jiancao	0.023	0.002565	8.968	7133		China_YR_LN	Miao_Jiancao	Miao_Hele	0.005046	0.000419	12.03	135064		China_AR_IA	Mozabite.SDG	Miao_Baila	0.044095	0.004369	10.093	7458
China_SEastAsia_Island_LN	She_Fujian	Miao_Jiancao	0.016357	0.001821	8.98	9128		China_SEastAsia_Coastal_Historic	Miao_Kaili	Miao_Hele	0.013936	0.001156	12.06	36887		China_WLR_MN	China_SEastAsia_Coastal_Historic	Miao_Baila	0.030556	0.003027	10.095	34278
China_Wuzhuangguoliang_LN.EC	Caijia_Songlinpo	Miao_Jiancao	0.018239	0.002031	8.982	10445		AR19K	Gejia_Kaili	Miao_Hele	0.010478	0.000868	12.065	86216		Baojianshan	Gejia_Kaili	Miao_Baila	0.00953	0.000944	10.096	92157
China_Wuzhuangguoliang_LN.EC	Nasioi.SDG	Miao_Jiancao	0.023899	0.002661	8.983	10715		China_Wuzhuangguoliang_LN.EC	Sardinian.SDG	Miao_Hele	0.032642	0.002703	12.076	11450		China_Wuzhuangguoliang_LN.EC	Wa_Cangyuan	Miao_Baila	0.0215	0.002126	10.112	10443
China_SEastAsia_Island_LN	Mongolian_InnerMongolia	Miao_Jiancao	0.017494	0.001946	8.991	9476		Gaoshan_Fujian	Miao_Jiancao	Miao_Hele	0.004974	0.000411	12.1	135462		Chuanqing_Bijie	Yao_Guizhou	Miao_Baila	0.004694	0.000464	10.116	137287
China_HMMH_MN	China_SEastAsia_Coastal_EN	Miao_Jiancao	0.025365	0.002821	8.992	48475		China_AR_EN	Xijia_Kaili	Miao_Hele	0.013705	0.001132	12.107	42121		China_Wuzhuangguoliang_LN.EC	Chuanqing_Bijie	Miao_Baila	0.01804	0.001783	10.117	10465
EarlyMed_Uigur	China_AR_IA	Miao_Jiancao	0.035885	0.00399	8.995	7163		China_Miaozigou_MN	Miao_Kaili	Miao_Hele	0.013525	0.001117	12.109	38948		Nepal_Mebrak_2125BP.SG	China_SEastAsia_Coastal_EN	Miao_Baila	0.028354	0.002802	10.118	51412
Dushan	China_Upper_YR_IA	Miao_Jiancao	0.017986	0.001999	8.998	64847		China_Wuzhuangguoliang_LN.EC	Surui.SDG	Miao_Hele	0.040154	0.003313	12.122	10328		Yao_Guizhou	She.SDG	Miao_Baila	0.005088	0.000503	10.118	136633
Nepal_Mebrak_2125BP.SG	China_SEastAsia_Coastal_EN	Miao_Jiancao	0.023955	0.00266	9.006	53999		Hezhen.SDG	Miao_Jiancao	Miao_Hele	0.00477	0.000394	12.123	137033		China_SEastAsia_Coastal_Historic	Nasioi.SDG	Miao_Baila	0.023984	0.00237	10.119	36681
China_Wuzhuangguoliang_LN.EC	China_Lahu.SDG	Miao_Jiancao	0.015965	0.001769	9.025	10577		Baojianshan	China_WLR_MN	Miao_Hele	0.026128	0.002154	12.129	90639		Yao_Guizhou	China_Lahu.SDG	Miao_Baila	0.005406	0.000533	10.144	136533
LateXiongnu	China_SEastAsia_Island_LN	Miao_Jiancao	0.023629	0.002616	9.032	9119		LateMed_Mongol	Yao_Guizhou	Miao_Hele	0.004783	0.000394	12.137	141470		China_SEastAsia_Island_LN	Dong_Hunan	Miao_Baila	0.021647	0.002134	10.145	9075
China_SEastAsia_Coastal_Historic	Biaka.SDG	Miao_Jiancao	0.020238	0.00224	9.035	39382		GaoHuaHua	Miao_Guizhou	Miao_Hele	0.006657	0.000548	12.15	120096		China_AR_IA	Han_Guangdong	Miao_Baila	0.025387	0.002501	10.15	7469
EarlyXiongnu_west	Gejia_Kaili	Miao_Jiancao	0.004866	0.000538	9.041	127594		Baojianshan	Gejia_Kaili	Miao_Hele	0.010432	0.000858	12.155	93578		China_SEastAsia_Island_LN	Mongolian_InnerMongolia	Miao_Baila	0.023388	0.002301	10.165	9467
China_SEastAsia_Island_LN	Dong_Hunan	Miao_Jiancao	0.016027	0.001772	9.045	9129		Yao_Guizhou	Dongxiang_Longquan	Miao_Hele	0.00474	0.00039	12.16	141564		Chemurchek_northAlai	China_Miaozigou_MN	Miao_Baila	0.033921	0.003335	10.172	34075
China_AR_IA	Kalash.SDG	Miao_Jiancao	0.036596	0.004043	9.052	7380		China_Wuzhuangguoliang_LN.EC	Maonan_Guangxi	Miao_Hele	0.026505	0.002179	12.162	10278		China_Wuzhuangguoliang_LN.EC	Lahu_Lancang	Miao_Baila	0.021535	0.002116	10.178	10353
Dong_Hunan	Yao_Guizhou	Miao_Jiancao	0.002527	0.000279	9.053	139840		Chemurchek_southAltai	Nepal_Mebrak_2125BP.SG	Miao_Hele	0.032492	0.002671	12.165	74882		Nepal_Mebrak_2125BP.SG	China_WLR_BA	Miao_Baila	0.030755	0.003021	10.18	44761
China_AR_EN	Miao_Kaili	Miao_Jiancao	0.008772	0.000969	9.054	42619		China_Wuzhuangguoliang_LN.EC	BedouinA.SDG	Miao_Hele	0.032038	0.002633	12.166	11440		China_AR_IA	Han_Guizhou	Miao_Baila	0.02616	0.002568	10.185	7303
Nepal_Mebrak_2125BP.SG	China_AR_EN	Miao_Jiancao	0.033541	0.003704	9.056	27822		China_AR_IA	Uyghur.SDG	Miao_Hele	0.04248	0.003489	12.174	7311		Chemurchek_southAltai	China_Miaozigou_MN	Miao_Baila	0.034774	0.003408	10.203	32842
China_SEastAsia_Coastal_Historic	China_SEastAsia_Island_EN	Miao_Jiancao	0.026597	0.002935	9.063	34318		Dushan	Dongjia_Kaili	Miao_Hele	0.012305	0.00101	12.179	67356		China_AR_IA	Italian_North.SDG	Miao_Baila	0.045539	0.00446	10.21	7420
AR33K	Dongjia_Kaili	Miao_Jiancao	0.00769	0.000848	9.066	111667		Longlin	Nanjing_Huangjia	Miao_Hele	0.025174	0.002067	12.181	26496		Han_Chongqing	Yao_Guizhou	Miao_Baila	0.004765	0.000467	10.21	143065
China_AR_IA	Tujia_Yanhe	Miao_Jiancao	0.021009	0.002315	9.076	7183		China_Wuzhuangguoliang_LN.EC	Adygei.SDG	Miao_Hele	0.03144	0.002578	12.197	11306		Longlin	China_SEastAsia_Island_EN	Miao_Baila	0.040977	0.00401	10.218	24035
China_Upper_YR_LN	Gejia_Kaili	Miao_Jiancao	0.004419	0.000487	9.082	132804		China_SEastAsia_Coastal_Historic	Mozabite.SDG	Miao_Hele	0.02434	0.001995	12.2	39732		China_Wuzhuangguoliang_LN.EC	Nanjing_Gongqiao	Miao_Baila	0.02144	0.002097	10.222	10349
China_AR_IA	Yugu_Dahejia	Miao_Jiancao	0.029998	0.003295	9.104	7071		China_AR_IA	Dongxiang_Longquan	Miao_Hele	0.034436	0.002822	12.201	7293		Tanka_Fujian	Yao_Guizhou	Miao_Baila	0.004867	0.000475	10.237	140075
China_AR_IA	Hui_Sanya	Miao_Jiancao	0.020775	0.002282	9.104	7390		Afanasievo_Mongolia	Gejia_Kaili	Miao_Hele	0.009754	0.000799	12.203	108265		EarlyXiongnu_west	China_SEastAsia_Coastal_Historic	Miao_Baila	0.026692	0.002606	10.241	35554
China_AR_IA	Han_Guangdong	Miao_Jiancao	0.018783	0.002061	9.115	7474		China_SEastAsia_Island_LN	Han.SDG	Miao_Hele	0.024481	0.002002	12.227	9277		China_AR_IA	Druze.SDG	Miao_Baila	0.045578	0.004447	10.249	7476
China_SEastAsia_Island_LN	Shui_Guizhou	Miao_Jiancao	0.016566	0.001817	9.116	9070		Miao_Jiancao	Raojia_Longshan	Miao_Hele	0.004283	0.00035	12.231	136356		LateMed_Khitan	Longlin	Miao_Baila	0.033632	0.003279	10.258	24587
Bouyei_Guizhou	Yao_Guizhou	Miao_Jiancao	0.00263	0.000288	9.126	141145		China_SEastAsia_Island_EN	Yao_Guizhou	Miao_Hele	0.007794	0.000637	12.233	106917		China_Wuzhuangguoliang_LN.EC	Blang_Menghai	Miao_Baila	0.020258	0.001975	10.258	10512
China_SEastAsia_Island_LN	Dai.SDG	Miao_Jiancao	0.020287	0.002222	9.129	8861		China_Wuzhuangguoliang_LN.EC	Mozabite.SDG	Miao_Hele	0.032215	0.00263	12.248	11429		China_Wuzhuangguoliang_LN.EC	Maonan_Guangxi	Miao_Baila	0.023192	0.00226	10.26	10136
China_AR_IA	Sindhi_Pakistan.SDG	Miao_Jiancao	0.033687	0.003686	9.14	7437		China_Wuzhuangguoliang_LN.EC	Han_Yunnan	Miao_Hele	0.022045	0.001799	12.254	10404		China_SEastAsia_Island_LN	Miao_Qianjiang	Miao_Baila	0.023506	0.002289	10.267	8946
China_SEastAsia_Coastal_Historic	BantuSA.SDG	Miao_Jiancao	0.02081	0.002276	9.141	38812		AR13_10K	Longlin	Miao_Hele	0.043628	0.003557	12.265	20598		Nepal_Samdzong_1500BP.SG	China_Wuzhuangguoliang_LN.EC	Miao_Baila	0.034383	0.003341	10.29	9978
China_WLR_BA	China_SEastAsia_Island_EN	Miao_Jiancao	0.020232	0.002212	9.146	58362		Mongola.SDG	Miao_Jiancao	Miao_Hele	0.004793	0.000391	12.27	136952		China_AR_IA	Han_Hainan	Miao_Baila	0.025589	0.002486	10.293	7445
China_AR_IA	Sardinian.SDG	Miao_Jiancao	0.038413	0.004199	9.147	7457		China_Lahu.SDG	Miao_Jiancao	Miao_Hele	0.004954	0.000404	12.271	136411		China_HMMH_MN	Guangxi_1500BP	Miao_Baila	0.022367	0.002173	10.293	60714
China_AR_Xianbei_IA	China_WLR_LN	Miao_Jiancao	0.0315	0.003443	9.15	27755		China_Wuzhuangguoliang_LN.EC	Kalash.SDG	Miao_Hele	0.032922	0.00268	12.283	11228		China_Miaozigou_MN	Miao_Kaili	Miao_Baila	0.013023	0.001265	10.294	38521
Yao_Guizhou	Dai.SDG	Miao_Jiancao	0.003006	0.000328	9.157	137800		Yao_Guizhou	Yi.SDG	Miao_Hele	0.004797	0.000391	12.284	138176		Yao_Guizhou	Tujia_Yanhe	Miao_Baila	0.004924	0.000478	10.3	138684
China_AR_IA	Han_Hainan	Miao_Jiancao	0.018963	0.002071	9.158	7448		China_Wuzhuangguoliang_LN.EC	Pima.SDG	Miao_Hele	0.037173	0.003026	12.286	10582		China_AR_Xianbei_IA	China_WLR_LN	Miao_Baila	0.037257	0.003606	10.331	26406
China_Wuzhuangguoliang_LN.EC	Gaoshan_Fujian	Miao_Jiancao	0.018353	0.002004	9.158	10451		Daur.SDG	Miao_Jiancao	Miao_Hele	0.004716	0.000384	12.288	137412		China_HMMH_MN	China_SEastAsia_Island_EN	Miao_Baila	0.026736	0.002588	10.332	58565
ARpost9K	Gejia_Kaili	Miao_Jiancao	0.004969	0.000542	9.163	96656		China_SEastAsia_Island_LN	Hui_Guizhou	Miao_Hele	0.025994	0.002113	12.299	9254		Yao_Guizhou	Miao.SDG	Miao_Baila	0.005007	0.000484	10.339	137005
China_AR_IA	Makrani.SDG	Miao_Jiancao	0.034882	0.003803	9.172	7476		China_SEastAsia_Island_LN	Hui_Sanya	Miao_Hele	0.026633	0.002165	12.3	9345		China_AR_IA	Balochi.SDG	Miao_Baila	0.041975	0.004058	10.344	7424
AR19K	Dushan	Miao_Jiancao	0.028817	0.003137	9.187	54762		China_Wuzhuangguoliang_LN.EC	Italian_North.SDG	Miao_Hele	0.03258	0.002647	12.31	11456		China_SEastAsia_Island_LN	Tujia_Yanhe	Miao_Baila	0.022816	0.002205	10.347	9012
China_SEastAsia_Coastal_Historic	Miao_Kaili	Miao_Jiancao	0.009245	0.001006	9.191	37177		China_Wuzhuangguoliang_LN.EC	French.SDG	Miao_Hele	0.032456	0.002635	12.319	11507		Dushan	China_WLR_LN	Miao_Baila	0.026154	0.002526	10.353	55719
China_AR_IA	Tujia_Qianjiang	Miao_Jiancao	0.020626	0.002239	9.213	7228		Kazakh_Nileke	Miao_Jiancao	Miao_Hele	0.005018	0.000407	12.32	140094		ARpost9K	Gejia_Kaili	Miao_Baila	0.0081	0.000782	10.362	94702
Longlin	China_SEastAsia_Coastal_LN	Miao_Jiancao	0.029476	0.003188	9.245	22475		China_AR_IA	Japanese.SDG	Miao_Hele	0.032947	0.002673	12.324	7196		Nepal_Mebrak_2125BP.SG	Xijia_Kaili	Miao_Baila	0.010175	0.000981	10.367	86083
China_SEastAsia_Coastal_Historic	China_SEastAsia_Coastal_LN	Miao_Jiancao	0.027121	0.002933	9.247	29873		China_SEastAsia_Island_LN	Maonan_Pingtang	Miao_Hele	0.02492	0.002019	12.34	9121		Han_Guizhou	Yao_Guizhou	Miao_Baila	0.00483	0.000466	10.368	140661
China_Wuzhuangguoliang_LN.EC	Yoruba.SDG	Miao_Jiancao	0.025549	0.002761	9.252	11338		China_SEastAsia_Coastal_Historic	Karitiana.SDG	Miao_Hele	0.028696	0.002322	12.357	36642		China_Wuzhuangguoliang_LN.EC	Mandenka.SDG	Miao_Baila	0.032246	0.003107	10.38	11226
Chemurchek_southAltai	China_AR_EN	Miao_Jiancao	0.030441	0.003289	9.255	37696		AR13_10K	China_AR_Xianbei_IA	Miao_Hele	0.054466	0.004407	12.359	16630		Dushan	China_Shimao_LN	Miao_Baila	0.023512	0.002265	10.381	63106
China_Wuzhuangguoliang_LN.EC	Taiwan_Hanben_IA	Miao_Jiancao	0.018853	0.002037	9.256	10641		Han_Gansu	Yao_Guizhou	Miao_Hele	0.004703	0.00038	12.363	141259		China_SEastAsia_Coastal_Historic	Mbuti.SDG	Miao_Baila	0.028206	0.002713	10.398	38483
China_Wuzhuangguoliang_LN.EC	Nanjing_Hongzhuan	Miao_Jiancao	0.018092	0.001955	9.256	10426		China_AR_IA	Salar_Dahejia	Miao_Hele	0.0328	0.002653	12.366	7306		Fofonovo_EN	Longlin	Miao_Baila	0.042197	0.004057	10.401	23270
China_AR_IA	Tanka_Fujian	Miao_Jiancao	0.020136	0.002174	9.26	7288		Hazara.SDG	Miao_Jiancao	Miao_Hele	0.004947	0.0004	12.366	142093		LateXiongnu	China_SEastAsia_Island_LN	Miao_Baila	0.030141	0.002895	10.41	8995
Dushan	Longlin	Miao_Jiancao	0.043303	0.004668	9.277	20439		Baojianshan	China_WLR_LN	Miao_Hele	0.026927	0.002176	12.375	78891		China_Wuzhuangguoliang_LN.EC	Miao.SDG	Miao_Baila	0.019867	0.001907	10.42	10436
China_AR_IA	Palestinian.SDG	Miao_Jiancao	0.036136	0.003895	9.278	7524		China_AR_IA	Tu.SDG	Miao_Hele	0.035	0.002828	12.377	7158		Longlin	China_SEastAsia_Coastal_LN	Miao_Baila	0.035637	0.003417	10.431	21514
Nepal_Samdzong_1500BP.SG	Gejia_Kaili	Miao_Jiancao	0.004592	0.000495	9.285	134443		China_Miaozigou_MN	Ju_hoan_North.SDG	Miao_Hele	0.029901	0.002415	12.383	40335		Dai_Yunnan	Yao_Guizhou	Miao_Baila	0.005068	0.000485	10.45	139858
LateMed_Khitan	Dongjia_Kaili	Miao_Jiancao	0.006281	0.000676	9.298	112975		Longlin	Nanjing_Hongzhuan	Miao_Hele	0.023472	0.001894	12.394	26539		China_SEastAsia_Island_LN	Dai.SDG	Miao_Baila	0.026509	0.002534	10.459	8716
China_WLR_BA	China_SEastAsia_Coastal_LN	Miao_Jiancao	0.022389	0.002406	9.304	45298		China_Wuzhuangguoliang_LN.EC	Druze.SDG	Miao_Hele	0.032726	0.00264	12.397	11477		China_SEastAsia_Island_LN	She_Fujian	Miao_Baila	0.02254	0.002154	10.463	9094
China_AR_IA	Bai_Heqing	Miao_Jiancao	0.022525	0.00242	9.309	7143		EarlyMed_Turk	China_Wuzhuangguoliang_LN.EC	Miao_Hele	0.033738	0.002721	12.398	10372		China_Shimao_LN	China_Wuzhuangguoliang_LN.EC	Miao_Baila	0.039518	0.003776	10.466	9793
China_SEastAsia_Island_LN	Dong_Guangxi	Miao_Jiancao	0.019003	0.002041	9.312	8889		LateMed_Mongol	China_SEastAsia_Island_LN	Miao_Hele	0.028416	0.002292	12.398	9341		Han_Fujian	Yao_Guizhou	Miao_Baila	0.00492	0.00047	10.479	142744
China_Wuzhuangguoliang_LN.EC	Dai.SDG	Miao_Jiancao	0.014794	0.001588	9.313	10578		Han_Yunnan	Miao_Jiancao	Miao_Hele	0.004813	0.000388	12.398	136171		China_AR_IA	French.SDG	Miao_Baila	0.046701	0.004453	10.487	7465
Mulam_Guangxi	Yao_Guizhou	Miao_Jiancao	0.002924	0.000314	9.322	138410		EarlyXiongnu_rest	China_Wuzhuangguoliang_LN.EC	Miao_Hele	0.037804	0.00304	12.434	10069		Chemurchek_southAltai	China_AR_EN	Miao_Baila	0.036433	0.003469	10.503	35999
LateMed_Khitan	Gejia_Kaili	Miao_Jiancao	0.00583	0.000625	9.334	113275		Mongolian_InnerMongolia	Yao_Guizhou	Miao_Hele	0.004868	0.000391	12.435	143420		China_AR_EN	China_WLR_BA	Miao_Baila	0.045085	0.004292	10.503	22611
Chemurchek_northAlai	China_Miaozigou_MN	Miao_Jiancao	0.029857	0.003191	9.357	35808		Tujia.SDG	Miao_Jiancao	Miao_Hele	0.004596	0.000369	12.444	136573		ARpost9K	China_Wuzhuangguoliang_LN.EC	Miao_Baila	0.037776	0.003592	10.518	8445
China_SEastAsia_Coastal_Historic	Surui.SDG	Miao_Jiancao	0.023411	0.002501	9.36	36797		China_Wuzhuangguoliang_LN.EC	Yugu_Kangle	Miao_Hele	0.029908	0.002401	12.459	10356		China_AR_IA	Orcadian.SDG	Miao_Baila	0.047052	0.004473	10.518	7344
China_Wuzhuangguoliang_LN.EC	BantuKenya.SDG	Miao_Jiancao	0.027164	0.002902	9.361	11135		China_SEastAsia_Island_LN	Han_Chongqing	Miao_Hele	0.023362	0.001875	12.46	9426		China_Wuzhuangguoliang_LN.EC	Orcadian.SDG	Miao_Baila	0.029421	0.002796	10.522	11310
China_SEastAsia_Island_LN	Han_Shandong	Miao_Jiancao	0.016091	0.001719	9.362	9496		LateXiongnu	Miao_Jiancao	Miao_Hele	0.004873	0.000391	12.461	138202		AR14K	Dongjia_Kaili	Miao_Baila	0.010843	0.001029	10.542	65356
China_AR_IA	BedouinA.SDG	Miao_Jiancao	0.037506	0.004002	9.371	7472		AR14K	China_AR_Xianbei_IA	Miao_Hele	0.057232	0.004591	12.467	17599		LateXiongnu_sarmatian	China_AR_IA	Miao_Baila	0.05208	0.004937	10.549	7031
China_Wuzhuangguoliang_LN.EC	China_YR_LBIA	Miao_Jiancao	0.026809	0.002855	9.39	10358		Dushan	China_Upper_YR_LN	Miao_Hele	0.022953	0.00184	12.473	65550		Dushan	China_WLR_MN	Miao_Baila	0.025937	0.002457	10.557	63353
China_WLR_LN	Dongjia_Kaili	Miao_Jiancao	0.006534	0.000696	9.392	109356		China_SEastAsia_Coastal_Historic	Nanjing_Huangjia	Miao_Hele	0.022796	0.001827	12.477	36056		China_SEastAsia_Island_LN	Shui_Guizhou	Miao_Baila	0.022613	0.002139	10.571	9030
Dushan	China_NEastAsia_Inland_EN	Miao_Jiancao	0.026709	0.002837	9.414	60928		Guangxi_1500BP	China_SEastAsia_Coastal_Historic	Miao_Hele	0.029726	0.002381	12.483	34465		China_SEastAsia_Island_LN	Han_Guizhou	Miao_Baila	0.022066	0.002087	10.575	9247
China_AR_IA	Mongola.SDG	Miao_Jiancao	0.028557	0.003032	9.417	7036		Chemurchek_northAlai	Gejia_Kaili	Miao_Hele	0.010066	0.000806	12.491	121481		China_WLR_BA	China_SEastAsia_Coastal_LN	Miao_Baila	0.026869	0.002539	10.584	43232
China_AR_IA	Basque.SDG	Miao_Jiancao	0.040564	0.004306	9.421	7439		Yao_Guizhou	Dongxiang_Nalesi	Miao_Hele	0.004918	0.000393	12.505	140858		China_Miaozigou_MN	Xijia_Kaili	Miao_Baila	0.013258	0.001252	10.586	38222
China_Upper_YR_IA	Gejia_Kaili	Miao_Jiancao	0.005083	0.000539	9.432	128261		China_Shimao_LN	Gejia_Kaili	Miao_Hele	0.008624	0.000689	12.514	131133		AR19K	Gejia_Kaili	Miao_Baila	0.010454	0.000987	10.593	84879
Fofonovo_EN	Dushan	Miao_Jiancao	0.023875	0.002528	9.443	59081		China_Miaozigou_MN	China_WLR_LN	Miao_Hele	0.039015	0.003115	12.524	32343		China_SEastAsia_Island_LN	Han_Gansu	Miao_Baila	0.023413	0.00221	10.593	9251
Nepal_Mebrak_2125BP.SG	China_WLR_BA	Miao_Jiancao	0.026602	0.002816	9.447	47061		China_WLR_MN	Gejia_Kaili	Miao_Hele	0.009289	0.000741	12.531	131910		China_SEastAsia_Coastal_Historic	China_SEastAsia_Coastal_LN	Miao_Baila	0.033034	0.003115	10.606	28490
China_SEastAsia_Island_LN	Han_Shanxi	Miao_Jiancao	0.016545	0.00175	9.454	9510		Taiwan_Hanben_IA	Miao_Jiancao	Miao_Hele	0.005119	0.000408	12.543	135430		China_Wuzhuangguoliang_LN.EC	Nanjing_Guanzhai	Miao_Baila	0.022734	0.002142	10.615	10260
China_WLR_BA	Dongjia_Kaili	Miao_Jiancao	0.00758	0.000802	9.455	71364		Mongolian_Xinjiang	Miao_Jiancao	Miao_Hele	0.004982	0.000397	12.543	139682		China_SEastAsia_Coastal_Historic	BantuSA.SDG	Miao_Baila	0.026982	0.002542	10.615	38320
AR33K	China_AR_Xianbei_IA	Miao_Jiancao	0.039777	0.004206	9.457	28423		Chemurchek_northAlai	Dushan	Miao_Hele	0.032632	0.002597	12.566	64737		China_WLR_MN	Gejia_Kaili	Miao_Baila	0.008788	0.000828	10.616	130034
Fofonovo_EN	Longlin	Miao_Jiancao	0.035496	0.003752	9.461	24440		Blang_Menghai	Miao_Jiancao	Miao_Hele	0.005067	0.000403	12.566	137887		China_AR_IA	Surui.SDG	Miao_Baila	0.058472	0.005499	10.634	6727
Dushan	Dongjia_Kaili	Miao_Jiancao	0.009246	0.000977	9.464	67818		China_AR_Xianbei_IA	China_Upper_YR_IA	Miao_Hele	0.035084	0.002791	12.57	31294		China_SEastAsia_Island_LN	Tujia_Qianjiang	Miao_Baila	0.02321	0.002182	10.638	9086
China_SEastAsia_Island_LN	Han_Shaanxi	Miao_Jiancao	0.016199	0.00171	9.473	9482		Yao_Guizhou	Caijia_Songlinpo	Miao_Hele	0.005376	0.000428	12.571	136489		Han_Yunnan	Yao_Guizhou	Miao_Baila	0.005289	0.000497	10.639	136448
China_SEastAsia_Island_LN	Han_Henan	Miao_Jiancao	0.016305	0.00172	9.479	9530		China_Wuzhuangguoliang_LN.EC	Palestinian.SDG	Miao_Hele	0.032692	0.0026	12.572	11550		Taiwan_Hanben_IA	Yao_Guizhou	Miao_Baila	0.005617	0.000527	10.659	135445
AR33K	China_AR_EN	Miao_Jiancao	0.03308	0.003486	9.489	36484		China_SEastAsia_Coastal_Historic	French.SDG	Miao_Hele	0.024905	0.00198	12.578	39760		Dong_Guizhou	Yao_Guizhou	Miao_Baila	0.00498	0.000466	10.682	139804
Nepal_Samdzong_1500BP.SG	China_SEastAsia_Coastal_Historic	Miao_Jiancao	0.021672	0.002284	9.49	36333		AR13_10K	Dushan	Miao_Hele	0.03274	0.002602	12.584	44866		Altai_MLBA	China_AR_IA	Miao_Baila	0.054864	0.005135	10.684	6843
Chemurchek_southAltai	Dongjia_Kaili	Miao_Jiancao	0.007485	0.000788	9.498	115736		Nepal_Mebrak_2125BP.SG	China_HMMH_MN	Miao_Hele	0.039902	0.00317	12.586	50622		LateMed_Khitan	China_SEastAsia_Coastal_Historic	Miao_Baila	0.029768	0.002786	10.686	33126
Chemurchek_northAlai	Xijia_Kaili	Miao_Jiancao	0.006907	0.000727	9.501	122550		China_SEastAsia_Island_LN	Tanka_Fujian	Miao_Hele	0.025608	0.002034	12.591	9170		China_Miaozigou_MN	China_NEastAsia_Inland_EN	Miao_Baila	0.041335	0.003865	10.694	29134
China_SEastAsia_Island_LN	Han_Guizhou	Miao_Jiancao	0.016053	0.00169	9.501	9265		China_SEastAsia_Coastal_Historic	Basque.SDG	Miao_Hele	0.026276	0.002087	12.592	39489		China_Wuzhuangguoliang_LN.EC	Mozabite.SDG	Miao_Baila	0.030757	0.002875	10.698	11406
Han_Guangxi	Yao_Guizhou	Miao_Jiancao	0.002753	0.000289	9.525	143352		Tu.SDG	Miao_Jiancao	Miao_Hele	0.004722	0.000375	12.593	138640		Manchu_Guizhou	Yao_Guizhou	Miao_Baila	0.00492	0.00046	10.7	139891
Nepal_Mebrak_2125BP.SG	AR14K	Miao_Jiancao	0.026562	0.002788	9.528	45209		Yakut.SDG	Miao_Jiancao	Miao_Hele	0.004831	0.000383	12.607	140575		China_SEastAsia_Island_LN	Han_Shandong	Miao_Baila	0.022297	0.002081	10.713	9492
China_AR_IA	Han_Guizhou	Miao_Jiancao	0.019562	0.002053	9.529	7319		AR33K	Xijia_Kaili	Miao_Hele	0.011506	0.000912	12.623	111418		China_Upper_YR_LN	China_Wuzhuangguoliang_LN.EC	Miao_Baila	0.036292	0.003385	10.723	9864
Longlin	Caijia_Songlinpo	Miao_Jiancao	0.016924	0.001776	9.529	26892		China_SEastAsia_Island_LN	Bouyei_Guizhou	Miao_Hele	0.024071	0.001907	12.624	9266		China_AR_IA	Dai_Yunnan	Miao_Baila	0.028038	0.002611	10.737	7219
China_HMMH_MN	Guangxi_1500BP	Miao_Jiancao	0.018702	0.001958	9.551	63666		Naxi.SDG	Miao_Jiancao	Miao_Hele	0.004659	0.000369	12.628	136748		Longlin	China_YR_MN	Miao_Baila	0.03212	0.002991	10.74	25330
China_AR_IA	Balochi.SDG	Miao_Jiancao	0.036094	0.003771	9.571	7442		EarlyXiongnu_west	China_Miaozigou_MN	Miao_Hele	0.031472	0.002492	12.629	37029		China_SEastAsia_Coastal_Historic	Biaka.SDG	Miao_Baila	0.026541	0.00247	10.745	39144
Longlin	China_SEastAsia_Island_EN	Miao_Jiancao	0.036486	0.00381	9.577	25245		China_Wuzhuangguoliang_LN.EC	Chuanqing_Bijie	Miao_Hele	0.020166	0.001596	12.632	10528		AR33K	China_AR_Xianbei_IA	Miao_Baila	0.045968	0.004276	10.75	27117
China_AR_IA	Italian_North.SDG	Miao_Jiancao	0.039486	0.004123	9.578	7456		Longlin	Gaoshan_Fujian	Miao_Hele	0.024726	0.001954	12.651	26615		China_AR_IA	Han_Fujian	Miao_Baila	0.027681	0.002575	10.75	7426
Longlin	China_YR_MN	Miao_Jiancao	0.026186	0.002732	9.585	26446		EarlyMed_Uigur	China_Wuzhuangguoliang_LN.EC	Miao_Hele	0.032876	0.002598	12.652	10780		China_AR_IA	Xibo.SDG	Miao_Baila	0.035857	0.003335	10.753	6955
China_AR_IA	Mozabite.SDG	Miao_Jiancao	0.039096	0.004064	9.621	7479		Oroqen.SDG	Miao_Jiancao	Miao_Hele	0.004895	0.000387	12.664	137765		China_AR_IA	Han.SDG	Miao_Baila	0.028214	0.002622	10.761	7297
China_SEastAsia_Coastal_Historic	Yoruba.SDG	Miao_Jiancao	0.020558	0.002135	9.629	39505		China_Wuzhuangguoliang_LN.EC	Wa_Cangyuan	Miao_Hele	0.023355	0.001843	12.672	10540		Dong_Hunan	Yao_Guizhou	Miao_Baila	0.005003	0.000465	10.763	139377
China_WLR_MN	Dongjia_Kaili	Miao_Jiancao	0.006449	0.000669	9.638	132584		Afanasievo_Mongolia	China_AR_Xianbei_IA	Miao_Hele	0.045615	0.003598	12.679	27713		China_Wuzhuangguoliang_LN.EC	Surui.SDG	Miao_Baila	0.038108	0.003536	10.776	10139
China_SEastAsia_Island_LN	Dong_Guizhou	Miao_Jiancao	0.017451	0.001808	9.653	9174		China_Wuzhuangguoliang_LN.EC	BedouinB.SDG	Miao_Hele	0.033297	0.002626	12.679	11435		China_AR_IA	Adygei.SDG	Miao_Baila	0.046898	0.004349	10.783	7364
China_Wuzhuangguoliang_LN.EC	Biaka.SDG	Miao_Jiancao	0.028337	0.002933	9.662	11279		Baojianshan	China_Shimao_LN	Miao_Hele	0.024721	0.001948	12.687	90253		China_AR_IA	Han_Sichuan	Miao_Baila	0.028014	0.002594	10.799	7338
China_SEastAsia_Island_LN	Tujia_Qianjiang	Miao_Jiancao	0.016948	0.001753	9.667	9138		China_AR_IA	Hazara.SDG	Miao_Hele	0.043031	0.003391	12.691	7351		Dushan	Gejia_Kaili	Miao_Baila	0.011467	0.001061	10.807	66481
China_Miaozigou_MN	Miao_Kaili	Miao_Jiancao	0.009527	0.000985	9.671	39279		Lahu_Lancang	Miao_Jiancao	Miao_Hele	0.005005	0.000394	12.696	136635		China_SEastAsia_Island_LN	Han_Henan	Miao_Baila	0.022547	0.002086	10.81	9528
AR19K	BaBanQinCen	Miao_Jiancao	0.020824	0.00215	9.685	66510		China_Wuzhuangguoliang_LN.EC	Piapoco.SDG	Miao_Hele	0.038425	0.003026	12.7	10387		EarlyMed_Turk	China_AR_IA	Miao_Baila	0.052537	0.004858	10.814	6722
China_SEastAsia_Coastal_Historic	Mandenka.SDG	Miao_Jiancao	0.020619	0.002125	9.705	39489		AR19K	Dongjia_Kaili	Miao_Hele	0.01182	0.00093	12.705	86025		China_SEastAsia_Island_LN	Han_Shaanxi	Miao_Baila	0.022414	0.002073	10.814	9477
China_HMMH_MN	China_SEastAsia_Island_EN	Miao_Jiancao	0.023748	0.002446	9.71	61691		China_Wuzhuangguoliang_LN.EC	Miao.SDG	Miao_Hele	0.02201	0.001732	12.706	10475		China_Wuzhuangguoliang_LN.EC	Basque.SDG	Miao_Baila	0.030463	0.002813	10.829	11357
China_YR_MN	China_SEastAsia_Coastal_Historic	Miao_Jiancao	0.024075	0.002476	9.723	36072		China_Wuzhuangguoliang_LN.EC	Blang_Menghai	Miao_Hele	0.022487	0.00177	12.708	10608		AR19K	Dushan	Miao_Baila	0.03488	0.003219	10.835	52088
Chemurchek_southAltai	China_Miaozigou_MN	Miao_Jiancao	0.03095	0.003182	9.725	34382		China_Wuzhuangguoliang_LN.EC	Brahui.SDG	Miao_Hele	0.031712	0.002495	12.711	11385		China_WLR_BA	Dongjia_Kaili	Miao_Baila	0.010819	0.000998	10.845	69739
China_AR_EN	China_WLR_BA	Miao_Jiancao	0.039288	0.004039	9.727	23820		China_Wuzhuangguoliang_LN.EC	Dong_Kaili	Miao_Hele	0.020533	0.001615	12.714	10537		China_Wuzhuangguoliang_LN.EC	Shui_Guizhou	Miao_Baila	0.018749	0.001728	10.853	10749
Chemurchek_southAltai	China_WLR_BA	Miao_Jiancao	0.025225	0.002588	9.746	63509		Nepal_Mebrak_2125BP.SG	Xijia_Kaili	Miao_Hele	0.011798	0.000928	12.715	87364		China_Wuzhuangguoliang_LN.EC	Dong_Guangxi	Miao_Baila	0.019355	0.001783	10.855	10512
China_AR_IA	Druze.SDG	Miao_Jiancao	0.039886	0.004089	9.754	7497		Yao_Guizhou	Baoan_Dahejia	Miao_Hele	0.00479	0.000376	12.724	142442		China_WLR_LN	Gejia_Kaili	Miao_Baila	0.008691	0.0008	10.859	107138
China_NEastAsia_Coastal_EN	Gejia_Kaili	Miao_Jiancao	0.00527	0.000539	9.782	122685		AR19K	China_SEastAsia_Coastal_EN	Miao_Hele	0.03298	0.002592	12.726	62025		AR33K	China_AR_EN	Miao_Baila	0.040222	0.003703	10.863	34734
China_Tianyuan	Dongjia_Kaili	Miao_Jiancao	0.008642	0.000883	9.785	103324		China_NEastAsia_Inland_EN	China_SEastAsia_Island_EN	Miao_Hele	0.028551	0.002242	12.736	86619		China_AR_Xianbei_IA	China_Tianyuan	Miao_Baila	0.046936	0.004318	10.871	25426
Longlin	Nanjing_Hongzhuan	Miao_Jiancao	0.017109	0.001748	9.787	26812		Afanasievo_Mongolia	China_AR_EN	Miao_Hele	0.038592	0.003029	12.743	35812		China_SEastAsia_Island_LN	Dong_Guangxi	Miao_Baila	0.02533	0.002327	10.885	8786
China_Wuzhuangguoliang_LN.EC	BantuSA.SDG	Miao_Jiancao	0.02852	0.00291	9.799	11075		China_SEastAsia_Coastal_Historic	Druze.SDG	Miao_Hele	0.025544	0.002004	12.744	39834		China_NEastAsia_Coastal_EN	China_Wuzhuangguoliang_LN.EC	Miao_Baila	0.035846	0.003293	10.886	9633
Gejia_Kaili	Ju_hoan_North.SDG	Miao_Jiancao	0.005471	0.000558	9.799	140085		China_AR_EN	China_Tianyuan	Miao_Hele	0.045129	0.003538	12.757	33930		China_SEastAsia_Coastal_LN	China_SEastAsia_Island_LN	Miao_Baila	0.058014	0.005329	10.886	7539
Chandman_IA	China_AR_IA	Miao_Jiancao	0.044399	0.00453	9.8	6997		China_Tianyuan	Miao_Kaili	Miao_Hele	0.011959	0.000937	12.768	103573		Nepal_Mebrak_2125BP.SG	AR14K	Miao_Baila	0.032358	0.002972	10.887	43026
China_AR_IA	Xibo.SDG	Miao_Jiancao	0.029182	0.00297	9.824	7077		China_Miaozigou_MN	Xijia_Kaili	Miao_Hele	0.014093	0.001103	12.772	38812		China_SEastAsia_Island_LN	Han_Shanxi	Miao_Baila	0.022808	0.002092	10.9	9505
China_AR_IA	Han.SDG	Miao_Jiancao	0.021365	0.002173	9.832	7326		Longlin	China_Tianyuan	Miao_Hele	0.059091	0.004626	12.773	25036		China_Wuzhuangguoliang_LN.EC	Nanjing_Xique	Miao_Baila	0.024571	0.002251	10.914	10224
China_SEastAsia_Coastal_Historic	Mozabite.SDG	Miao_Jiancao	0.018626	0.001894	9.832	39749		EarlyXiongnu_west	Gejia_Kaili	Miao_Hele	0.008394	0.000657	12.778	126890		China_AR_IA	Hui_Guizhou	Miao_Baila	0.030402	0.002784	10.92	7284
China_NEastAsia_Inland_EN	Miao_Kaili	Miao_Jiancao	0.007735	0.000786	9.845	101686		China_SEastAsia_Coastal_Historic	Piapoco.SDG	Miao_Hele	0.02916	0.002279	12.793	36563		Fofonovo_EN	China_Miaozigou_MN	Miao_Baila	0.037377	0.003422	10.923	28910
China_AR_IA	Dai_Yunnan	Miao_Jiancao	0.021821	0.002215	9.851	7251		China_AR_IA	Daur.SDG	Miao_Hele	0.040878	0.003194	12.798	7039		China_AR_IA	Han_Chongqing	Miao_Baila	0.027497	0.002512	10.946	7458
Dushan	Xijia_Kaili	Miao_Jiancao	0.008933	0.000907	9.851	68174		China_Tianyuan	China_WLR_LN	Miao_Hele	0.028762	0.002244	12.817	86276		China_SEastAsia_Island_LN	Dong_Guizhou	Miao_Baila	0.023617	0.002157	10.949	9134
China_Wuzhuangguoliang_LN.EC	Orcadian.SDG	Miao_Jiancao	0.024572	0.00249	9.869	11379		Dai.SDG	Miao_Jiancao	Miao_Hele	0.004829	0.000377	12.82	136757		China_Wuzhuangguoliang_LN.EC	BedouinA.SDG	Miao_Baila	0.031295	0.002852	10.974	11428
China_SEastAsia_Coastal_Historic	BantuKenya.SDG	Miao_Jiancao	0.022081	0.002238	9.869	38947		China_Wuzhuangguoliang_LN.EC	Maonan_Pingtang	Miao_Hele	0.019492	0.001519	12.831	10894		China_SEastAsia_Island_LN	Hui_Guizhou	Miao_Baila	0.025151	0.002292	10.975	9234
AR13_10K	Dongjia_Kaili	Miao_Jiancao	0.007522	0.000762	9.874	63021		China_SEastAsia_Coastal_Historic	Orcadian.SDG	Miao_Hele	0.026141	0.002036	12.841	39338		Chemurchek_northAlai	Longlin	Miao_Baila	0.04173	0.003801	10.978	25079
China_SEastAsia_Coastal_Historic	Basque.SDG	Miao_Jiancao	0.020084	0.00203	9.893	39538		China_Wuzhuangguoliang_LN.EC	Russian.SDG	Miao_Hele	0.03281	0.002554	12.844	11470		China_Tianyuan	Dongjia_Kaili	Miao_Baila	0.011647	0.00106	10.991	101097
China_AR_IA	Orcadian.SDG	Miao_Jiancao	0.040926	0.004131	9.908	7403		ARpost9K	China_Miaozigou_MN	Miao_Hele	0.036674	0.002855	12.846	29339		Chandman_IA	China_Wuzhuangguoliang_LN.EC	Miao_Baila	0.03536	0.003213	11.006	10287
China_Upper_YR_LN	China_Wuzhuangguoliang_LN.EC	Miao_Jiancao	0.031333	0.003159	9.918	10251		China_AR_IA	Han_Shandong	Miao_Hele	0.030555	0.002378	12.847	7505		China_AR_EN	Xijia_Kaili	Miao_Baila	0.013698	0.001243	11.016	41507
China_SEastAsia_Island_LN	Hui_Guizhou	Miao_Jiancao	0.019259	0.001939	9.932	9283		China_SEastAsia_Coastal_Historic	Sardinian.SDG	Miao_Hele	0.02643	0.002056	12.854	39660		AR13_10K	Gejia_Kaili	Miao_Baila	0.010111	0.000917	11.021	61824
China_Shimao_LN	China_Wuzhuangguoliang_LN.EC	Miao_Jiancao	0.034688	0.003487	9.947	10237		Yugu_Minghuaxiang	Miao_Jiancao	Miao_Hele	0.004633	0.00036	12.867	140472		EarlyXiongnu_rest	China_Wuzhuangguoliang_LN.EC	Miao_Baila	0.033867	0.003069	11.034	9882
Nepal_Mebrak_2125BP.SG	China_Tianyuan	Miao_Jiancao	0.028728	0.002888	9.949	68511		China_Miaozigou_MN	Papuan.SDG	Miao_Hele	0.027845	0.002157	12.91	39445		China_SEastAsia_Island_EN	Gejia_Kaili	Miao_Baila	0.00989	0.000895	11.049	102938
Gejia_Kaili	Mbuti.SDG	Miao_Jiancao	0.00536	0.000538	9.959	141467		Yao_Guizhou	Hui_Dahejia	Miao_Hele	0.005002	0.000387	12.914	141379		Dushan	China_NEastAsia_Inland_EN	Miao_Baila	0.032839	0.002972	11.05	57888
ARpost9K	China_Wuzhuangguoliang_LN.EC	Miao_Jiancao	0.034111	0.003425	9.96	8785		Baojianshan	China_NEastAsia_Inland_EN	Miao_Hele	0.03372	0.002609	12.924	80197		China_Wuzhuangguoliang_LN.EC	Gelao_Hunan	Miao_Baila	0.020778	0.00188	11.052	10433
AR19K	Xijia_Kaili	Miao_Jiancao	0.00828	0.000831	9.968	87019		China_AR_Xianbei_IA	Raojia_Longshan	Miao_Hele	0.017764	0.001374	12.927	33461		China_Wuzhuangguoliang_LN.EC	Kalash.SDG	Miao_Baila	0.031772	0.002874	11.055	11157
Dong_Guangxi	Yao_Guizhou	Miao_Jiancao	0.003121	0.000313	9.974	138141		Miao_Jiancao	Nanjing_Hongzhuan	Miao_Hele	0.005412	0.000418	12.944	135236		Dushan	China_Upper_YR_IA	Miao_Baila	0.024162	0.002185	11.057	61958
China_SEastAsia_Island_LN	Maonan_Pingtang	Miao_Jiancao	0.018407	0.001845	9.979	9144		Miao_Jiancao	Nanjing_Guanzhai	Miao_Hele	0.004794	0.00037	12.946	136163		Fofonovo_EN	Dushan	Miao_Baila	0.029453	0.002662	11.062	56276
China_Wuzhuangguoliang_LN.EC	Mandenka.SDG	Miao_Jiancao	0.027607	0.002766	9.982	11316		Yao_Guizhou	Salar_Dahejia	Miao_Hele	0.005049	0.00039	12.948	141771		AR19K	Dongjia_Kaili	Miao_Baila	0.011806	0.001067	11.062	84660
AR19K	Baojianshan	Miao_Jiancao	0.025572	0.00256	9.991	71540		AR19K	China_NEastAsia_Inland_EN	Miao_Hele	0.038262	0.002955	12.949	73142		LateMed_Khitan	Dongjia_Kaili	Miao_Baila	0.009024	0.000815	11.078	110529
China_AR_Xianbei_IA	China_Tianyuan	Miao_Jiancao	0.040145	0.004014	10.001	26724		Miao_Jiancao	Nanjing_Banbian	Miao_Hele	0.005168	0.000399	12.951	136207		Khovsgol_LBA	China_AR_IA	Miao_Baila	0.050934	0.004596	11.081	6742
Yao_Guizhou	Dong_Kaili	Miao_Jiancao	0.002974	0.000297	10.01	137892		Longlin	China_YR_LN	Miao_Hele	0.027588	0.002128	12.963	26523		China_Wuzhuangguoliang_LN.EC	She.SDG	Miao_Baila	0.021812	0.001968	11.083	10350
China_WLR_MN	China_Wuzhuangguoliang_LN.EC	Miao_Jiancao	0.038536	0.003844	10.025	10275		Pumi_Lanping	Miao_Jiancao	Miao_Hele	0.004849	0.000374	12.969	137628		She_Fujian	Yao_Guizhou	Miao_Baila	0.00523	0.000472	11.085	139417
China_Wuzhuangguoliang_LN.EC	Basque.SDG	Miao_Jiancao	0.025068	0.002499	10.031	11418		China_Wuzhuangguoliang_LN.EC	Pathan.SDG	Miao_Hele	0.031566	0.00243	12.991	11439		China_Wuzhuangguoliang_LN.EC	Li_Hainan	Miao_Baila	0.018592	0.001677	11.089	11235
BaBanQinCen	China_NEastAsia_Inland_EN	Miao_Jiancao	0.019618	0.001953	10.045	75272		Longlin	Nanjing_Guanzhai	Miao_Hele	0.021519	0.001656	12.998	26877		LateMed_Khitan	Gejia_Kaili	Miao_Baila	0.008851	0.000797	11.112	110793
China_SEastAsia_Coastal_Historic	Druze.SDG	Miao_Jiancao	0.019445	0.001935	10.047	39865		China_SEastAsia_Coastal_Historic	Palestinian.SDG	Miao_Hele	0.025537	0.001964	13.002	39993		Nepal_Mebrak_2125BP.SG	China_Tianyuan	Miao_Baila	0.033245	0.00299	11.119	65212
China_SEastAsia_Coastal_Historic	French.SDG	Miao_Jiancao	0.019346	0.001923	10.058	39812		AR13_10K	Gejia_Kaili	Miao_Hele	0.010029	0.000771	13.011	62733		China_AR_IA	Hui_Sichuan	Miao_Baila	0.029374	0.002642	11.119	7274
Dushan	China_Upper_YR_LN	Miao_Jiancao	0.017891	0.001778	10.064	66314		China_Wuzhuangguoliang_LN.EC	Balochi.SDG	Miao_Hele	0.033022	0.002538	13.011	11357		China_SEastAsia_Island_LN	Han_Sichuan	Miao_Baila	0.023637	0.002126	11.119	9289
China_SEastAsia_Island_LN	Han_Sichuan	Miao_Jiancao	0.017606	0.001749	10.067	9314		China_AR_IA	Han_Shaanxi	Miao_Hele	0.030751	0.002362	13.016	7493		China_SEastAsia_Coastal_Historic	Surui.SDG	Miao_Baila	0.029779	0.002674	11.135	35413
China_AR_IA	Hui_Guizhou	Miao_Jiancao	0.023734	0.002356	10.073	7314		China_Wuzhuangguoliang_LN.EC	Sindhi_Pakistan.SDG	Miao_Hele	0.031576	0.002425	13.019	11328		China_AR_IA	Brahui.SDG	Miao_Baila	0.045031	0.004043	11.139	7451
LateXiongnu_sarmatian	China_AR_IA	Miao_Jiancao	0.045254	0.004488	10.082	7162		China_YR_LBIA	China_SEastAsia_Coastal_Historic	Miao_Hele	0.026845	0.002059	13.035	35796		China_Wuzhuangguoliang_LN.EC	Yugu_Kangle	Miao_Baila	0.028006	0.002511	11.154	10248
China_Upper_YR_IA	China_SEastAsia_Coastal_Historic	Miao_Jiancao	0.025534	0.002533	10.082	35300		China_SEastAsia_Coastal_Historic	Kalash.SDG	Miao_Hele	0.026578	0.002038	13.043	39129		China_SEastAsia_Coastal_Historic	Miao_Kaili	Miao_Baila	0.014321	0.001284	11.154	36423
Chemurchek_northAlai	Longlin	Miao_Jiancao	0.036028	0.003573	10.083	26308		China_AR_IA	Han_Gansu	Miao_Hele	0.031958	0.002447	13.062	7327		China_AR_IA	Burusho.SDG	Miao_Baila	0.042782	0.003835	11.155	7434
China_SEastAsia_Coastal_LN	China_SEastAsia_Island_LN	Miao_Jiancao	0.051196	0.005075	10.088	7877		Gelao_Hunan	Miao_Jiancao	Miao_Hele	0.004723	0.000362	13.063	136792		China_SEastAsia_Island_LN	Maonan_Pingtang	Miao_Baila	0.024311	0.002179	11.155	9102
Fofonovo_EN	Dongjia_Kaili	Miao_Jiancao	0.007745	0.000767	10.094	101146		China_SEastAsia_Island_LN	Han_Fujian	Miao_Hele	0.024877	0.001903	13.071	9420		China_SEastAsia_Coastal_EN	Dongjia_Kaili	Miao_Baila	0.010964	0.000983	11.157	79680
China_AR_IA	Han_Fujian	Miao_Jiancao	0.021004	0.002079	10.101	7426		China_AR_IA	Han_Henan	Miao_Hele	0.03071	0.002349	13.075	7519		China_SEastAsia_Island_EN	Dongjia_Kaili	Miao_Baila	0.0102	0.000914	11.166	102676
Li_Hainan	Yao_Guizhou	Miao_Jiancao	0.003081	0.000305	10.105	142611		China_AR_IA	Hui_Dahejia	Miao_Hele	0.034947	0.002671	13.083	7288		China_Wuzhuangguoliang_LN.EC	Karitiana.SDG	Miao_Baila	0.037589	0.003366	11.168	10281
China_AR_IA	French.SDG	Miao_Jiancao	0.04125	0.004081	10.107	7484		Chemurchek_northAlai	China_WLR_BA	Miao_Hele	0.034035	0.002601	13.084	64988		China_AR_IA	Russian.SDG	Miao_Baila	0.048488	0.004338	11.178	7456
China_SEastAsia_Coastal_Historic	Nanjing_Huangjia	Miao_Jiancao	0.017265	0.001708	10.111	36490		China_AR_Xianbei_IA	China_YR_MN	Miao_Hele	0.033736	0.002578	13.085	32176		Longlin	Caijia_Songlinpo	Miao_Baila	0.022284	0.001994	11.178	26048
Gejia_Kaili	Surui.SDG	Miao_Jiancao	0.005929	0.000586	10.112	135597		LateMed_Khitan	China_Miaozigou_MN	Miao_Hele	0.037889	0.002895	13.089	33145		China_AR_IA	Pumi_Lanping	Miao_Baila	0.035281	0.003155	11.184	6999
China_Shimao_LN	China_SEastAsia_Coastal_EN	Miao_Jiancao	0.017711	0.001751	10.115	79341		China_Wuzhuangguoliang_LN.EC	Dong_Guangxi	Miao_Hele	0.021314	0.001627	13.1	10544		Gejia_Kaili	Surui.SDG	Miao_Baila	0.008839	0.00079	11.195	133259
China_YR_MN	Gejia_Kaili	Miao_Jiancao	0.005223	0.000516	10.115	133024		China_SEastAsia_Coastal_Historic	Russian.SDG	Miao_Hele	0.025142	0.001919	13.105	39674		China_SEastAsia_Coastal_Historic	BantuKenya.SDG	Miao_Baila	0.027981	0.002496	11.211	38554
AR14K	Xijia_Kaili	Miao_Jiancao	0.008079	0.000799	10.116	67137		China_AR_IA	Mayan.SDG	Miao_Hele	0.053082	0.004047	13.117	7158		China_Wuzhuangguoliang_LN.EC	Adygei.SDG	Miao_Baila	0.03067	0.002728	11.243	11252
China_SEastAsia_Island_LN	Han_Chongqing	Miao_Jiancao	0.016755	0.001654	10.133	9430		Dushan	China_YR_MN	Miao_Hele	0.025421	0.001937	13.121	65667		Yao_Guizhou	Dai.SDG	Miao_Baila	0.005772	0.000513	11.258	136886
Longlin	Nanjing_Huangjia	Miao_Jiancao	0.01942	0.001916	10.136	26778		China_Wuzhuangguoliang_LN.EC	Nanjing_Gongqiao	Miao_Hele	0.024645	0.001878	13.126	10445		China_Wuzhuangguoliang_LN.EC	Sardinian.SDG	Miao_Baila	0.03214	0.002853	11.264	11428
China_SEastAsia_Island_LN	Han.SDG	Miao_Jiancao	0.017998	0.001774	10.147	9283		Guangxi_1500BP	Yao_Guizhou	Miao_Hele	0.007392	0.000563	13.132	110770		China_Wuzhuangguoliang_LN.EC	Pima.SDG	Miao_Baila	0.035415	0.003142	11.273	10475
China_Wuzhuangguoliang_LN.EC	Dong_Kaili	Miao_Jiancao	0.015105	0.001483	10.187	10631		China_Wuzhuangguoliang_LN.EC	Mulam_Guangxi	Miao_Hele	0.020979	0.001597	13.135	10635		Nepal_Mebrak_2125BP.SG	AR13_10K	Miao_Baila	0.03274	0.002904	11.276	40659
Baojianshan	China_WLR_MN	Miao_Jiancao	0.021	0.002061	10.19	91907		China_SEastAsia_Coastal_Historic	BedouinB.SDG	Miao_Hele	0.026941	0.00205	13.142	39726		Yao_Guizhou	Hui_Sanya	Miao_Baila	0.005489	0.000486	11.282	141885
China_SEastAsia_Coastal_LN	Gejia_Kaili	Miao_Jiancao	0.006821	0.000669	10.192	79312		Dongxiang_Longquan	Miao_Jiancao	Miao_Hele	0.004758	0.000362	13.142	141230		China_SEastAsia_Island_LN	Han.SDG	Miao_Baila	0.024003	0.002127	11.284	9267
China_AR_IA	Hui_Sichuan	Miao_Jiancao	0.022394	0.002197	10.193	7297		Yi.SDG	Miao_Jiancao	Miao_Hele	0.004845	0.000368	13.153	137367		China_AR_IA	Pathan.SDG	Miao_Baila	0.045631	0.004042	11.288	7463
LateMed_Mongol	China_SEastAsia_Island_LN	Miao_Jiancao	0.02214	0.002171	10.197	9360		Yao_Guizhou	Han_Shandong	Miao_Hele	0.004877	0.000371	13.158	144098		China_SEastAsia_Island_LN	Han_Chongqing	Miao_Baila	0.022962	0.002033	11.296	9424
China_NEastAsia_Coastal_EN	China_Wuzhuangguoliang_LN.EC	Miao_Jiancao	0.031673	0.003103	10.208	10001		China_HMMH_MN	China_WLR_BA	Miao_Hele	0.039714	0.003017	13.162	41824		Han_Hainan	Yao_Guizhou	Miao_Baila	0.005336	0.000472	11.297	142773
Altai_MLBA	China_Wuzhuangguoliang_LN.EC	Miao_Jiancao	0.028009	0.002743	10.21	10590		BaBanQinCen	China_WLR_MN	Miao_Hele	0.023475	0.001783	13.166	83469		Ulaanzuukh_SlabGrave	China_AR_IA	Miao_Baila	0.047617	0.004213	11.303	6737
China_SEastAsia_Coastal_Historic	Orcadian.SDG	Miao_Jiancao	0.020281	0.001986	10.212	39430		China_AR_EN	China_WLR_LN	Miao_Hele	0.037367	0.002837	13.174	35109		Nepal_Mebrak_2125BP.SG	AR19K	Miao_Baila	0.034222	0.003024	11.315	54553
AR19K	China_AR_EN	Miao_Jiancao	0.038626	0.003782	10.213	28835		Dushan	Xijia_Kaili	Miao_Hele	0.012727	0.000966	13.178	67672		Han_Guangdong	Yao_Guizhou	Miao_Baila	0.005262	0.000464	11.33	143342
China_AR_IA	Pumi_Lanping	Miao_Jiancao	0.028531	0.002791	10.223	7115		Gejia_Kaili	Surui.SDG	Miao_Hele	0.009243	0.000701	13.188	134822		Afanasievo_Mongolia	China_Miaozigou_MN	Miao_Baila	0.036678	0.003236	11.334	31661
China_Wuzhuangguoliang_LN.EC	Wa_Cangyuan	Miao_Jiancao	0.017684	0.001729	10.228	10659		China_SEastAsia_Coastal_Historic	BedouinA.SDG	Miao_Hele	0.02638	0.001999	13.196	39722		Mulam_Guangxi	Yao_Guizhou	Miao_Baila	0.005495	0.000485	11.337	137484
China_Miaozigou_MN	China_NEastAsia_Inland_EN	Miao_Jiancao	0.037657	0.003679	10.234	30733		Chemurchek_southAltai	Dushan	Miao_Hele	0.036902	0.002796	13.2	64233		China_HMMH_MN	Xijia_Kaili	Miao_Baila	0.012369	0.001091	11.338	77325
China_AR_IA	Adygei.SDG	Miao_Jiancao	0.041325	0.004038	10.235	7410		China_Wuzhuangguoliang_LN.EC	Nanjing_Xique	Miao_Hele	0.027128	0.002051	13.227	10356		Nepal_Samdzong_1500BP.SG	Gejia_Kaili	Miao_Baila	0.0081	0.000714	11.342	131722
China_Wuzhuangguoliang_LN.EC	Maonan_Guangxi	Miao_Jiancao	0.020615	0.002014	10.235	10460		China_Wuzhuangguoliang_LN.EC	Nanjing_Guanzhai	Miao_Hele	0.025261	0.00191	13.227	10379		LateXiongnu_sarmatian	China_Wuzhuangguoliang_LN.EC	Miao_Baila	0.035669	0.003144	11.346	10630
Altai_MLBA	China_AR_IA	Miao_Jiancao	0.048955	0.004775	10.251	6998		Dongxiang_Nalesi	Miao_Jiancao	Miao_Hele	0.004714	0.000356	13.227	140391		China_SEastAsia_Island_LN	Bouyei_Guizhou	Miao_Baila	0.023656	0.002085	11.347	9256
China_AR_IA	Han_Sichuan	Miao_Jiancao	0.021653	0.002109	10.266	7354		China_SEastAsia_Coastal_Historic	Italian_North.SDG	Miao_Hele	0.026495	0.002003	13.23	39631		China_AR_IA	Yugu_Minghuaxiang	Miao_Baila	0.034479	0.003036	11.356	7221
China_Wuzhuangguoliang_LN.EC	Han_Yunnan	Miao_Jiancao	0.017181	0.00167	10.288	10548		Dong_Guangxi	Miao_Jiancao	Miao_Hele	0.004753	0.000358	13.26	137184		China_NEastAsia_Inland_EN	China_SEastAsia_Coastal_EN	Miao_Baila	0.028814	0.002534	11.369	66353
China_SEastAsia_Coastal_EN	Dongjia_Kaili	Miao_Jiancao	0.008557	0.000832	10.288	81452		Miao_Jiancao	Nanjing_Gongqiao	Miao_Hele	0.004974	0.000375	13.263	136599		AR19K	Baojianshan	Miao_Baila	0.031099	0.002735	11.371	68071
Nepal_Mebrak_2125BP.SG	AR19K	Miao_Jiancao	0.028813	0.002799	10.294	57401		China_AR_EN	Miao_Kaili	Miao_Hele	0.013669	0.00103	13.271	42318		China_Upper_YR_IA	China_SEastAsia_Coastal_Historic	Miao_Baila	0.031542	0.002772	11.378	33602
Nepal_Mebrak_2125BP.SG	AR13_10K	Miao_Jiancao	0.027848	0.002704	10.3	42680		China_HMMH_MN	Xijia_Kaili	Miao_Hele	0.01308	0.000986	13.271	78476		Fofonovo_EN	Dongjia_Kaili	Miao_Baila	0.010899	0.000958	11.379	98848
China_Wuzhuangguoliang_LN.EC	Lahu_Lancang	Miao_Jiancao	0.018448	0.00179	10.304	10593		AR33K	China_WLR_LN	Miao_Hele	0.028765	0.002167	13.272	91764		Nepal_Samdzong_1500BP.SG	China_SEastAsia_Coastal_Historic	Miao_Baila	0.028443	0.002499	11.38	34760
China_AR_IA	Burusho.SDG	Miao_Jiancao	0.036622	0.003552	10.31	7455		Fofonovo_EN	China_AR_Xianbei_IA	Miao_Hele	0.051726	0.003897	13.273	25507		China_AR_IA	Pima.SDG	Miao_Baila	0.052179	0.004584	11.382	6907
Chandman_IA	China_Wuzhuangguoliang_LN.EC	Miao_Jiancao	0.030467	0.002955	10.311	10561		ARpost9K	Gejia_Kaili	Miao_Hele	0.008947	0.000674	13.277	96015		China_AR_IA	Karitiana.SDG	Miao_Baila	0.05611	0.004928	11.387	6791
China_AR_IA	Han_Chongqing	Miao_Jiancao	0.020931	0.00203	10.311	7459		Chemurchek_northAlai	Dongjia_Kaili	Miao_Hele	0.010967	0.000826	13.279	121246		China_Wuzhuangguoliang_LN.EC	Brahui.SDG	Miao_Baila	0.030766	0.002702	11.388	11361
Khovsgol_LBA	China_AR_IA	Miao_Jiancao	0.042765	0.004142	10.324	6906		Yao_Guizhou	Nanjing_Banbian	Miao_Hele	0.005547	0.000417	13.301	137258		Chemurchek_southAltai	Dongjia_Kaili	Miao_Baila	0.010825	0.00095	11.393	113424
Gejia_Kaili	Biaka.SDG	Miao_Jiancao	0.005354	0.000518	10.327	142680		Nepal_Mebrak_2125BP.SG	AR33K	Miao_Hele	0.037611	0.002826	13.308	72219		China_Shimao_LN	China_SEastAsia_Coastal_EN	Miao_Baila	0.021395	0.001876	11.402	75791
AR33K	Xijia_Kaili	Miao_Jiancao	0.008255	0.000798	10.343	112152		Hani_Honghe	Miao_Jiancao	Miao_Hele	0.00486	0.000365	13.314	137941		China_AR_IA	Dongxiang_Nalesi	Miao_Baila	0.034891	0.003058	11.408	7218
Longlin	China_YR_LBIA	Miao_Jiancao	0.023833	0.002302	10.351	26637		China_SEastAsia_Coastal_Historic	Brahui.SDG	Miao_Hele	0.024454	0.001836	13.316	39624		AR19K	BaBanQinCen	Miao_Baila	0.026576	0.002328	11.415	63404
Gejia_Kaili	BantuSA.SDG	Miao_Jiancao	0.005398	0.000521	10.357	141192		Bai_Heqing	Yao_Guizhou	Miao_Hele	0.00496	0.000372	13.318	138833		China_SEastAsia_Coastal_Historic	Yoruba.SDG	Miao_Baila	0.027116	0.002374	11.421	39344
China_NEastAsia_Inland_EN	China_SEastAsia_Coastal_EN	Miao_Jiancao	0.024657	0.002377	10.374	69715		China_Wuzhuangguoliang_LN.EC	She.SDG	Miao_Hele	0.023096	0.001734	13.32	10435		China_Wuzhuangguoliang_LN.EC	BedouinB.SDG	Miao_Baila	0.032395	0.002834	11.431	11426
Longlin	Gaoshan_Fujian	Miao_Jiancao	0.019004	0.00183	10.383	26894		China_SEastAsia_Island_LN	Dai_Yunnan	Miao_Hele	0.027206	0.002041	13.331	9148		Yao_Guizhou	Dong_Kaili	Miao_Baila	0.005459	0.000478	11.431	136987
China_Wuzhuangguoliang_LN.EC	Mozabite.SDG	Miao_Jiancao	0.025934	0.002497	10.385	11448		Yao_Guizhou	Japanese.SDG	Miao_Hele	0.005229	0.000392	13.334	139648		China_SEastAsia_Coastal_Historic	Mandenka.SDG	Miao_Baila	0.027197	0.002379	11.433	39267
China_SEastAsia_Coastal_Historic	Russian.SDG	Miao_Jiancao	0.019324	0.001859	10.394	39702		AR13_10K	Dongjia_Kaili	Miao_Hele	0.011539	0.000865	13.34	62599		EarlyMed_Turk	China_Wuzhuangguoliang_LN.EC	Miao_Baila	0.033307	0.002913	11.434	10204
China_SEastAsia_Coastal_Historic	Sardinian.SDG	Miao_Jiancao	0.020515	0.001973	10.4	39698		LateMed_Khitan	Dushan	Miao_Hele	0.029247	0.002191	13.346	62557		China_Wuzhuangguoliang_LN.EC	Italian_North.SDG	Miao_Baila	0.032042	0.002802	11.436	11439
AR33K	China_WLR_BA	Miao_Jiancao	0.028189	0.002709	10.407	61273		China_Wuzhuangguoliang_LN.EC	Gelao_Hunan	Miao_Hele	0.022724	0.001702	13.353	10505		China_NEastAsia_Inland_EN	China_SEastAsia_Island_EN	Miao_Baila	0.026377	0.002306	11.437	83659
China_SEastAsia_Island_LN	Hui_Sanya	Miao_Jiancao	0.019941	0.001916	10.41	9346		LateXiongnu_sarmatian	China_SEastAsia_Coastal_Historic	Miao_Hele	0.026969	0.002019	13.358	38029		EarlyXiongnu_west	Gejia_Kaili	Miao_Baila	0.008247	0.000721	11.438	125418
Altai_MLBA	Gejia_Kaili	Miao_Jiancao	0.005206	0.0005	10.42	133543		China_SEastAsia_Coastal_Historic	Pima.SDG	Miao_Hele	0.02863	0.002143	13.359	37139		Bouyei_Guizhou	Yao_Guizhou	Miao_Baila	0.00525	0.000459	11.44	140921
China_Wuzhuangguoliang_LN.EC	Blang_Menghai	Miao_Jiancao	0.017281	0.001658	10.42	10699		China_SEastAsia_Island_LN	Han_Hainan	Miao_Hele	0.025164	0.001883	13.363	9415		Gejia_Kaili	Yao_Guizhou	Miao_Baila	0.004868	0.000425	11.443	136122
Shui_Guizhou	Yao_Guizhou	Miao_Jiancao	0.003042	0.000292	10.42	139390		BaBanQinCen	China_YR_MN	Miao_Hele	0.019764	0.001479	13.366	83823		China_Upper_YR_LN	Gejia_Kaili	Miao_Baila	0.007941	0.000694	11.446	130134
Nepal_Samdzong_1500BP.SG	China_Wuzhuangguoliang_LN.EC	Miao_Jiancao	0.032014	0.003071	10.423	10377		Gejia_Kaili	Miao_Jiancao	Miao_Hele	0.004078	0.000305	13.376	135969		China_Wuzhuangguoliang_LN.EC	French.SDG	Miao_Baila	0.032052	0.002797	11.459	11500
Chemurchek_northAlai	Dushan	Miao_Jiancao	0.026447	0.002536	10.427	65654		Longlin	Miao_Guizhou	Miao_Hele	0.014861	0.001111	13.377	28271		LateMed_Mongol	China_SEastAsia_Island_LN	Miao_Baila	0.028267	0.002466	11.463	9329
China_SEastAsia_Island_LN	Bouyei_Guizhou	Miao_Jiancao	0.017512	0.001679	10.429	9272		Chemurchek_southAltai	Longlin	Miao_Hele	0.056353	0.004211	13.381	25839		China_Wuzhuangguoliang_LN.EC	Zhuang_Guangxi	Miao_Baila	0.018627	0.001625	11.463	11354
China_Wuzhuangguoliang_LN.EC	Kalash.SDG	Miao_Jiancao	0.026819	0.002565	10.457	11248		China_WLR_LN	China_SEastAsia_Coastal_EN	Miao_Hele	0.026935	0.002012	13.389	68257		China_Wuzhuangguoliang_LN.EC	Miao_Pengshui	Miao_Baila	0.021717	0.001893	11.47	10521
China_AR_IA	Surui.SDG	Miao_Jiancao	0.053844	0.005144	10.468	6966		China_Wuzhuangguoliang_LN.EC	Makrani.SDG	Miao_Hele	0.033104	0.002472	13.389	11420		China_Wuzhuangguoliang_LN.EC	Druze.SDG	Miao_Baila	0.03216	0.002803	11.474	11464
China_SEastAsia_Coastal_Historic	Brahui.SDG	Miao_Jiancao	0.018724	0.001785	10.492	39667		LateMed_Mongol	Miao_Jiancao	Miao_Hele	0.004857	0.000362	13.398	141138		China_SEastAsia_Coastal_LN	Gejia_Kaili	Miao_Baila	0.009752	0.000849	11.488	77577
LateXiongnu_sarmatian	China_Wuzhuangguoliang_LN.EC	Miao_Jiancao	0.029502	0.002809	10.501	10832		Yao_Guizhou	Nanjing_Xique	Miao_Hele	0.005388	0.000402	13.398	136918		China_AR_IA	Salar_Dahejia	Miao_Baila	0.033529	0.002918	11.492	7285
China_AR_IA	Brahui.SDG	Miao_Jiancao	0.038975	0.003709	10.508	7476		Mongolian_Guizhou	Miao_Jiancao	Miao_Hele	0.004541	0.000339	13.402	138165		Baojianshan	China_WLR_MN	Miao_Baila	0.025572	0.002225	11.494	87659
Chemurchek_southAltai	China_AR_Xianbei_IA	Miao_Jiancao	0.039294	0.003737	10.515	29428		Gaoshan_Fujian	Yao_Guizhou	Miao_Hele	0.006005	0.000448	13.404	136588		China_HMMH_MN	China_Tianyuan	Miao_Baila	0.036827	0.003203	11.498	57372
China_Miaozigou_MN	Xijia_Kaili	Miao_Jiancao	0.010183	0.000968	10.522	39060		AR13_10K	BaBanQinCen	Miao_Hele	0.027334	0.002039	13.406	51862		China_WLR_LN	Dongjia_Kaili	Miao_Baila	0.009756	0.000847	11.518	106879
Baojianshan	Longlin	Miao_Jiancao	0.042445	0.004033	10.525	24530		Yao_Guizhou	Han_Shanxi	Miao_Hele	0.004914	0.000366	13.414	143938		China_YR_MN	China_SEastAsia_Coastal_Historic	Miao_Baila	0.030575	0.002652	11.527	34402
BaBanQinCen	China_Shimao_LN	Miao_Jiancao	0.015338	0.001457	10.527	84413		Yao_Guizhou	Han_Henan	Miao_Hele	0.004959	0.00037	13.415	144339		China_WLR_MN	Dongjia_Kaili	Miao_Baila	0.009715	0.000841	11.554	129676
Afanasievo_Mongolia	Dongjia_Kaili	Miao_Jiancao	0.007907	0.00075	10.544	108672		She.SDG	Miao_Jiancao	Miao_Hele	0.004781	0.000356	13.426	136313		Afanasievo_Mongolia	Dongjia_Kaili	Miao_Baila	0.010234	0.000886	11.555	106698
China_AR_IA	Pima.SDG	Miao_Jiancao	0.045368	0.004301	10.548	7078		China_WLR_MN	Dongjia_Kaili	Miao_Hele	0.010288	0.000766	13.432	131672		Chemurchek_southAltai	China_WLR_BA	Miao_Baila	0.030723	0.002656	11.565	60745
China_Tianyuan	China_WLR_BA	Miao_Jiancao	0.029042	0.002753	10.549	57889		China_SEastAsia_Island_LN	Han_Guangdong	Miao_Hele	0.025361	0.001888	13.435	9460		China_AR_EN	Miao_Kaili	Miao_Baila	0.014114	0.00122	11.567	41779
China_Wuzhuangguoliang_LN.EC	Yugu_Kangle	Miao_Jiancao	0.024228	0.002293	10.564	10515		Miao_Baila	Miao_Jiancao	Miao_Hele	0.003935	0.000293	13.439	135397		BaBanQinCen	China_NEastAsia_Inland_EN	Miao_Baila	0.023963	0.002069	11.584	71608
Longlin	Nanjing_Xique	Miao_Jiancao	0.017313	0.001638	10.572	26981		Yao_Guizhou	Miao_Jiancao	Miao_Hele	0.00377	0.000281	13.44	137511		China_Wuzhuangguoliang_LN.EC	Pathan.SDG	Miao_Baila	0.030566	0.002636	11.594	11418
Ulaanzuukh_SlabGrave	China_AR_IA	Miao_Jiancao	0.041253	0.003899	10.579	6941		China_AR_IA	Han_Shanxi	Miao_Hele	0.031877	0.002371	13.444	7488		Dong_Guangxi	Yao_Guizhou	Miao_Baila	0.00559	0.000482	11.596	137291
Chemurchek_southAltai	Nepal_Mebrak_2125BP.SG	Miao_Jiancao	0.026938	0.002542	10.597	75817		EarlyXiongnu_rest	China_SEastAsia_Coastal_Historic	Miao_Hele	0.029889	0.002222	13.452	36161		China_Wuzhuangguoliang_LN.EC	Palestinian.SDG	Miao_Baila	0.032439	0.002793	11.613	11544
China_WLR_LN	China_SEastAsia_Coastal_EN	Miao_Jiancao	0.021171	0.001994	10.615	69239		China_NEastAsia_Inland_EN	Miao_Kaili	Miao_Hele	0.012283	0.000913	13.452	100987		Longlin	Nanjing_Hongzhuan	Miao_Baila	0.023315	0.002007	11.615	25970
EarlyMed_Turk	China_AR_IA	Miao_Jiancao	0.046034	0.004334	10.621	6922		AR14K	Xijia_Kaili	Miao_Hele	0.012651	0.00094	13.458	66615		China_AR_IA	Tu.SDG	Miao_Baila	0.036765	0.003165	11.617	7083
China_Wuzhuangguoliang_LN.EC	Adygei.SDG	Miao_Jiancao	0.025462	0.002396	10.628	11328		BaBanQinCen	China_Upper_YR_IA	Miao_Hele	0.021128	0.001569	13.462	81478		China_Tianyuan	China_WLR_BA	Miao_Baila	0.034004	0.002925	11.624	55157
Zhuang_Guangxi	Yao_Guizhou	Miao_Jiancao	0.003089	0.00029	10.636	143445		Han_Shaanxi	Yao_Guizhou	Miao_Hele	0.004976	0.00037	13.462	143846		China_SEastAsia_Island_LN	Hui_Sanya	Miao_Baila	0.026584	0.002285	11.634	9328
Baojianshan	China_WLR_LN	Miao_Jiancao	0.021319	0.002002	10.651	80059		China_WLR_LN	Gejia_Kaili	Miao_Hele	0.010072	0.000748	13.465	108815		China_NEastAsia_Coastal_EN	Gejia_Kaili	Miao_Baila	0.008884	0.000763	11.647	120180
China_SEastAsia_Coastal_Historic	Palestinian.SDG	Miao_Jiancao	0.019795	0.001858	10.652	40003		Longlin	Nanjing_Xique	Miao_Hele	0.024029	0.001784	13.466	26742		Longlin	Nanjing_Huangjia	Miao_Baila	0.025437	0.002176	11.691	25903
AR33K	China_HMMH_MN	Miao_Jiancao	0.03201	0.003004	10.655	64997		Nepal_Samdzong_1500BP.SG	Longlin	Miao_Hele	0.036234	0.00269	13.469	26341		China_Wuzhuangguoliang_LN.EC	Sindhi_Pakistan.SDG	Miao_Baila	0.030549	0.002613	11.692	11305
AR19K	Miao_Kaili	Miao_Jiancao	0.009346	0.000877	10.656	87392		China_Miaozigou_MN	BantuKenya.SDG	Miao_Hele	0.029144	0.002162	13.48	41032		China_Wuzhuangguoliang_LN.EC	Nanjing_Qianjia	Miao_Baila	0.022917	0.001959	11.697	10331
Chemurchek_northAlai	Miao_Kaili	Miao_Jiancao	0.00761	0.000713	10.669	123082		China_SEastAsia_Coastal_Historic	Nanjing_Hongzhuan	Miao_Hele	0.022551	0.001671	13.497	36147		EarlyMed_Uigur	China_Wuzhuangguoliang_LN.EC	Miao_Baila	0.031885	0.002726	11.699	10670
China_AR_IA	Karitiana.SDG	Miao_Jiancao	0.04995	0.004681	10.67	6991		China_SEastAsia_Island_LN	Li_Hainan	Miao_Hele	0.027186	0.002014	13.501	9384		Chemurchek_southAltai	Nepal_Mebrak_2125BP.SG	Miao_Baila	0.031177	0.002665	11.7	72484
China_SEastAsia_Coastal_Historic	Karitiana.SDG	Miao_Jiancao	0.024004	0.002248	10.676	37088		China_Miaozigou_MN	Mbuti.SDG	Miao_Hele	0.030917	0.00229	13.504	40985		China_AR_IA	Dongxiang_Longquan	Miao_Baila	0.03545	0.003028	11.707	7276
China_Wuzhuangguoliang_LN.EC	Sardinian.SDG	Miao_Jiancao	0.027136	0.002542	10.677	11469		China_Shimao_LN	China_SEastAsia_Island_EN	Miao_Hele	0.02298	0.001701	13.506	100781		China_Wuzhuangguoliang_LN.EC	Russian.SDG	Miao_Baila	0.031812	0.002716	11.711	11443
Longlin	Miao_Guizhou	Miao_Jiancao	0.009617	0.0009	10.68	28310		China_AR_IA	Hezhen.SDG	Miao_Hele	0.040879	0.003025	13.513	7036		Chemurchek_northAlai	Dushan	Miao_Baila	0.032445	0.002768	11.721	62569
China_SEastAsia_Coastal_Historic	Nanjing_Hongzhuan	Miao_Jiancao	0.016726	0.001566	10.682	36528		China_WLR_BA	Dongjia_Kaili	Miao_Hele	0.011646	0.000862	13.516	70888		Chemurchek_northAlai	Xijia_Kaili	Miao_Baila	0.010253	0.000873	11.749	119990
Gejia_Kaili	Yoruba.SDG	Miao_Jiancao	0.005308	0.000497	10.69	143139		Fofonovo_EN	Baojianshan	Miao_Hele	0.033764	0.002497	13.523	78066		China_Shimao_LN	China_SEastAsia_Island_EN	Miao_Baila	0.020902	0.001777	11.762	97583
Gejia_Kaili	BantuKenya.SDG	Miao_Jiancao	0.005506	0.000514	10.707	141554		Dushan	Surui.SDG	Miao_Hele	0.02813	0.00208	13.524	67066		AR19K	China_AR_EN	Miao_Baila	0.047308	0.00402	11.768	27360
AR19K	China_WLR_BA	Miao_Jiancao	0.029126	0.00272	10.708	48616		AR33K	Miao_Kaili	Miao_Hele	0.012983	0.00096	13.529	111796		BaBanQinCen	China_Shimao_LN	Miao_Baila	0.019296	0.001638	11.78	80651
China_Wuzhuangguoliang_LN.EC	BedouinA.SDG	Miao_Jiancao	0.026516	0.002475	10.715	11470		China_SEastAsia_Coastal_Historic	Adygei.SDG	Miao_Hele	0.02653	0.001961	13.53	39276		China_AR_IA	Piapoco.SDG	Miao_Baila	0.056663	0.004809	11.784	6777
Guangxi_1500BP	China_WLR_LN	Miao_Jiancao	0.015827	0.001476	10.721	91303		Maonan_Guangxi	Yao_Guizhou	Miao_Hele	0.005943	0.000439	13.535	136604		Han_Guangxi	Yao_Guizhou	Miao_Baila	0.005517	0.000468	11.787	143311
China_Wuzhuangguoliang_LN.EC	Maonan_Pingtang	Miao_Jiancao	0.013968	0.001303	10.722	10948		China_WLR_MN	China_SEastAsia_Coastal_EN	Miao_Hele	0.026191	0.001934	13.542	78598		China_SEastAsia_Island_LN	Tanka_Fujian	Miao_Baila	0.025298	0.002145	11.796	9156
China_SEastAsia_Coastal_Historic	Italian_North.SDG	Miao_Jiancao	0.020732	0.001934	10.722	39668		Longlin	Maonan_Guangxi	Miao_Hele	0.024899	0.001838	13.545	26560		China_Wuzhuangguoliang_LN.EC	Piapoco.SDG	Miao_Baila	0.037216	0.003152	11.808	10244
China_HMMH_MN	China_Tianyuan	Miao_Jiancao	0.031857	0.002967	10.736	60385		Hui_Dahejia	Miao_Jiancao	Miao_Hele	0.004913	0.000363	13.548	141044		Nepal_Mebrak_2125BP.SG	China_HMMH_MN	Miao_Baila	0.039262	0.003322	11.819	48842
China_AR_IA	Pathan.SDG	Miao_Jiancao	0.039392	0.003667	10.743	7474		Han_Gansu	Miao_Jiancao	Miao_Hele	0.004739	0.00035	13.555	141012		Baojianshan	China_WLR_LN	Miao_Baila	0.02582	0.002185	11.819	76170
China_AR_IA	Russian.SDG	Miao_Jiancao	0.042256	0.003931	10.748	7471		Baoan_Dahejia	Miao_Jiancao	Miao_Hele	0.004781	0.000353	13.556	142256		Baojianshan	Longlin	Miao_Baila	0.050539	0.004266	11.847	23349
AR19K	China_SEastAsia_Coastal_EN	Miao_Jiancao	0.026844	0.002493	10.766	62926		Chemurchek_southAltai	Dongjia_Kaili	Miao_Hele	0.011698	0.000862	13.57	115019		China_SEastAsia_Coastal_Historic	Nanjing_Huangjia	Miao_Baila	0.023176	0.001956	11.849	35183
Fofonovo_EN	China_Miaozigou_MN	Miao_Jiancao	0.03449	0.003203	10.769	30402		Salar_Dahejia	Miao_Jiancao	Miao_Hele	0.004854	0.000358	13.572	141491		Guangxi_1500BP	China_WLR_LN	Miao_Baila	0.019793	0.00167	11.85	87255
China_AR_IA	Dongxiang_Nalesi	Miao_Jiancao	0.027872	0.002586	10.776	7271		China_SEastAsia_Coastal_EN	Dongjia_Kaili	Miao_Hele	0.012283	0.000905	13.576	80895		China_Miaozigou_MN	Ju_hoan_North.SDG	Miao_Baila	0.030307	0.002554	11.867	39845
China_SEastAsia_Coastal_Historic	BedouinA.SDG	Miao_Jiancao	0.020585	0.001908	10.786	39762		China_Wuzhuangguoliang_LN.EC	Mayan.SDG	Miao_Hele	0.037643	0.002771	13.582	10776		China_SEastAsia_Coastal_Historic	Mozabite.SDG	Miao_Baila	0.025237	0.002126	11.871	39617
China_SEastAsia_Coastal_Historic	Adygei.SDG	Miao_Jiancao	0.020506	0.001901	10.789	39349		Mongolian_InnerMongolia	Miao_Jiancao	Miao_Hele	0.004853	0.000357	13.586	143321		ARpost9K	Dongjia_Kaili	Miao_Baila	0.009396	0.000791	11.88	94551
Gejia_Kaili	Yugu_Kangle	Miao_Jiancao	0.004843	0.000448	10.802	135756		Nepal_Samdzong_1500BP.SG	BaBanQinCen	Miao_Hele	0.019551	0.001438	13.594	84501		AR13_10K	China_Miaozigou_MN	Miao_Baila	0.046481	0.003912	11.882	19007
China_Wuzhuangguoliang_LN.EC	Chuanqing_Bijie	Miao_Jiancao	0.015195	0.001406	10.809	10623		Mulam_Guangxi	Miao_Jiancao	Miao_Hele	0.004907	0.000361	13.599	137564		China_Wuzhuangguoliang_LN.EC	Mayan.SDG	Miao_Baila	0.034754	0.002925	11.882	10698
China_SEastAsia_Coastal_Historic	Kalash.SDG	Miao_Jiancao	0.021177	0.001959	10.813	39195		China_AR_Xianbei_IA	Nanjing_Hongzhuan	Miao_Hele	0.023897	0.001757	13.604	32809		China_AR_IA	Uyghur.SDG	Miao_Baila	0.042826	0.003594	11.917	7274
China_Wuzhuangguoliang_LN.EC	Italian_North.SDG	Miao_Jiancao	0.026916	0.002487	10.823	11471		Longlin	China_NEastAsia_Coastal_EN	Miao_Hele	0.034243	0.002517	13.606	26304		China_Wuzhuangguoliang_LN.EC	Balochi.SDG	Miao_Baila	0.032485	0.002726	11.917	11330
China_Wuzhuangguoliang_LN.EC	Mulam_Guangxi	Miao_Jiancao	0.015697	0.00145	10.825	10721		Tujia_Yanhe	Miao_Jiancao	Miao_Hele	0.004788	0.000351	13.623	138619		China_SEastAsia_Island_LN	Han_Fujian	Miao_Baila	0.024655	0.002068	11.92	9412
China_Wuzhuangguoliang_LN.EC	Surui.SDG	Miao_Jiancao	0.035139	0.003244	10.831	10475		China_SEastAsia_Coastal_Historic	Sindhi_Pakistan.SDG	Miao_Hele	0.025004	0.001835	13.625	39486		China_YR_MN	Gejia_Kaili	Miao_Baila	0.008579	0.000719	11.938	130222
China_Wuzhuangguoliang_LN.EC	Nanjing_Gongqiao	Miao_Jiancao	0.01862	0.001718	10.836	10604		Miao_Jiancao	Maonan_Pingtang	Miao_Hele	0.004675	0.000343	13.642	139756		Afanasievo_Mongolia	China_AR_EN	Miao_Baila	0.038347	0.00321	11.946	34760
Gejia_Kaili	Mandenka.SDG	Miao_Jiancao	0.005465	0.000504	10.851	142975		Chandman_IA	China_SEastAsia_Coastal_Historic	Miao_Hele	0.029592	0.002169	13.643	37166		AR19K	China_SEastAsia_Coastal_EN	Miao_Baila	0.031782	0.00266	11.947	59905
China_SEastAsia_Island_LN	Tanka_Fujian	Miao_Jiancao	0.01954	0.001801	10.852	9199		Miao_Jiancao	Nanjing_Xique	Miao_Hele	0.005515	0.000404	13.647	135789		China_Miaozigou_MN	China_WLR_LN	Miao_Baila	0.037769	0.003161	11.95	31168
China_HMMH_MN	Xijia_Kaili	Miao_Jiancao	0.009063	0.000835	10.855	79110		China_AR_IA	Baoan_Dahejia	Miao_Hele	0.034989	0.00256	13.665	7373		Longlin	China_YR_LBIA	Miao_Baila	0.029872	0.002499	11.956	25531
Guangxi_1500BP	China_SEastAsia_Coastal_Historic	Miao_Jiancao	0.024462	0.002252	10.864	34947		Longlin	Raojia_Longshan	Miao_Hele	0.019674	0.001439	13.676	27020		LateMed_Khitan	China_Miaozigou_MN	Miao_Baila	0.036839	0.003081	11.957	32049
AR33K	Longlin	Miao_Jiancao	0.049079	0.004515	10.869	24446		China_AR_Xianbei_IA	Papuan.SDG	Miao_Hele	0.033248	0.00243	13.68	33787		China_AR_IA	Han_Shandong	Miao_Baila	0.031726	0.002649	11.976	7505
China_Wuzhuangguoliang_LN.EC	Dong_Guangxi	Miao_Jiancao	0.016129	0.001483	10.877	10632		AR19K	AR33K	Miao_Hele	0.039332	0.002874	13.687	77772		China_SEastAsia_Island_LN	Dai_Yunnan	Miao_Baila	0.026221	0.002189	11.977	9139
China_NEastAsia_Inland_EN	China_SEastAsia_Island_EN	Miao_Jiancao	0.02302	0.002116	10.878	87993		Miao_Jiancao	Nanjing_Qianjia	Miao_Hele	0.005141	0.000376	13.69	136645		AR19K	China_WLR_BA	Miao_Baila	0.034557	0.002883	11.985	46220
Afanasievo_Mongolia	China_Miaozigou_MN	Miao_Jiancao	0.032386	0.002976	10.881	32999		China_SEastAsia_Island_LN	Zhuang_Guangxi	Miao_Hele	0.025988	0.001897	13.698	9465		Dushan	Dongjia_Kaili	Miao_Baila	0.012832	0.001069	12.001	66348
China_Wuzhuangguoliang_LN.EC	Druze.SDG	Miao_Jiancao	0.026772	0.002459	10.886	11494		China_Wuzhuangguoliang_LN.EC	China_YR_LN	Miao_Hele	0.034468	0.002515	13.707	10276		China_AR_Xianbei_IA	China_Upper_YR_IA	Miao_Baila	0.035128	0.002922	12.022	30300
China_Wuzhuangguoliang_LN.EC	French.SDG	Miao_Jiancao	0.02698	0.002477	10.893	11531		China_Miaozigou_MN	BantuSA.SDG	Miao_Hele	0.031254	0.002279	13.716	40795		China_AR_IA	Japanese.SDG	Miao_Baila	0.034052	0.002831	12.028	7158
China_SEastAsia_Island_LN	Han_Fujian	Miao_Jiancao	0.018519	0.001699	10.897	9421		China_Wuzhuangguoliang_LN.EC	Miao_Pengshui	Miao_Hele	0.023686	0.001727	13.718	10554		Chemurchek_southAltai	China_AR_Xianbei_IA	Miao_Baila	0.047318	0.00393	12.039	28167
China_SEastAsia_Island_EN	Gejia_Kaili	Miao_Jiancao	0.007675	0.000704	10.901	105355		China_SEastAsia_Island_LN	Han_Guangxi	Miao_Hele	0.026022	0.001895	13.734	9448		China_AR_IA	Han_Shaanxi	Miao_Baila	0.031818	0.002635	12.074	7492
BaBanQinCen	China_YR_MN	Miao_Jiancao	0.015983	0.001466	10.905	84962		China_Tianyuan	Xijia_Kaili	Miao_Hele	0.013207	0.000961	13.737	103014		China_Wuzhuangguoliang_LN.EC	Burusho.SDG	Miao_Baila	0.030927	0.002562	12.074	11365
China_AR_IA	Tu.SDG	Miao_Jiancao	0.029701	0.002723	10.907	7174		Longlin	Karitiana.SDG	Miao_Hele	0.03759	0.002736	13.738	26856		China_Upper_YR_IA	Gejia_Kaili	Miao_Baila	0.008856	0.000733	12.079	125507
AR13_10K	China_Miaozigou_MN	Miao_Jiancao	0.040573	0.003718	10.913	19948		Yao_Guizhou	Nanjing_Guanzhai	Miao_Hele	0.005524	0.000402	13.745	137148		AR33K	China_HMMH_MN	Miao_Baila	0.038021	0.003145	12.09	61825
EarlyXiongnu_rest	China_Wuzhuangguoliang_LN.EC	Miao_Jiancao	0.030512	0.002794	10.92	10230		China_Miaozigou_MN	Nasioi.SDG	Miao_Hele	0.027358	0.00199	13.746	39424		Baojianshan	China_Shimao_LN	Miao_Baila	0.024445	0.002021	12.093	87301
EarlyMed_Uigur	China_Wuzhuangguoliang_LN.EC	Miao_Jiancao	0.026134	0.002393	10.921	10872		China_Wuzhuangguoliang_LN.EC	Shui_Guizhou	Miao_Hele	0.020845	0.001516	13.749	10780		Longlin	Miao_Guizhou	Miao_Baila	0.014482	0.001196	12.109	28211
China_Wuzhuangguoliang_LN.EC	Palestinian.SDG	Miao_Jiancao	0.026644	0.002439	10.926	11562		Wa_Cangyuan	Miao_Jiancao	Miao_Hele	0.005435	0.000395	13.762	137440		Baojianshan	Dongjia_Kaili	Miao_Baila	0.012524	0.001032	12.135	91932
China_Wuzhuangguoliang_LN.EC	Miao.SDG	Miao_Jiancao	0.01696	0.001552	10.929	10601		AR19K	China_SEastAsia_Island_EN	Miao_Hele	0.03343	0.002429	13.763	75796		China_AR_IA	Hazara.SDG	Miao_Baila	0.043897	0.003616	12.138	7330
China_AR_IA	Yugu_Minghuaxiang	Miao_Jiancao	0.028051	0.002565	10.936	7270		China_SEastAsia_Coastal_Historic	Balochi.SDG	Miao_Hele	0.025664	0.001864	13.765	39553		AR13_10K	Dongjia_Kaili	Miao_Baila	0.011356	0.000935	12.147	61700
China_SEastAsia_Coastal_Historic	Sindhi_Pakistan.SDG	Miao_Jiancao	0.019176	0.001753	10.938	39569		Japanese.SDG	Miao_Jiancao	Miao_Hele	0.004943	0.000359	13.766	139321		Dushan	China_Upper_YR_LN	Miao_Baila	0.024011	0.001975	12.159	63647
China_Wuzhuangguoliang_LN.EC	BedouinB.SDG	Miao_Jiancao	0.027041	0.002468	10.955	11461		AR14K	China_AR_EN	Miao_Hele	0.052189	0.00379	13.77	23092		Guangxi_1500BP	China_Shimao_LN	Miao_Baila	0.017743	0.001459	12.164	101575
Baojianshan	China_Shimao_LN	Miao_Jiancao	0.020528	0.001871	10.971	91479		Chemurchek_northAlai	BaBanQinCen	Miao_Hele	0.02605	0.001891	13.774	81995		Gejia_Kaili	BantuSA.SDG	Miao_Baila	0.008787	0.000722	12.168	140334
Dongjia_Kaili	Surui.SDG	Miao_Jiancao	0.007495	0.000683	10.972	135376		Gelao_Daozhen	Miao_Jiancao	Miao_Hele	0.004744	0.000344	13.779	138614		AR13_10K	Longlin	Miao_Baila	0.044729	0.003675	12.171	19913
EarlyMed_Turk	China_Wuzhuangguoliang_LN.EC	Miao_Jiancao	0.02852	0.002596	10.988	10506		Fofonovo_EN	Dongjia_Kaili	Miao_Hele	0.012313	0.000893	13.793	100456		China_AR_IA	Han_Gansu	Miao_Baila	0.032901	0.002702	12.176	7293
EarlyMed_Turk	Gejia_Kaili	Miao_Jiancao	0.005104	0.000464	10.998	132723		China_Wuzhuangguoliang_LN.EC	Burusho.SDG	Miao_Hele	0.031474	0.002281	13.798	11388		China_SEastAsia_Coastal_Historic	Basque.SDG	Miao_Baila	0.026973	0.002215	12.179	39341
Longlin	China_YR_LN	Miao_Jiancao	0.02169	0.001971	11.006	26813		China_AR_Xianbei_IA	China_NEastAsia_Inland_EN	Miao_Hele	0.056066	0.004062	13.803	25714		AR33K	Dongjia_Kaili	Miao_Baila	0.011886	0.000974	12.203	109298
China_SEastAsia_Coastal_Historic	Balochi.SDG	Miao_Jiancao	0.019928	0.00181	11.01	39595		BaBanQinCen	China_WLR_LN	Miao_Hele	0.025997	0.001883	13.809	72847		Baojianshan	China_NEastAsia_Inland_EN	Miao_Baila	0.032946	0.0027	12.203	77345
China_SEastAsia_Coastal_Historic	BedouinB.SDG	Miao_Jiancao	0.021175	0.001923	11.014	39757		Longlin	She.SDG	Miao_Hele	0.021655	0.001568	13.812	27022		China_SEastAsia_Island_EN	Xijia_Kaili	Miao_Baila	0.011317	0.000927	12.207	103229
Gejia_Kaili	BedouinB.SDG	Miao_Jiancao	0.005217	0.000473	11.021	143911		Nepal_Samdzong_1500BP.SG	Dushan	Miao_Hele	0.02514	0.00182	13.813	66150		China_SEastAsia_Island_LN	Han_Hainan	Miao_Baila	0.024845	0.002035	12.21	9404
AR13_10K	Longlin	Miao_Jiancao	0.03814	0.003458	11.031	20883		Miao_Pengshui	Miao_Jiancao	Miao_Hele	0.004995	0.000361	13.841	137157		China_AR_IA	Han_Henan	Miao_Baila	0.03193	0.002609	12.239	7519
Gejia_Kaili	Nasioi.SDG	Miao_Jiancao	0.005743	0.000519	11.058	137581		Baojianshan	China_Upper_YR_IA	Miao_Hele	0.025631	0.001851	13.844	88473		China_Shimao_LN	Dongjia_Kaili	Miao_Baila	0.009137	0.000746	12.247	128897
Dushan	China_YR_MN	Miao_Jiancao	0.021282	0.001921	11.077	66478		China_AR_Xianbei_IA	China_Shimao_LN	Miao_Hele	0.038796	0.002801	13.852	31931		China_SEastAsia_Island_LN	Han_Guangdong	Miao_Baila	0.02503	0.002043	12.251	9459
China_Miaozigou_MN	Ju_hoan_North.SDG	Miao_Jiancao	0.025331	0.002283	11.097	40525		AR33K	BaBanQinCen	Miao_Hele	0.030157	0.002172	13.886	77945		China_AR_IA	Daur.SDG	Miao_Baila	0.041818	0.003413	12.252	6955
ARpost9K	Dongjia_Kaili	Miao_Jiancao	0.006678	0.000602	11.098	96481		Hani_Honghe	Yao_Guizhou	Miao_Hele	0.005484	0.000395	13.886	138576		AR33K	Longlin	Miao_Baila	0.058123	0.004744	12.253	23323
China_SEastAsia_Coastal_Historic	Piapoco.SDG	Miao_Jiancao	0.024482	0.002206	11.1	36990		China_Miaozigou_MN	Surui.SDG	Miao_Hele	0.034749	0.002501	13.892	38457		China_Wuzhuangguoliang_LN.EC	Nanjing_Banbian	Miao_Baila	0.024949	0.002036	12.254	10276
LateXiongnu_sarmatian	China_SEastAsia_Coastal_Historic	Miao_Jiancao	0.021442	0.001931	11.107	38279		Xijia_Kaili	Miao_Jiancao	Miao_Hele	0.004477	0.000322	13.892	136049		Xijia_Kaili	Yao_Guizhou	Miao_Baila	0.005283	0.000431	12.257	136205
China_AR_IA	Salar_Dahejia	Miao_Jiancao	0.027012	0.002432	11.108	7324		China_Miaozigou_MN	China_Upper_YR_IA	Miao_Hele	0.03488	0.002511	13.893	36434		Chemurchek_northAlai	Miao_Kaili	Miao_Baila	0.011194	0.000913	12.263	120851
China_NEastAsia_Coastal_EN	Dongjia_Kaili	Miao_Jiancao	0.006454	0.000581	11.11	122386		ARpost9K	Longlin	Miao_Hele	0.037241	0.002679	13.899	25206		China_SEastAsia_Coastal_Historic	Druze.SDG	Miao_Baila	0.02616	0.002131	12.277	39760
China_SEastAsia_Island_EN	Dongjia_Kaili	Miao_Jiancao	0.008438	0.000759	11.119	105105		China_Upper_YR_IA	China_SEastAsia_Coastal_EN	Miao_Hele	0.023835	0.001715	13.901	76662		China_WLR_LN	China_SEastAsia_Coastal_EN	Miao_Baila	0.025239	0.002055	12.279	66011
Chemurchek_northAlai	Guangxi_1500BP	Miao_Jiancao	0.018226	0.001638	11.127	103361		Bai_Heqing	Miao_Jiancao	Miao_Hele	0.004916	0.000354	13.905	138241		China_Wuzhuangguoliang_LN.EC	Bouyei_Guizhou	Miao_Baila	0.020564	0.001675	12.28	11063
Fofonovo_EN	Xijia_Kaili	Miao_Jiancao	0.008309	0.000747	11.128	101619		AR19K	Xijia_Kaili	Miao_Hele	0.013043	0.000938	13.91	86402		China_SEastAsia_Coastal_Historic	Sardinian.SDG	Miao_Baila	0.026943	0.002194	12.281	39527
Chemurchek_southAltai	Xijia_Kaili	Miao_Jiancao	0.008861	0.000796	11.131	116211		China_WLR_MN	China_SEastAsia_Coastal_LN	Miao_Hele	0.026317	0.001892	13.911	76467		Longlin	Raojia_Longshan	Miao_Baila	0.019443	0.001583	12.283	26695
China_AR_IA	Piapoco.SDG	Miao_Jiancao	0.049623	0.004456	11.136	6994		Longlin	Dong_Kaili	Miao_Hele	0.020512	0.001474	13.914	27174		Longlin	Nanjing_Xique	Miao_Baila	0.023284	0.001895	12.288	26259
Longlin	Maonan_Guangxi	Miao_Jiancao	0.019162	0.001721	11.137	26847		Dushan	Karitiana.SDG	Miao_Hele	0.026952	0.001937	13.915	67533		Gejia_Kaili	Mbuti.SDG	Miao_Baila	0.008992	0.000731	12.302	140706
China_AR_EN	China_WLR_LN	Miao_Jiancao	0.030838	0.002768	11.142	35650		China_Tianyuan	China_SEastAsia_Coastal_LN	Miao_Hele	0.032266	0.002318	13.922	70100		China_SEastAsia_Coastal_Historic	French.SDG	Miao_Baila	0.026081	0.002116	12.327	39672
Afanasievo_Mongolia	China_AR_EN	Miao_Jiancao	0.032677	0.002931	11.15	36238		AR19K	Guangxi_1500BP	Miao_Hele	0.026944	0.001935	13.925	78000		Zhuang_Guangxi	Yao_Guizhou	Miao_Baila	0.00579	0.000469	12.346	143406
China_Wuzhuangguoliang_LN.EC	Pathan.SDG	Miao_Jiancao	0.02494	0.002237	11.151	11444		Han.SDG	Miao_Jiancao	Miao_Hele	0.004771	0.000343	13.926	140917		Longlin	Nanjing_Guanzhai	Miao_Baila	0.021379	0.001731	12.348	26446
Longlin	Nanjing_Guanzhai	Miao_Jiancao	0.016037	0.001436	11.165	27118		BaBanQinCen	Surui.SDG	Miao_Hele	0.021608	0.001551	13.936	85615		AR14K	China_AR_Xianbei_IA	Miao_Baila	0.057548	0.004652	12.371	16998
China_Shimao_LN	China_SEastAsia_Island_EN	Miao_Jiancao	0.017779	0.001591	11.177	102222		China_Wuzhuangguoliang_LN.EC	Li_Hainan	Miao_Hele	0.020007	0.001434	13.952	11238		China_Wuzhuangguoliang_LN.EC	Makrani.SDG	Miao_Baila	0.033111	0.002675	12.377	11396
Chandman_IA	Gejia_Kaili	Miao_Jiancao	0.005536	0.000495	11.18	133320		China_Miaozigou_MN	China_WLR_MN	Miao_Hele	0.038991	0.002794	13.954	37404		AR33K	China_WLR_BA	Miao_Baila	0.034382	0.002777	12.38	58512
China_SEastAsia_Island_LN	Han_Hainan	Miao_Jiancao	0.018709	0.001673	11.18	9418		Manchu_Guizhou	Miao_Jiancao	Miao_Hele	0.004526	0.000324	13.954	139874		China_Wuzhuangguoliang_LN.EC	Hani_Honghe	Miao_Baila	0.02475	0.001999	12.38	10583
EarlyMed_Uigur	Gejia_Kaili	Miao_Jiancao	0.005101	0.000456	11.187	137771		Longlin	Surui.SDG	Miao_Hele	0.040393	0.002894	13.956	26648		Guangxi_1500BP	China_SEastAsia_Coastal_Historic	Miao_Baila	0.030484	0.002462	12.381	33357
Afanasievo_Mongolia	China_AR_Xianbei_IA	Miao_Jiancao	0.03949	0.003528	11.194	28038		China_AR_IA	Kazakh_Nileke	Miao_Hele	0.046573	0.003333	13.974	7208		China_Wuzhuangguoliang_LN.EC	China_YR_LN	Miao_Baila	0.033433	0.0027	12.383	10082
Baojianshan	Dongjia_Kaili	Miao_Jiancao	0.009815	0.000877	11.197	94012		Nepal_Mebrak_2125BP.SG	China_NEastAsia_Inland_EN	Miao_Hele	0.03989	0.002854	13.977	65830		ARpost9K	China_Miaozigou_MN	Miao_Baila	0.03608	0.002912	12.389	28461
EarlyXiongnu_rest	Gejia_Kaili	Miao_Jiancao	0.005264	0.00047	11.209	128268		China_AR_IA	Mongolian_Xinjiang	Miao_Hele	0.045401	0.003248	13.98	7175		China_AR_Xianbei_IA	Raojia_Longshan	Miao_Baila	0.018652	0.001505	12.394	33033
China_Wuzhuangguoliang_LN.EC	Brahui.SDG	Miao_Jiancao	0.025694	0.00229	11.218	11400		Miao.SDG	Miao_Jiancao	Miao_Hele	0.004724	0.000338	13.981	136646		China_WLR_LN	China_SEastAsia_Island_EN	Miao_Baila	0.024729	0.001989	12.431	84195
Chandman_IA	China_SEastAsia_Coastal_Historic	Miao_Jiancao	0.023453	0.002088	11.23	37542		China_NEastAsia_Inland_EN	China_SEastAsia_Coastal_LN	Miao_Hele	0.029341	0.002097	13.993	68924		Nepal_Mebrak_2125BP.SG	Miao_Kaili	Miao_Baila	0.012344	0.000992	12.44	86656
China_Wuzhuangguoliang_LN.EC	Karitiana.SDG	Miao_Jiancao	0.034281	0.003047	11.25	10561		Han_Henan	Miao_Jiancao	Miao_Hele	0.004791	0.000342	14.023	144327		Longlin	Gaoshan_Fujian	Miao_Baila	0.025414	0.002041	12.45	26082
Baojianshan	Xijia_Kaili	Miao_Jiancao	0.0087	0.000772	11.269	94387		Guangxi_1500BP	China_Shimao_LN	Miao_Hele	0.019468	0.001388	14.024	104684		China_SEastAsia_Island_LN	Zhuang_Guangxi	Miao_Baila	0.025571	0.002053	12.454	9464
China_AR_Xianbei_IA	China_Upper_YR_IA	Miao_Jiancao	0.0306	0.002715	11.273	31714		China_SEastAsia_Coastal_Historic	Yugu_Kangle	Miao_Hele	0.026352	0.001877	14.039	36518		Gejia_Kaili	Papuan.SDG	Miao_Baila	0.009505	0.000763	12.456	136172
Nepal_Samdzong_1500BP.SG	BaBanQinCen	Miao_Jiancao	0.014907	0.001321	11.284	85647		LateXiongnu	China_AR_IA	Miao_Hele	0.05028	0.003581	14.04	7124		Chemurchek_southAltai	Xijia_Kaili	Miao_Baila	0.012952	0.00104	12.457	113958
China_AR_IA	Japanese.SDG	Miao_Jiancao	0.027243	0.002413	11.288	7216		Dongjia_Kaili	Surui.SDG	Miao_Hele	0.010615	0.000756	14.04	134605		China_AR_IA	Han_Shanxi	Miao_Baila	0.033101	0.002657	12.46	7482
China_Wuzhuangguoliang_LN.EC	She.SDG	Miao_Jiancao	0.017887	0.001583	11.296	10536		China_AR_Xianbei_IA	Nanjing_Huangjia	Miao_Hele	0.026338	0.001875	14.044	32697		Chemurchek_northAlai	Guangxi_1500BP	Miao_Baila	0.021661	0.001738	12.465	98918
China_SEastAsia_Island_LN	Han_Guangdong	Miao_Jiancao	0.018948	0.001677	11.297	9461		Tanka_Fujian	Miao_Jiancao	Miao_Hele	0.00485	0.000345	14.071	140177		China_SEastAsia_Coastal_Historic	Orcadian.SDG	Miao_Baila	0.02702	0.002167	12.466	39133
Gejia_Kaili	Basque.SDG	Miao_Jiancao	0.005476	0.000485	11.302	143358		Yao_Guizhou	Tujia.SDG	Miao_Hele	0.005482	0.00039	14.072	137468		China_SEastAsia_Island_LN	Han_Guangxi	Miao_Baila	0.025415	0.002036	12.482	9448
Chemurchek_southAltai	Dushan	Miao_Jiancao	0.032164	0.002845	11.305	65075		She_Fujian	Miao_Jiancao	Miao_Hele	0.004738	0.000337	14.074	139395		Chemurchek_northAlai	China_WLR_BA	Miao_Baila	0.032457	0.002598	12.493	62863
China_Upper_YR_LN	Dongjia_Kaili	Miao_Jiancao	0.00617	0.000545	11.316	132520		Hui_Sichuan	Miao_Jiancao	Miao_Hele	0.004804	0.000341	14.078	140863		China_SEastAsia_Coastal_Historic	Nanjing_Hongzhuan	Miao_Baila	0.022559	0.001806	12.493	35327
Guangxi_1500BP	China_NEastAsia_Inland_EN	Miao_Jiancao	0.018758	0.001656	11.325	90323		Chemurchek_southAltai	AR19K	Miao_Hele	0.038352	0.002722	14.092	80389		China_NEastAsia_Inland_EN	Miao_Kaili	Miao_Baila	0.011934	0.000954	12.512	99787
China_SEastAsia_Island_LN	Dai_Yunnan	Miao_Jiancao	0.020474	0.001807	11.33	9172		Tujia_Qianjiang	Miao_Jiancao	Miao_Hele	0.004749	0.000337	14.097	139513		Dongjia_Kaili	Yao_Guizhou	Miao_Baila	0.005438	0.000435	12.514	135986
AR19K	China_NEastAsia_Inland_EN	Miao_Jiancao	0.03253	0.002867	11.347	74323		China_AR_Xianbei_IA	Caijia_Songlinpo	Miao_Hele	0.0232	0.001645	14.102	32803		China_AR_IA	Hui_Dahejia	Miao_Baila	0.036109	0.002885	12.516	7258
Guangxi_1500BP	China_Shimao_LN	Miao_Jiancao	0.014661	0.001291	11.359	106035		China_Tianyuan	China_Upper_YR_IA	Miao_Hele	0.025237	0.001788	14.114	97394		Longlin	Dong_Kaili	Miao_Baila	0.020136	0.001608	12.525	26863
Nepal_Samdzong_1500BP.SG	Dushan	Miao_Jiancao	0.020289	0.001785	11.369	66999		AR14K	China_Tianyuan	Miao_Hele	0.0378	0.002678	14.115	61197		China_Wuzhuangguoliang_LN.EC	Han_Guangxi	Miao_Baila	0.020536	0.001639	12.529	11326
Chemurchek_northAlai	China_WLR_BA	Miao_Jiancao	0.027613	0.002427	11.376	65975		China_WLR_LN	China_SEastAsia_Island_EN	Miao_Hele	0.027888	0.001971	14.147	87158		Gejia_Kaili	Biaka.SDG	Miao_Baila	0.008909	0.000711	12.532	142255
Baojianshan	China_NEastAsia_Inland_EN	Miao_Jiancao	0.028228	0.002479	11.386	81405		China_AR_Xianbei_IA	Taiwan_Hanben_IA	Miao_Hele	0.02337	0.001651	14.156	33229		Shui_Guizhou	Yao_Guizhou	Miao_Baila	0.005788	0.000462	12.532	138845
China_Wuzhuangguoliang_LN.EC	Sindhi_Pakistan.SDG	Miao_Jiancao	0.025342	0.002226	11.387	11352		Han_Shandong	Miao_Jiancao	Miao_Hele	0.004807	0.00034	14.157	144085		Dushan	Xijia_Kaili	Miao_Baila	0.013271	0.001058	12.544	66703
Chemurchek_northAlai	BaBanQinCen	Miao_Jiancao	0.020827	0.001829	11.388	83241		Dai_Yunnan	Miao_Jiancao	Miao_Hele	0.004924	0.000348	14.16	139753		Longlin	China_Tianyuan	Miao_Baila	0.060108	0.004788	12.553	24185
China_Miaozigou_MN	China_WLR_LN	Miao_Jiancao	0.034274	0.003009	11.39	32817		AR14K	China_SEastAsia_Coastal_EN	Miao_Hele	0.034723	0.00245	14.172	50752		Altai_MLBA	Gejia_Kaili	Miao_Baila	0.008474	0.000675	12.562	131616
China_AR_EN	Raojia_Longshan	Miao_Jiancao	0.012403	0.001088	11.395	42618		Dong_Kaili	Miao_Jiancao	Miao_Hele	0.00489	0.000345	14.173	136867		China_Miaozigou_MN	BantuKenya.SDG	Miao_Baila	0.028946	0.002303	12.567	40739
Nepal_Mebrak_2125BP.SG	Miao_Kaili	Miao_Jiancao	0.008778	0.00077	11.402	88306		Han_Shaanxi	Miao_Jiancao	Miao_Hele	0.004822	0.00034	14.177	143831		AR13_10K	Dushan	Miao_Baila	0.035041	0.002788	12.569	43405
LateMed_Khitan	Dushan	Miao_Jiancao	0.024726	0.002165	11.418	63428		China_AR_Xianbei_IA	China_WLR_MN	Miao_Hele	0.044717	0.003153	14.182	32041		AR13_10K	China_AR_Xianbei_IA	Miao_Baila	0.057447	0.004567	12.578	16112
China_SEastAsia_Island_LN	Li_Hainan	Miao_Jiancao	0.020606	0.001804	11.422	9383		China_SEastAsia_Coastal_Historic	Raojia_Longshan	Miao_Hele	0.018879	0.001331	14.183	36909		Gejia_Kaili	BantuKenya.SDG	Miao_Baila	0.008824	0.000702	12.579	140876
Gejia_Kaili	Italian_North.SDG	Miao_Jiancao	0.005549	0.000486	11.422	143702		China_Miaozigou_MN	Biaka.SDG	Miao_Hele	0.030969	0.002182	14.191	41482		AR19K	China_SEastAsia_Island_EN	Miao_Baila	0.031439	0.002497	12.588	73235
AR13_10K	Dushan	Miao_Jiancao	0.028667	0.002509	11.426	45466		China_AR_Xianbei_IA	China_HMMH_MN	Miao_Hele	0.063199	0.004453	14.194	19256		China_SEastAsia_Coastal_Historic	Karitiana.SDG	Miao_Baila	0.030429	0.002415	12.602	35937
China_NEastAsia_Inland_EN	Xijia_Kaili	Miao_Jiancao	0.008972	0.000785	11.428	101239		Guangxi_1500BP	China_Tianyuan	Miao_Hele	0.026597	0.001873	14.197	91427		China_AR_IA	Baoan_Dahejia	Miao_Baila	0.035782	0.002837	12.611	7353
Nepal_Mebrak_2125BP.SG	China_HMMH_MN	Miao_Jiancao	0.035316	0.003089	11.434	51486		Han_Sichuan	Miao_Jiancao	Miao_Hele	0.004772	0.000336	14.202	141498		China_SEastAsia_Coastal_Historic	Russian.SDG	Miao_Baila	0.026032	0.002063	12.618	39569
China_AR_IA	Dongxiang_Longquan	Miao_Jiancao	0.028792	0.002518	11.435	7311		China_Miaozigou_MN	China_Shimao_LN	Miao_Hele	0.038857	0.002735	14.207	37240		AR14K	Xijia_Kaili	Miao_Baila	0.012452	0.000986	12.622	65678
Longlin	Chuanqing_Bijie	Miao_Jiancao	0.014745	0.001289	11.438	27459		China_SEastAsia_Coastal_Historic	Caijia_Songlinpo	Miao_Hele	0.022774	0.001603	14.207	36240		Yao_Guizhou	Maonan_Pingtang	Miao_Baila	0.005899	0.000467	12.632	139459
China_Wuzhuangguoliang_LN.EC	Shui_Guizhou	Miao_Jiancao	0.015408	0.001346	11.448	10822		Afanasievo_Mongolia	China_WLR_BA	Miao_Hele	0.034453	0.002424	14.212	60251		China_AR_Xianbei_IA	Miao_Guizhou	Miao_Baila	0.014363	0.001136	12.64	34847
China_Wuzhuangguoliang_LN.EC	Russian.SDG	Miao_Jiancao	0.026938	0.002353	11.448	11477		Miao_Kaili	Miao_Jiancao	Miao_Hele	0.004496	0.000316	14.22	136404		EarlyXiongnu_west	China_Miaozigou_MN	Miao_Baila	0.033528	0.002652	12.643	36147
China_Wuzhuangguoliang_LN.EC	Piapoco.SDG	Miao_Jiancao	0.032992	0.002882	11.45	10530		Fofonovo_EN	China_SEastAsia_Coastal_EN	Miao_Hele	0.033211	0.002335	14.224	67674		China_Wuzhuangguoliang_LN.EC	Tujia.SDG	Miao_Baila	0.024507	0.001937	12.649	10402
China_AR_Xianbei_IA	China_YR_MN	Miao_Jiancao	0.02917	0.002547	11.454	32577		Longlin	Han_Yunnan	Miao_Hele	0.023327	0.00164	14.225	26920		Gejia_Kaili	Ju_hoan_North.SDG	Miao_Baila	0.009229	0.00073	12.65	138966
Gejia_Kaili	Pima.SDG	Miao_Jiancao	0.005716	0.000499	11.458	137350		China_Miaozigou_MN	Raojia_Longshan	Miao_Hele	0.017848	0.001255	14.225	39028		Dongjia_Kaili	Surui.SDG	Miao_Baila	0.010117	0.000799	12.657	133115
Gejia_Kaili	BedouinA.SDG	Miao_Jiancao	0.005398	0.000469	11.5	143893		China_Miaozigou_MN	Taiwan_Hanben_IA	Miao_Hele	0.021192	0.00149	14.227	38854		China_AR_EN	China_WLR_LN	Miao_Baila	0.03733	0.002949	12.658	33834
AR33K	China_WLR_LN	Miao_Jiancao	0.023933	0.002081	11.501	93112		China_AR_EN	China_Upper_YR_IA	Miao_Hele	0.036598	0.002572	14.23	39650		Longlin	China_YR_LN	Miao_Baila	0.028138	0.002221	12.671	25937
China_SEastAsia_Island_LN	Han_Guangxi	Miao_Jiancao	0.019366	0.001683	11.504	9454		BaBanQinCen	Karitiana.SDG	Miao_Hele	0.021815	0.001532	14.241	86234		China_Wuzhuangguoliang_LN.EC	Dai_Yunnan	Miao_Baila	0.022846	0.001802	12.675	10909
China_WLR_MN	China_SEastAsia_Coastal_EN	Miao_Jiancao	0.021576	0.001874	11.511	79677		Baojianshan	Dongjia_Kaili	Miao_Hele	0.013487	0.000947	14.247	93409		China_SEastAsia_Coastal_Historic	BedouinA.SDG	Miao_Baila	0.026928	0.002124	12.679	39647
Longlin	Dong_Kaili	Miao_Jiancao	0.014988	0.001302	11.512	27308		Han_Shanxi	Miao_Jiancao	Miao_Hele	0.004854	0.000341	14.251	143896		Afanasievo_Mongolia	China_AR_Xianbei_IA	Miao_Baila	0.045752	0.003601	12.703	26923
China_Wuzhuangguoliang_LN.EC	Nanjing_Xique	Miao_Jiancao	0.021625	0.001878	11.514	10508		ARpost9K	Dongjia_Kaili	Miao_Hele	0.010352	0.000726	14.266	95871		Yao_Guizhou	Raojia_Longshan	Miao_Baila	0.006135	0.000483	12.712	136530
LateXiongnu_sarmatian	Gejia_Kaili	Miao_Jiancao	0.005668	0.000492	11.521	137070		China_AR_Xianbei_IA	Nasioi.SDG	Miao_Hele	0.03257	0.002282	14.274	33788		China_Miaozigou_MN	Mbuti.SDG	Miao_Baila	0.031333	0.002464	12.716	40627
Gejia_Kaili	Piapoco.SDG	Miao_Jiancao	0.006142	0.000533	11.531	136168		China_Wuzhuangguoliang_LN.EC	Nanjing_Banbian	Miao_Hele	0.027806	0.001948	14.276	10391		China_Miaozigou_MN	Papuan.SDG	Miao_Baila	0.028515	0.002241	12.722	38829
China_SEastAsia_Island_LN	Zhuang_Guangxi	Miao_Jiancao	0.019329	0.001676	11.534	9465		Longlin	Chuanqing_Bijie	Miao_Hele	0.02034	0.001424	14.279	27335		China_SEastAsia_Coastal_Historic	Palestinian.SDG	Miao_Baila	0.026362	0.002072	12.726	39940
BaBanQinCen	China_Tianyuan	Miao_Jiancao	0.024224	0.0021	11.535	76615		Nepal_Mebrak_2125BP.SG	China_WLR_LN	Miao_Hele	0.033543	0.002348	14.285	70900		China_SEastAsia_Coastal_Historic	Brahui.SDG	Miao_Baila	0.025151	0.001976	12.727	39526
China_WLR_LN	China_SEastAsia_Island_EN	Miao_Jiancao	0.021245	0.001839	11.55	88447		Chemurchek_southAltai	China_HMMH_MN	Miao_Hele	0.041403	0.002895	14.302	66570		China_Miaozigou_MN	Raojia_Longshan	Miao_Baila	0.017566	0.00138	12.729	38545
China_Shimao_LN	Dongjia_Kaili	Miao_Jiancao	0.007057	0.000611	11.552	131813		Han_Guangdong	Miao_Jiancao	Miao_Hele	0.004777	0.000334	14.306	143370		China_Wuzhuangguoliang_LN.EC	Hui_Sanya	Miao_Baila	0.022327	0.001754	12.732	11151
China_WLR_LN	China_SEastAsia_Coastal_LN	Miao_Jiancao	0.02061	0.001784	11.552	68086		Li_Hainan	Miao_Jiancao	Miao_Hele	0.004966	0.000347	14.309	142641		EarlyMed_Uigur	Gejia_Kaili	Miao_Baila	0.008266	0.000649	12.743	136399
Gejia_Kaili	Druze.SDG	Miao_Jiancao	0.00543	0.00047	11.553	144208		China_AR_Xianbei_IA	Miao_Guizhou	Miao_Hele	0.013972	0.000976	14.321	34920		Fofonovo_EN	Baojianshan	Miao_Baila	0.03266	0.00256	12.758	75347
China_AR_IA	Uyghur.SDG	Miao_Jiancao	0.037062	0.003208	11.554	7328		China_WLR_LN	China_SEastAsia_Coastal_LN	Miao_Hele	0.026729	0.001866	14.325	67176		Gejia_Kaili	Nasioi.SDG	Miao_Baila	0.009117	0.000714	12.76	135989
AR14K	China_AR_Xianbei_IA	Miao_Jiancao	0.051577	0.004463	11.555	17886		Hui_Guizhou	Yao_Guizhou	Miao_Hele	0.005403	0.000377	14.325	141415		Guangxi_1500BP	Gejia_Kaili	Miao_Baila	0.009523	0.000746	12.762	106904
China_SEastAsia_Coastal_Historic	Yugu_Kangle	Miao_Jiancao	0.020101	0.001737	11.57	36886		China_HMMH_MN	China_WLR_LN	Miao_Hele	0.034937	0.002438	14.328	63763		China_AR_EN	Raojia_Longshan	Miao_Baila	0.017758	0.001391	12.764	41844
AR19K	China_SEastAsia_Island_EN	Miao_Jiancao	0.027055	0.002336	11.58	76953		Lahu_Lancang	Yao_Guizhou	Miao_Hele	0.00591	0.000412	14.332	137543		Fofonovo_EN	Xijia_Kaili	Miao_Baila	0.012199	0.000955	12.772	99413
China_SEastAsia_Coastal_Historic	Pima.SDG	Miao_Jiancao	0.023851	0.00206	11.58	37481		LateMed_Khitan	Dongjia_Kaili	Miao_Hele	0.010184	0.00071	14.349	112241		LateXiongnu_han	China_Wuzhuangguoliang_LN.EC	Miao_Baila	0.037043	0.002898	12.78	10105
China_Wuzhuangguoliang_LN.EC	Pima.SDG	Miao_Jiancao	0.033199	0.002866	11.582	10699		China_AR_EN	Papuan.SDG	Miao_Hele	0.0316	0.002202	14.349	42885		China_WLR_LN	China_SEastAsia_Coastal_LN	Miao_Baila	0.025292	0.001978	12.785	65013
China_Wuzhuangguoliang_LN.EC	Balochi.SDG	Miao_Jiancao	0.027015	0.002332	11.584	11379		China_Wuzhuangguoliang_LN.EC	Nanjing_Qianjia	Miao_Hele	0.025934	0.001807	14.349	10433		Li_Hainan	Yao_Guizhou	Miao_Baila	0.006111	0.000478	12.797	142500
China_Upper_YR_IA	China_SEastAsia_Coastal_EN	Miao_Jiancao	0.01905	0.001644	11.59	77711		China_SEastAsia_Coastal_Historic	Mayan.SDG	Miao_Hele	0.029122	0.002029	14.353	37858		Fofonovo_EN	China_AR_Xianbei_IA	Miao_Baila	0.051424	0.004012	12.818	24603
Fofonovo_EN	Baojianshan	Miao_Jiancao	0.02743	0.002366	11.593	79141		Hui_Sichuan	Yao_Guizhou	Miao_Hele	0.005245	0.000365	14.355	141125		LateXiongnu_sarmatian	China_SEastAsia_Coastal_Historic	Miao_Baila	0.027676	0.002159	12.818	37604
Gejia_Kaili	Palestinian.SDG	Miao_Jiancao	0.005461	0.000471	11.6	144640		Afanasievo_Mongolia	Dongjia_Kaili	Miao_Hele	0.011835	0.000824	14.363	108141		China_SEastAsia_Island_LN	Li_Hainan	Miao_Baila	0.02755	0.002149	12.819	9372
Nepal_Samdzong_1500BP.SG	Longlin	Miao_Jiancao	0.030018	0.002586	11.607	26658		LateXiongnu_han	China_Wuzhuangguoliang_LN.EC	Miao_Hele	0.038006	0.002644	14.375	10288		Guangxi_1500BP	China_WLR_MN	Miao_Baila	0.020455	0.001595	12.822	102052
AR33K	Miao_Kaili	Miao_Jiancao	0.0097	0.000836	11.608	112530		Dushan	Piapoco.SDG	Miao_Hele	0.027079	0.001883	14.377	67455		China_WLR_MN	China_SEastAsia_Coastal_EN	Miao_Baila	0.025619	0.001998	12.824	76091
AR19K	Guangxi_1500BP	Miao_Jiancao	0.021231	0.001828	11.613	79036		Guangxi_1500BP	China_NEastAsia_Inland_EN	Miao_Hele	0.024419	0.001698	14.381	89024		China_Miaozigou_MN	Taiwan_Hanben_IA	Miao_Baila	0.021202	0.001651	12.845	38235
China_AR_IA	Han_Shandong	Miao_Jiancao	0.024813	0.002136	11.615	7505		China_AR_EN	China_NEastAsia_Inland_EN	Miao_Hele	0.052155	0.003625	14.388	33286		China_SEastAsia_Coastal_Historic	Italian_North.SDG	Miao_Baila	0.02754	0.002144	12.848	39495
Baojianshan	China_Upper_YR_IA	Miao_Jiancao	0.021036	0.00181	11.621	89685		China_AR_IA	Oroqen.SDG	Miao_Hele	0.046131	0.003206	14.388	7065		China_AR_IA	Kazakh_Nileke	Miao_Baila	0.047268	0.003676	12.859	7141
China_Tianyuan	Miao_Kaili	Miao_Jiancao	0.009318	0.000802	11.621	104267		Longlin	Tujia.SDG	Miao_Hele	0.022447	0.001559	14.395	27134		Chemurchek_northAlai	BaBanQinCen	Miao_Baila	0.025248	0.001961	12.875	79444
BaBanQinCen	China_WLR_MN	Miao_Jiancao	0.019209	0.001649	11.645	84742		Han_Fujian	Miao_Jiancao	Miao_Hele	0.004826	0.000335	14.399	142813		China_AR_IA	Hezhen.SDG	Miao_Baila	0.042096	0.003269	12.878	6933
Nepal_Samdzong_1500BP.SG	Dongjia_Kaili	Miao_Jiancao	0.00659	0.000565	11.659	134132		Dong_Guizhou	Miao_Jiancao	Miao_Hele	0.004807	0.000334	14.406	139682		BaBanQinCen	Gejia_Kaili	Miao_Baila	0.011398	0.000885	12.885	84902
China_Miaozigou_MN	Papuan.SDG	Miao_Jiancao	0.023858	0.002045	11.665	39727		Dushan	China_YR_LBIA	Miao_Hele	0.022896	0.001589	14.41	66001		Baojianshan	Xijia_Kaili	Miao_Baila	0.012071	0.000937	12.889	92372
China_SEastAsia_Coastal_Historic	Nanjing_Xique	Miao_Jiancao	0.016628	0.001425	11.671	36804		AR13_10K	China_WLR_BA	Miao_Hele	0.038656	0.002682	14.413	36328		China_SEastAsia_Coastal_Historic	BedouinB.SDG	Miao_Baila	0.027582	0.002137	12.909	39631
Longlin	China_Tianyuan	Miao_Jiancao	0.052835	0.004524	11.678	25414		China_WLR_MN	China_SEastAsia_Island_EN	Miao_Hele	0.026159	0.001814	14.418	101183		China_HMMH_MN	China_WLR_BA	Miao_Baila	0.040827	0.003156	12.935	40391
Longlin	She.SDG	Miao_Jiancao	0.016176	0.001383	11.697	27171		Dong_Hunan	Miao_Jiancao	Miao_Hele	0.004766	0.000331	14.419	139293		Chemurchek_southAltai	Dushan	Miao_Baila	0.038434	0.002966	12.959	62255
Gejia_Kaili	Balochi.SDG	Miao_Jiancao	0.005422	0.000464	11.697	143392		Miao_Qianjiang	Miao_Jiancao	Miao_Hele	0.005091	0.000353	14.422	138166		China_AR_IA	Mayan.SDG	Miao_Baila	0.053813	0.004152	12.959	7061
China_AR_Xianbei_IA	Raojia_Longshan	Miao_Jiancao	0.014138	0.001209	11.698	33607		Zhuang_Guangxi	Miao_Jiancao	Miao_Hele	0.004914	0.000341	14.43	143456		BaBanQinCen	China_YR_MN	Miao_Baila	0.020935	0.001615	12.961	81368
Gejia_Kaili	Orcadian.SDG	Miao_Jiancao	0.005614	0.00048	11.706	143083		AR14K	Baojianshan	Miao_Hele	0.036399	0.002522	14.431	58575		Guangxi_1500BP	China_NEastAsia_Inland_EN	Miao_Baila	0.023056	0.001779	12.962	86271
BaBanQinCen	China_WLR_LN	Miao_Jiancao	0.020701	0.001768	11.711	73979		BaBanQinCen	Ju_hoan_North.SDG	Miao_Hele	0.022484	0.001558	14.432	89738		China_SEastAsia_Coastal_Historic	Adygei.SDG	Miao_Baila	0.027305	0.002105	12.973	39101
China_Wuzhuangguoliang_LN.EC	Nanjing_Guanzhai	Miao_Jiancao	0.02016	0.00172	11.718	10522		Longlin	Gelao_Hunan	Miao_Hele	0.021872	0.001514	14.449	27145		China_AR_EN	China_Tianyuan	Miao_Baila	0.046867	0.003611	12.981	32730
China_YR_LBIA	China_SEastAsia_Coastal_Historic	Miao_Jiancao	0.022146	0.001889	11.724	36289		China_SEastAsia_Coastal_Historic	Nanjing_Xique	Miao_Hele	0.02281	0.001577	14.46	36455		China_NEastAsia_Inland_EN	Xijia_Kaili	Miao_Baila	0.013012	0.001002	12.984	98984
China_SEastAsia_Coastal_Historic	Caijia_Songlinpo	Miao_Jiancao	0.018183	0.001549	11.736	36698		Yao_Guizhou	Nanjing_Hongzhuan	Miao_Hele	0.006239	0.000431	14.462	136506		Longlin	Maonan_Guangxi	Miao_Baila	0.025092	0.001932	12.991	26001
China_AR_IA	Daur.SDG	Miao_Jiancao	0.035389	0.003013	11.745	7087		Han_Chongqing	Miao_Jiancao	Miao_Hele	0.004808	0.000332	14.467	143080		Gejia_Kaili	Karitiana.SDG	Miao_Baila	0.009861	0.000759	12.993	134303
China_AR_IA	Han_Gansu	Miao_Jiancao	0.026494	0.002255	11.748	7327		LateMed_Khitan	Gejia_Kaili	Miao_Hele	0.009948	0.000687	14.475	112448		China_HMMH_MN	Miao_Kaili	Miao_Baila	0.013732	0.001057	12.997	77909
LateXiongnu_han	Gejia_Kaili	Miao_Jiancao	0.005219	0.000444	11.755	132836		AR14K	China_WLR_BA	Miao_Hele	0.041269	0.002851	14.475	38431		ARpost9K	Longlin	Miao_Baila	0.037094	0.002853	13.002	24530
AR13_10K	Xijia_Kaili	Miao_Jiancao	0.008953	0.000762	11.755	63302		AR14K	Dushan	Miao_Hele	0.039962	0.002759	14.483	47085		China_Wuzhuangguoliang_LN.EC	Dong_Hunan	Miao_Baila	0.021887	0.001682	13.01	10800
China_AR_IA	Han_Henan	Miao_Jiancao	0.025071	0.002133	11.756	7517		China_Shimao_LN	China_Tianyuan	Miao_Hele	0.028486	0.001966	14.492	99291		LateMed_Khitan	Dushan	Miao_Baila	0.030194	0.002319	13.019	60630
China_HMMH_MN	China_WLR_BA	Miao_Jiancao	0.035352	0.003006	11.759	42551		China_WLR_LN	Dongjia_Kaili	Miao_Hele	0.011259	0.000777	14.495	108622		AR19K	Xijia_Kaili	Miao_Baila	0.013271	0.001019	13.024	85135
Yao_Guizhou	Maonan_Pingtang	Miao_Jiancao	0.003385	0.000288	11.773	139955		Yao_Guizhou	Nanjing_Qianjia	Miao_Hele	0.005599	0.000386	14.495	137573		China_Wuzhuangguoliang_LN.EC	Miao_Qianjiang	Miao_Baila	0.024221	0.001859	13.026	10657
China_WLR_MN	China_SEastAsia_Island_EN	Miao_Jiancao	0.020132	0.00171	11.774	102670		Bouyei_Guizhou	Miao_Jiancao	Miao_Hele	0.004823	0.000332	14.507	140986		China_AR_Xianbei_IA	China_YR_MN	Miao_Baila	0.034664	0.002659	13.034	31181
LateMed_Khitan	China_Miaozigou_MN	Miao_Jiancao	0.032465	0.002757	11.775	33647		Guangxi_1500BP	China_WLR_LN	Miao_Hele	0.022453	0.001546	14.522	90075		China_Miaozigou_MN	BantuSA.SDG	Miao_Baila	0.031092	0.002385	13.038	40451
Gejia_Kaili	Mozabite.SDG	Miao_Jiancao	0.00558	0.000474	11.777	143857		Miao_Jiancao	Hui_Sanya	Miao_Hele	0.00512	0.000353	14.522	141962		China_SEastAsia_Coastal_Historic	Kalash.SDG	Miao_Baila	0.027767	0.002129	13.04	38920
China_SEastAsia_Coastal_Historic	Makrani.SDG	Miao_Jiancao	0.020851	0.00177	11.779	39657		China_Upper_YR_LN	Gejia_Kaili	Miao_Hele	0.008702	0.000599	14.534	131895		China_Wuzhuangguoliang_LN.EC	Naxi.SDG	Miao_Baila	0.027731	0.002124	13.054	10356
Guangxi_1500BP	China_WLR_MN	Miao_Jiancao	0.016381	0.00139	11.781	106494		China_SEastAsia_Coastal_Historic	Makrani.SDG	Miao_Hele	0.026574	0.001828	14.534	39645		China_Tianyuan	China_WLR_LN	Miao_Baila	0.030143	0.002308	13.059	83382
Gejia_Kaili	Sardinian.SDG	Miao_Jiancao	0.005772	0.00049	11.783	143762		Han_Hainan	Miao_Jiancao	Miao_Hele	0.004934	0.000339	14.542	142822		China_WLR_MN	China_SEastAsia_Island_EN	Miao_Baila	0.023819	0.001823	13.066	97931
BaBanQinCen	Gejia_Kaili	Miao_Jiancao	0.007918	0.000672	11.79	86843		Chuanqing_Bijie	Miao_Jiancao	Miao_Hele	0.004791	0.000329	14.548	137143		Chemurchek_southAltai	Longlin	Miao_Baila	0.056804	0.004347	13.067	25046
China_Wuzhuangguoliang_LN.EC	Burusho.SDG	Miao_Jiancao	0.025608	0.002171	11.793	11406		Han_Guizhou	Miao_Jiancao	Miao_Hele	0.004856	0.000333	14.561	140749		Gejia_Kaili	Mandenka.SDG	Miao_Baila	0.009169	0.000701	13.077	142590
EarlyXiongnu_rest	China_SEastAsia_Coastal_Historic	Miao_Jiancao	0.024368	0.002065	11.802	36580		China_YR_MN	Gejia_Kaili	Miao_Hele	0.008823	0.000606	14.562	132149		Longlin	Han_Yunnan	Miao_Baila	0.023171	0.001772	13.078	26581
China_Wuzhuangguoliang_LN.EC	Li_Hainan	Miao_Jiancao	0.014771	0.001251	11.803	11255		Baojianshan	China_YR_MN	Miao_Hele	0.024495	0.001681	14.569	90958		BaBanQinCen	China_WLR_MN	Miao_Baila	0.024119	0.001843	13.083	80938
AR13_10K	China_AR_Xianbei_IA	Miao_Jiancao	0.050891	0.004307	11.816	16892		Gejia_Kaili	Ju_hoan_North.SDG	Miao_Hele	0.009547	0.000655	14.572	139659		Gejia_Kaili	Pima.SDG	Miao_Baila	0.009501	0.000726	13.093	135648
Gejia_Kaili	Pathan.SDG	Miao_Jiancao	0.00531	0.000449	11.825	143809		Yao_Guizhou	China_Lahu.SDG	Miao_Hele	0.006234	0.000428	14.578	137318		China_Tianyuan	Miao_Kaili	Miao_Baila	0.013287	0.001015	13.094	102383
China_AR_IA	Han_Shaanxi	Miao_Jiancao	0.02504	0.002116	11.834	7494		China_Wuzhuangguoliang_LN.EC	Tujia.SDG	Miao_Hele	0.026159	0.001794	14.584	10491		China_AR_Xianbei_IA	Taiwan_Hanben_IA	Miao_Baila	0.024166	0.001845	13.099	32696
China_SEastAsia_Coastal_Historic	Pathan.SDG	Miao_Jiancao	0.020183	0.001704	11.843	39736		AR14K	China_HMMH_MN	Miao_Hele	0.048453	0.003321	14.592	37690		China_SEastAsia_Coastal_Historic	Sindhi_Pakistan.SDG	Miao_Baila	0.025857	0.001974	13.101	39387
China_Wuzhuangguoliang_LN.EC	Makrani.SDG	Miao_Jiancao	0.027277	0.002303	11.844	11437		AR19K	China_Tianyuan	Miao_Hele	0.040898	0.002801	14.604	75311		AR19K	China_NEastAsia_Inland_EN	Miao_Baila	0.038856	0.002965	13.103	70601
China_NEastAsia_Inland_EN	China_SEastAsia_Coastal_LN	Miao_Jiancao	0.023494	0.001983	11.846	69891		Yao_Guizhou	Han.SDG	Miao_Hele	0.005385	0.000368	14.62	141129		EarlyXiongnu_rest	Gejia_Kaili	Miao_Baila	0.009033	0.000689	13.107	125962
Longlin	Raojia_Longshan	Miao_Jiancao	0.014765	0.001245	11.856	27166		China_Wuzhuangguoliang_LN.EC	Zhuang_Guangxi	Miao_Hele	0.020721	0.001416	14.632	11353		Dushan	China_YR_MN	Miao_Baila	0.027089	0.002066	13.115	63612
Gejia_Kaili	Sindhi_Pakistan.SDG	Miao_Jiancao	0.005362	0.000452	11.868	143295		China_NEastAsia_Coastal_EN	China_SEastAsia_Coastal_Historic	Miao_Hele	0.032609	0.002227	14.641	35696		Dushan	Surui.SDG	Miao_Baila	0.029568	0.002254	13.12	65461
Khovsgol_LBA	Gejia_Kaili	Miao_Jiancao	0.005117	0.000431	11.872	132085		China_SEastAsia_Coastal_Historic	Pathan.SDG	Miao_Hele	0.026125	0.001784	14.647	39697		China_SEastAsia_Coastal_Historic	Nanjing_Xique	Miao_Baila	0.023275	0.001774	13.12	35769
Dushan	Surui.SDG	Miao_Jiancao	0.024591	0.002071	11.872	67795		Fofonovo_EN	BaBanQinCen	Miao_Hele	0.028789	0.001965	14.65	72213		Nepal_Samdzong_1500BP.SG	BaBanQinCen	Miao_Baila	0.019601	0.001493	13.128	82241
BaBanQinCen	China_Upper_YR_IA	Miao_Jiancao	0.01711	0.001441	11.875	82738		Han_Guangxi	Miao_Jiancao	Miao_Hele	0.004957	0.000338	14.652	143349		China_AR_Xianbei_IA	Nanjing_Hongzhuan	Miao_Baila	0.024918	0.001898	13.132	32110
China_Tianyuan	China_WLR_LN	Miao_Jiancao	0.02505	0.002108	11.882	87550		Hui_Guizhou	Miao_Jiancao	Miao_Hele	0.005041	0.000344	14.655	141175		BaBanQinCen	China_Tianyuan	Miao_Baila	0.029382	0.002233	13.159	73131
China_AR_Xianbei_IA	Nanjing_Hongzhuan	Miao_Jiancao	0.019377	0.00163	11.889	33085		China_Shimao_LN	China_SEastAsia_Coastal_LN	Miao_Hele	0.025058	0.001709	14.659	76160		China_Wuzhuangguoliang_LN.EC	She_Fujian	Miao_Baila	0.023727	0.001802	13.166	10801
BaBanQinCen	Ju_hoan_North.SDG	Miao_Jiancao	0.017911	0.001505	11.903	90252		Dushan	China_Tianyuan	Miao_Hele	0.04388	0.00299	14.677	60993		China_Wuzhuangguoliang_LN.EC	Han_Hainan	Miao_Baila	0.021811	0.001656	13.169	11266
Gejia_Kaili	Yao_Guizhou	Miao_Jiancao	0.003408	0.000286	11.905	137294		AR33K	Dushan	Miao_Hele	0.043925	0.002987	14.707	61633		EarlyXiongnu_west	Dongjia_Kaili	Miao_Baila	0.010268	0.000779	13.174	125186
Gejia_Kaili	Brahui.SDG	Miao_Jiancao	0.005561	0.000467	11.91	143616		BaBanQinCen	Dushan	Miao_Hele	0.033702	0.002292	14.707	54929		China_WLR_MN	China_SEastAsia_Coastal_LN	Miao_Baila	0.025206	0.001913	13.177	74135
Gejia_Kaili	Papuan.SDG	Miao_Jiancao	0.006289	0.000528	11.912	137741		Guangxi_1500BP	China_WLR_MN	Miao_Hele	0.021622	0.001469	14.715	105121		Gejia_Kaili	Yoruba.SDG	Miao_Baila	0.009133	0.000692	13.189	142814
China_Wuzhuangguoliang_LN.EC	Gelao_Hunan	Miao_Jiancao	0.01875	0.001572	11.931	10612		Gejia_Kaili	Nasioi.SDG	Miao_Hele	0.009049	0.000615	14.718	137025		China_NEastAsia_Coastal_EN	Dongjia_Kaili	Miao_Baila	0.009712	0.000736	13.192	119919
AR13_10K	BaBanQinCen	Miao_Jiancao	0.023797	0.001991	11.95	52557		Longlin	Nanjing_Banbian	Miao_Hele	0.025368	0.001723	14.719	26923		Nepal_Mebrak_2125BP.SG	China_WLR_LN	Miao_Baila	0.032223	0.002442	13.195	68432
Gejia_Kaili	Kalash.SDG	Miao_Jiancao	0.005657	0.000473	11.958	142320		Wa_Cangyuan	Yao_Guizhou	Miao_Hele	0.006122	0.000416	14.719	138134		China_SEastAsia_Coastal_Historic	Piapoco.SDG	Miao_Baila	0.031533	0.002387	13.21	35831
Dongjia_Kaili	Ju_hoan_North.SDG	Miao_Jiancao	0.007433	0.000621	11.96	139989		China_AR_EN	China_YR_MN	Miao_Hele	0.03384	0.002298	14.725	40831		China_AR_Xianbei_IA	Caijia_Songlinpo	Miao_Baila	0.024113	0.001825	13.213	32159
China_WLR_MN	China_SEastAsia_Coastal_LN	Miao_Jiancao	0.020598	0.001722	11.961	77460		Gejia_Kaili	BantuSA.SDG	Miao_Hele	0.009243	0.000628	14.73	140841		China_Miaozigou_MN	China_WLR_MN	Miao_Baila	0.039087	0.002957	13.217	36166
Baojianshan	China_YR_MN	Miao_Jiancao	0.019848	0.001658	11.968	92102		China_NEastAsia_Inland_EN	China_WLR_BA	Miao_Hele	0.040484	0.002744	14.753	55751		China_WLR_BA	Xijia_Kaili	Miao_Baila	0.013134	0.000993	13.229	70144
China_HMMH_MN	Miao_Kaili	Miao_Jiancao	0.010077	0.000842	11.974	79471		Gejia_Kaili	Pima.SDG	Miao_Hele	0.009388	0.000636	14.767	136718		BaBanQinCen	China_WLR_LN	Miao_Baila	0.025302	0.001912	13.232	70480
Nepal_Mebrak_2125BP.SG	China_WLR_LN	Miao_Jiancao	0.027575	0.002295	12.013	71938		China_SEastAsia_Coastal_Historic	Nanjing_Guanzhai	Miao_Hele	0.022797	0.001543	14.774	36689		Gejia_Kaili	BedouinB.SDG	Miao_Baila	0.008838	0.000668	13.233	143716
EarlyXiongnu_west	Dongjia_Kaili	Miao_Jiancao	0.00722	0.000601	12.02	127310		ARpost9K	China_SEastAsia_Coastal_Historic	Miao_Hele	0.035067	0.002371	14.793	33329		China_Wuzhuangguoliang_LN.EC	Mongolian_Guizhou	Miao_Baila	0.022998	0.001735	13.255	10668
Gejia_Kaili	Karitiana.SDG	Miao_Jiancao	0.006555	0.000545	12.031	136305		Nepal_Samdzong_1500BP.SG	Gejia_Kaili	Miao_Hele	0.008797	0.000594	14.798	133523		Gejia_Kaili	Piapoco.SDG	Miao_Baila	0.009919	0.000748	13.257	134137
Chemurchek_southAltai	Longlin	Miao_Jiancao	0.049283	0.004093	12.04	26168		AR33K	China_SEastAsia_Coastal_EN	Miao_Hele	0.03752	0.002535	14.798	72997		China_NEastAsia_Inland_EN	China_SEastAsia_Coastal_LN	Miao_Baila	0.028247	0.002128	13.275	66638
China_WLR_BA	Miao_Kaili	Miao_Jiancao	0.009135	0.000759	12.041	71923		China_Miaozigou_MN	Mandenka.SDG	Miao_Hele	0.030711	0.002075	14.803	41591		China_YR_LBIA	China_SEastAsia_Coastal_Historic	Miao_Baila	0.028866	0.002173	13.285	34707
China_AR_IA	Hazara.SDG	Miao_Jiancao	0.037776	0.003136	12.044	7373		Yao_Guizhou	She.SDG	Miao_Hele	0.005893	0.000398	14.813	137276		China_Miaozigou_MN	Biaka.SDG	Miao_Baila	0.0307	0.002311	13.286	41301
Longlin	Han_Yunnan	Miao_Jiancao	0.017781	0.001476	12.05	27107		China_AR_Xianbei_IA	China_Lahu.SDG	Miao_Hele	0.023158	0.001561	14.834	33378		Baojianshan	China_Upper_YR_IA	Miao_Baila	0.026132	0.001966	13.292	85705
Chemurchek_northAlai	China_SEastAsia_Coastal_LN	Miao_Jiancao	0.02236	0.001854	12.063	76213		AR19K	China_WLR_LN	Miao_Hele	0.031994	0.002156	14.838	72187		AR19K	Guangxi_1500BP	Miao_Baila	0.026321	0.00198	13.293	75591
Gejia_Kaili	French.SDG	Miao_Jiancao	0.005687	0.000471	12.065	144124		Chemurchek_northAlai	China_SEastAsia_Coastal_LN	Miao_Hele	0.02915	0.001964	14.843	75240		China_AR_IA	Mongolian_Xinjiang	Miao_Baila	0.046233	0.003473	13.312	7098
China_SEastAsia_Coastal_Historic	Burusho.SDG	Miao_Jiancao	0.020373	0.001687	12.076	39626		China_AR_Xianbei_IA	BantuSA.SDG	Miao_Hele	0.037691	0.002539	14.845	34930		China_Wuzhuangguoliang_LN.EC	Han_Guizhou	Miao_Baila	0.021804	0.001638	13.312	11019
China_WLR_MN	Xijia_Kaili	Miao_Jiancao	0.007864	0.000651	12.088	133114		China_Upper_YR_IA	Gejia_Kaili	Miao_Hele	0.009039	0.000609	14.853	127315		LateXiongnu_sarmatian	Gejia_Kaili	Miao_Baila	0.009252	0.000695	13.315	135686
China_AR_Xianbei_IA	Miao_Guizhou	Miao_Jiancao	0.010288	0.000851	12.093	34927		AR13_10K	China_AR_EN	Miao_Hele	0.055646	0.003742	14.87	21815		China_WLR_BA	Miao_Kaili	Miao_Baila	0.013181	0.00099	13.318	70553
China_SEastAsia_Coastal_Historic	Raojia_Longshan	Miao_Jiancao	0.014303	0.001182	12.101	37142		China_SEastAsia_Coastal_Historic	Burusho.SDG	Miao_Hele	0.026111	0.001756	14.87	39571		China_HMMH_MN	China_WLR_LN	Miao_Baila	0.033681	0.002529	13.319	61523
Gejia_Kaili	Makrani.SDG	Miao_Jiancao	0.005437	0.000449	12.102	143669		Baojianshan	China_Upper_YR_LN	Miao_Hele	0.025412	0.001708	14.877	90733		China_Miaozigou_MN	Surui.SDG	Miao_Baila	0.03532	0.002652	13.319	37533
China_AR_IA	Hezhen.SDG	Miao_Jiancao	0.035746	0.002953	12.104	7050		China_HMMH_MN	Miao_Kaili	Miao_Hele	0.01404	0.000944	14.879	78862		China_Upper_YR_LN	Dongjia_Kaili	Miao_Baila	0.009403	0.000706	13.328	129828
Ulaanzuukh_SlabGrave	Gejia_Kaili	Miao_Jiancao	0.00523	0.000432	12.11	133256		Chemurchek_southAltai	Guangxi_1500BP	Miao_Hele	0.02703	0.001816	14.882	99291		Longlin	Chuanqing_Bijie	Miao_Baila	0.020099	0.001508	13.331	27092
ARpost9K	China_Miaozigou_MN	Miao_Jiancao	0.032363	0.00267	12.122	29705		China_WLR_BA	Ju_hoan_North.SDG	Miao_Hele	0.029104	0.001955	14.891	73937		China_SEastAsia_Coastal_Historic	Caijia_Songlinpo	Miao_Baila	0.023897	0.00179	13.351	35455
China_AR_Xianbei_IA	Caijia_Songlinpo	Miao_Jiancao	0.019523	0.001611	12.122	33145		China_NEastAsia_Inland_EN	Xijia_Kaili	Miao_Hele	0.013562	0.000911	14.895	100487		Fofonovo_EN	China_SEastAsia_Coastal_EN	Miao_Baila	0.031613	0.002367	13.355	65399
Fofonovo_EN	China_AR_Xianbei_IA	Miao_Jiancao	0.046698	0.00385	12.128	25879		Gejia_Kaili	Papuan.SDG	Miao_Hele	0.009519	0.000639	14.901	137167		EarlyMed_Turk	Gejia_Kaili	Miao_Baila	0.009023	0.000675	13.36	130680
China_Miaozigou_MN	Taiwan_Hanben_IA	Miao_Jiancao	0.017029	0.001403	12.139	39147		EarlyXiongnu_rest	Longlin	Miao_Hele	0.038414	0.002576	14.913	26602		Gejia_Kaili	Mayan.SDG	Miao_Baila	0.00918	0.000686	13.377	137959
Longlin	Tujia.SDG	Miao_Jiancao	0.017076	0.001406	12.141	27304		Khovsgol_LBA	China_Wuzhuangguoliang_LN.EC	Miao_Hele	0.039591	0.002653	14.924	10320		Khovsgol_LBA	China_Wuzhuangguoliang_LN.EC	Miao_Baila	0.037735	0.00282	13.381	10188
Longlin	China_NEastAsia_Coastal_EN	Miao_Jiancao	0.028801	0.002371	12.15	26659		Shui_Guizhou	Miao_Jiancao	Miao_Hele	0.004903	0.000328	14.934	138813		China_Upper_YR_IA	China_SEastAsia_Coastal_EN	Miao_Baila	0.02391	0.001787	13.382	74308
Dushan	Karitiana.SDG	Miao_Jiancao	0.023395	0.001925	12.156	68272		Yao_Guizhou	Nanjing_Gongqiao	Miao_Hele	0.00581	0.000388	14.955	137505		Gejia_Kaili	Yugu_Kangle	Miao_Baila	0.008587	0.000642	13.383	133801
China_Wuzhuangguoliang_LN.EC	Nanjing_Banbian	Miao_Jiancao	0.022151	0.001818	12.186	10556		Baojianshan	Xijia_Kaili	Miao_Hele	0.013027	0.000871	14.958	93798		Gejia_Kaili	BedouinA.SDG	Miao_Baila	0.008749	0.000653	13.389	143659
Gejia_Kaili	Adygei.SDG	Miao_Jiancao	0.005709	0.000468	12.205	142786		BaBanQinCen	China_Upper_YR_LN	Miao_Hele	0.021148	0.001413	14.966	83546		China_Wuzhuangguoliang_LN.EC	Daur.SDG	Miao_Baila	0.027675	0.002066	13.394	10499
Gejia_Kaili	Russian.SDG	Miao_Jiancao	0.005655	0.000463	12.205	143782		China_AR_EN	Raojia_Longshan	Miao_Hele	0.017406	0.001163	14.972	42360		Chandman_IA	China_SEastAsia_Coastal_Historic	Miao_Baila	0.029957	0.002236	13.396	36511
China_SEastAsia_Coastal_Historic	Miao_Guizhou	Miao_Jiancao	0.010015	0.00082	12.217	38669		China_Miaozigou_MN	Yoruba.SDG	Miao_Hele	0.03081	0.002056	14.985	41650		China_SEastAsia_Coastal_Historic	Balochi.SDG	Miao_Baila	0.026437	0.001973	13.397	39440
China_SEastAsia_Coastal_Historic	Mayan.SDG	Miao_Jiancao	0.023903	0.001956	12.221	38094		Fofonovo_EN	China_SEastAsia_Coastal_LN	Miao_Hele	0.032065	0.002139	14.989	67105		Longlin	China_NEastAsia_Coastal_EN	Miao_Baila	0.03469	0.002589	13.4	25646
EarlyXiongnu_west	China_Miaozigou_MN	Miao_Jiancao	0.028705	0.002349	12.222	37473		LateMed_Khitan	Baojianshan	Miao_Hele	0.027907	0.001861	14.998	84913		China_SEastAsia_Coastal_Historic	Raojia_Longshan	Miao_Baila	0.01943	0.001449	13.405	36413
China_Wuzhuangguoliang_LN.EC	China_YR_LN	Miao_Jiancao	0.028865	0.002362	12.223	10444		AR19K	Miao_Kaili	Miao_Hele	0.014067	0.000938	15.002	86781		Miao_Kaili	Yao_Guizhou	Miao_Baila	0.006195	0.000462	13.421	136572
China_AR_IA	Han_Shanxi	Miao_Jiancao	0.02631	0.00215	12.235	7487		AR33K	China_Shimao_LN	Miao_Hele	0.028884	0.001925	15.006	107158		China_AR_EN	China_NEastAsia_Inland_EN	Miao_Baila	0.051643	0.003847	13.426	32049
China_Miaozigou_MN	Mbuti.SDG	Miao_Jiancao	0.026969	0.002204	12.235	41093		Fofonovo_EN	Nepal_Mebrak_2125BP.SG	Miao_Hele	0.039295	0.002618	15.007	65765		China_Wuzhuangguoliang_LN.EC	Dong_Guizhou	Miao_Baila	0.02205	0.001641	13.435	10890
China_WLR_BA	Xijia_Kaili	Miao_Jiancao	0.00937	0.000766	12.237	71653		BaBanQinCen	Gejia_Kaili	Miao_Hele	0.011221	0.000748	15.009	86151		Nepal_Samdzong_1500BP.SG	Dongjia_Kaili	Miao_Baila	0.00982	0.000731	13.437	131473
Nepal_Mebrak_2125BP.SG	AR33K	Miao_Jiancao	0.033398	0.002729	12.238	73237		Blang_Menghai	Yao_Guizhou	Miao_Hele	0.006113	0.000407	15.016	138557		China_SEastAsia_Coastal_Historic	Pima.SDG	Miao_Baila	0.030722	0.002286	13.441	36574
China_Miaozigou_MN	China_WLR_MN	Miao_Jiancao	0.033937	0.00277	12.252	37994		Gejia_Kaili	Mbuti.SDG	Miao_Hele	0.009573	0.000637	15.024	141206		Chandman_IA	Gejia_Kaili	Miao_Baila	0.009275	0.00069	13.442	131417
China_Wuzhuangguoliang_LN.EC	Mayan.SDG	Miao_Jiancao	0.031993	0.002611	12.254	10867		China_Tianyuan	China_WLR_MN	Miao_Hele	0.03201	0.002128	15.04	99672		AR13_10K	BaBanQinCen	Miao_Baila	0.029376	0.002185	13.446	50268
Chemurchek_southAltai	Guangxi_1500BP	Miao_Jiancao	0.021566	0.001757	12.271	100440		China_AR_Xianbei_IA	Dai.SDG	Miao_Hele	0.021784	0.001448	15.043	33556		Ulaanzuukh_SlabGrave	Gejia_Kaili	Miao_Baila	0.008444	0.000628	13.455	131246
China_AR_IA	Kazakh_Nileke	Miao_Jiancao	0.040504	0.0033	12.272	7221		EarlyMed_Turk	China_SEastAsia_Coastal_Historic	Miao_Hele	0.028345	0.001883	15.052	36849		AR33K	China_WLR_LN	Miao_Baila	0.030495	0.002265	13.463	88812
China_AR_Xianbei_IA	China_Shimao_LN	Miao_Jiancao	0.0351	0.002858	12.283	32390		Han_Sichuan	Yao_Guizhou	Miao_Hele	0.005445	0.000362	15.057	141671		China_Miaozigou_MN	China_Upper_YR_IA	Miao_Baila	0.035012	0.0026	13.465	35301
Longlin	Gelao_Hunan	Miao_Jiancao	0.01657	0.001348	12.293	27292		Chemurchek_southAltai	Xijia_Kaili	Miao_Hele	0.013762	0.000914	15.064	115502		China_Wuzhuangguoliang_LN.EC	Gelao_Daozhen	Miao_Baila	0.02489	0.001848	13.467	10730
BaBanQinCen	China_Upper_YR_LN	Miao_Jiancao	0.016454	0.001337	12.304	84679		Yao_Guizhou	Gelao_Daozhen	Miao_Hele	0.00555	0.000368	15.064	139148		Nepal_Samdzong_1500BP.SG	Dushan	Miao_Baila	0.025829	0.001918	13.468	64240
Dongjia_Kaili	Pima.SDG	Miao_Jiancao	0.007261	0.00059	12.306	137245		Longlin	Miao.SDG	Miao_Hele	0.021597	0.001432	15.082	27060		Longlin	Nanjing_Banbian	Miao_Baila	0.025529	0.001894	13.477	26561
AR14K	Miao_Kaili	Miao_Jiancao	0.009401	0.000763	12.319	67420		China_AR_EN	China_Shimao_LN	Miao_Hele	0.037562	0.00249	15.083	40511		Nepal_Samdzong_1500BP.SG	Longlin	Miao_Baila	0.035884	0.002661	13.484	25599
[truncated: 14,343 more rows]

## Sheet: Table S5
Table S5. Results of admixture times with all possible population pairs for Sichuan Miao using ALDER
Studied pops	p-value test pop	ref A	ref B	2-ref z-score	TIMES
[truncated: 729 more rows]

## Sheet: Table S6
Table S6. Shared genetic drift between studied Miao and other reference populations.
[truncated: 505 more rows]

[truncated: 4 more sheets: Table S7, Table S8, Table S9, Table S10]
